# Supplementary material for: Dynamic sex chromosome expression in Drosophila male germ cells
Source: Nat Commun. 2021 Feb 9;12:892. doi: 10.1038/s41467-021-20897-y (PMC7873209; doi:10.1038/s41467-021-20897-y)
Supplement: Supplementary file 4 — Supplementary Dataset 1 [file 41467_2021_20897_MOESM4_ESM.xlsx]

## Sheet: README
WorkSheet Name	Description	Column Names	Column Descriptions
Sex-Biased Gene Expression (DESeq2)	Differential gene expression analysis performed using DESeq2 on adult and larval tissues comparing males and females.	Strain	D. melanogaster strain: w1118 or OreR
		Tissue	The name of the tissue. One of: Whole Body (adult) Head (adult) Thorax (adult) Abdomen (adult) Viscera (adult) Reproductive Tract (adult) Terminalia (adult) Gonad (adult) Larval Gonad (third instar larva) All adult tissue are from this GEO accession (GSE99574). The larval tissue is from this study (testis: GSE115478 and ovary: GSE115511)
		Chromsome/Chromsome Arm	The FlyBase Chromosome/Chromosome Arm names for the major chromosomes.
		FBgn	FlyBase Gene identifier.
		baseMean	DESeq2 base mean across samples.
		log2FoldChange	The log2 fold change comparing males / females
		lfcSE	DESeq2 standard errors for the comparison.
		pvalue	DESeq2 p-value for the comparison.
		padj	DESeq2 p-value for the comparison adjusted for multiple testing using False Discovery Rate.
		Direction of Bias	The direction of the bias (NS = Not Significant, male = Male Biased, female = Female Biased)
Chi-Square Test	For each strain-by-tissue, we performed a chi-square test of independence. If the chi-square test was not significant we ignored post-hoc tests.	Strain	D. melanogaster strain: w1118 or OreR
		tissue	The name of the tissue. One of: Whole Body (adult) Head (adult) Thorax (adult) Abdomen (adult) Viscera (adult) Reproductive Tract (adult) Terminalia (adult) Gonad (adult) Larval Gonad (third instar larva) All adult tissue are from this GEO accession (GSE99574). The larval tissue is from this study (testis: GSE115478 and ovary: GSE115511)
		p-value (Chi-Square Test)	The chi-square p-value calculated using: https://docs.scipy.org/doc/scipy/reference/generated/scipy.stats.chi2_contingency.html
Post Host Tests	We again used chi-square for post-hoc testing to determine which parts of the contengency table were significant. We used the adjusted standard residual to determine direction. Agresti, A. (2007). An Introduction to Categorical Data Analysis, 2nd ed. New York: John Wiley & Sons. Page 38.	Strain	D. melanogaster strain: w1118 or OreR
		Tissue	The name of the tissue. One of: Whole Body (adult) Head (adult) Thorax (adult) Abdomen (adult) Viscera (adult) Reproductive Tract (adult) Terminalia (adult) Gonad (adult) Larval Gonad (third instar larva) All adult tissue are from this GEO accession (GSE99574). The larval tissue is from this study (testis: GSE115478 and ovary: GSE115511)
		Chromsome/Chromsome Arm	The FlyBase Chromosome/Chromosome Arm names for the major chromosomes.
		Measurement	observed: The observed number of genes. expected: The expected number of genes. residual: The difference between expected and observed adj std residual: The adjusted and standardized residual. X^2: The chi-square value for the post-hoc test (residual^2 / expected). fdr q-value: The FDR adjusted p-value. flag_sig: 0 if > 0.01 and 1 if <= 0.01
		NS	Post-hoc test q-value for unbiased expressed genes.
		Female-Basied	Post-hoc test q-value for female-biased expressed genes.
		Male-Baised	Post-hoc test q-value for male-biased expressed genes.

## Sheet: Sex-Biased Gene Expression (DES
Strain	Tissue	Chromsome/Chromsome Arm	FBgn	baseMean	log2FoldChange	lfcSE	pvalue	padj	Direction of Bias
w1118	AC	2L	FBgn0031213	502.658	-0.0036874	0.127433	0.97453	0.989828	NS
w1118	DG	2L	FBgn0031213	849.183	-0.191226	0.103232	0.0476894	0.155983	NS
w1118	GE	2L	FBgn0031213	434.076	-0.0429467	0.130627	0.736821	0.829148	NS
w1118	GO	2L	FBgn0031213	226.246	-1.51377	0.115416	9.92199e-40	4.22735e-39	female
w1118	HD	2L	FBgn0031213	869.896	0.0493467	0.0783609	0.51108	0.720288	NS
w1118	RE	2L	FBgn0031213	507.365	-0.0773292	0.13344	0.557389	0.638028	NS
w1118	TX	2L	FBgn0031213	749.562	0.21514	0.0965863	0.0199169	0.0671571	NS
w1118	WB	2L	FBgn0031213	586.376	-0.177654	0.122763	0.144554	0.205976	NS
OreR	AC	2L	FBgn0031213	331.433	-0.280416	0.12885	0.0205089	0.105439	NS
OreR	DG	2L	FBgn0031213	669.565	-0.0194039	0.0981533	0.833106	0.918399	NS
OreR	GE	2L	FBgn0031213	342.235	0.0351204	0.128275	0.780353	0.87066	NS
OreR	GO	2L	FBgn0031213	375.306	-2.02754	0.155886	3.95208e-40	1.53982e-39	female
OreR	HD	2L	FBgn0031213	1022.84	0.0715825	0.0865648	0.378929	0.623555	NS
OreR	RE	2L	FBgn0031213	557.155	0.151979	0.0986191	0.121713	0.184098	NS
OreR	TX	2L	FBgn0031213	846.996	0.133305	0.0874149	0.104748	0.272094	NS
OreR	WB	2L	FBgn0031213	614.445	-0.0462701	0.168104	0.776089	0.818145	NS
w1118	L3_GO	2L	FBgn0031213	135.48	-1.76495	0.095112	7.29679e-77	3.46899e-76	female
w1118	AC	2L	FBgn0031214	2.04756	-0.0799187	0.373124	0.389582		NS
w1118	DG	2L	FBgn0031214	6.51299	-0.0847725	0.284436	0.451242	0.675794	NS
w1118	GE	2L	FBgn0031214	3.88216	-0.520074	0.724812	0.17188	0.288751	NS
w1118	GO	2L	FBgn0031214	38.9835	6.89608	0.836169	3.87578e-16	8.80242e-16	male
w1118	HD	2L	FBgn0031214	18.5513	0.125496	0.239365	0.354326	0.587984	NS
w1118	RE	2L	FBgn0031214	5.01693	-0.0590358	0.593886	0.901964	0.925648	NS
w1118	TX	2L	FBgn0031214	7.03431	0.118539	0.321672	0.448033	0.64336	NS
w1118	WB	2L	FBgn0031214	12.4926	2.50546	0.544947	7.87228e-07	2.32847e-06	male
OreR	AC	2L	FBgn0031214	1.19227	0.00966072	0.383837	0.852212		NS
OreR	DG	2L	FBgn0031214	1.93278	-0.0684572	0.333786	0.342667		NS
OreR	GE	2L	FBgn0031214	2.32379	-0.111447	0.610965	0.603605	0.746349	NS
OreR	GO	2L	FBgn0031214	50.7367	6.75479	0.784575	8.21959e-18	1.88578e-17	male
OreR	HD	2L	FBgn0031214	19.914	-0.120606	0.23706	0.337119	0.583679	NS
OreR	RE	2L	FBgn0031214	3.98682	-0.0571855	0.703348	0.908818	0.935283	NS
OreR	TX	2L	FBgn0031214	7.05523	-0.0383338	0.251443	0.631337	0.812044	NS
OreR	WB	2L	FBgn0031214	10.1109	2.41401	0.646672	4.18914e-05	9.9721e-05	male
w1118	L3_GO	2L	FBgn0031214	45.5577	6.65738	0.459399	1.58284e-46	4.43752e-46	male
w1118	AC	2L	FBgn0031216	182.865	0.00433696	0.184858	0.979549	0.991309	NS
w1118	DG	2L	FBgn0031216	381.66	-0.239348	0.123428	0.0324699	0.117129	NS
w1118	GE	2L	FBgn0031216	182.071	-0.126039	0.132925	0.333607	0.478238	NS
w1118	GO	2L	FBgn0031216	245.557	-0.815837	0.105644	8.10456e-15	1.77005e-14	female
w1118	HD	2L	FBgn0031216	854.389	0.243704	0.144568	0.0479409	0.154041	NS
w1118	RE	2L	FBgn0031216	294.087	0.242316	0.109708	0.0263636	0.0484471	NS
w1118	TX	2L	FBgn0031216	380.652	0.189218	0.108422	0.0656057	0.169597	NS
w1118	WB	2L	FBgn0031216	330.097	-0.0894622	0.132311	0.494539	0.591225	NS
OreR	AC	2L	FBgn0031216	142.658	-0.136018	0.165929	0.363819	0.632868	NS
OreR	DG	2L	FBgn0031216	312.999	-0.0356287	0.122397	0.753085	0.871869	NS
OreR	GE	2L	FBgn0031216	135.176	-0.078221	0.225843	0.7112	0.824255	NS
OreR	GO	2L	FBgn0031216	394.362	-1.4766	0.142754	9.32717e-26	2.58971e-25	female
OreR	HD	2L	FBgn0031216	987.917	-0.0638759	0.105414	0.504436	0.725177	NS
OreR	RE	2L	FBgn0031216	283.41	0.338383	0.147817	0.0208689	0.0393197	NS
OreR	TX	2L	FBgn0031216	423.62	-0.00933599	0.120174	0.929795	0.969218	NS
OreR	WB	2L	FBgn0031216	379.081	-0.122828	0.227792	0.578021	0.64127	NS
w1118	L3_GO	2L	FBgn0031216	389.325	-1.9944	0.0776556	1.84824e-145	1.44221e-144	female
w1118	AC	2L	FBgn0031217	220.832	0.227371	0.149332	0.0956858	0.271922	NS
w1118	DG	2L	FBgn0031217	383.04	0.00786306	0.132874	0.949429	0.980493	NS
w1118	GE	2L	FBgn0031217	86.8121	-0.125219	0.251421	0.590984	0.717573	NS
w1118	GO	2L	FBgn0031217	188.272	-1.08568	0.137187	1.26909e-15	2.8394e-15	female
w1118	HD	2L	FBgn0031217	249.914	-0.121532	0.115308	0.240634	0.464498	NS
w1118	RE	2L	FBgn0031217	372.316	1.69136	0.16115	2.47923e-26	2.4385e-25	male
w1118	TX	2L	FBgn0031217	155.183	-0.314371	0.165836	0.0316507	0.0968344	NS
w1118	WB	2L	FBgn0031217	244.694	-0.535108	0.138783	9.82327e-05	0.000235275	female
OreR	AC	2L	FBgn0031217	158.082	0.219803	0.164103	0.1386	0.368289	NS
OreR	DG	2L	FBgn0031217	194.497	-0.731538	0.141559	3.76455e-08	8.85538e-07	female
OreR	GE	2L	FBgn0031217	67.6773	-0.603326	0.285556	0.0176738	0.0586047	NS
OreR	GO	2L	FBgn0031217	268.514	-1.09725	0.163004	5.40141e-12	1.04812e-11	female
OreR	HD	2L	FBgn0031217	249.827	-0.020817	0.116219	0.839605	0.927676	NS
OreR	RE	2L	FBgn0031217	315.922	0.967748	0.182554	6.74553e-08	2.49965e-07	male
OreR	TX	2L	FBgn0031217	136.135	-0.236307	0.170865	0.0811396	0.229995	NS
OreR	WB	2L	FBgn0031217	224.403	-0.707531	0.167643	1.83104e-05	4.58338e-05	female
w1118	L3_GO	2L	FBgn0031217	120.408	-0.352368	0.120204	0.00337437	0.00418396	female
w1118	AC	2L	FBgn0005278	2219.12	0.0614653	0.0994968	0.522513	0.746918	NS
w1118	DG	2L	FBgn0005278	978.511	-0.366696	0.131348	0.00204571	0.0124973	NS
w1118	GE	2L	FBgn0005278	890.397	0.849996	0.148686	4.77389e-09	4.30316e-08	male
w1118	GO	2L	FBgn0005278	1966.52	-3.47694	0.0614659	0	0	female
w1118	HD	2L	FBgn0005278	2496.76	0.127427	0.0803517	0.0955758	0.254728	NS
w1118	RE	2L	FBgn0005278	2030.25	1.03385	0.159507	5.05621e-11	2.30489e-10	male
w1118	TX	2L	FBgn0005278	1766.47	0.164912	0.0801837	0.0342449	0.10329	NS
w1118	WB	2L	FBgn0005278	2266.45	-1.12679	0.0743423	3.72643e-52	1.11356e-50	female
OreR	AC	2L	FBgn0005278	1489.06	0.124898	0.147257	0.363831	0.632868	NS
OreR	DG	2L	FBgn0005278	728.419	0.130951	0.120669	0.243983	0.443318	NS
OreR	GE	2L	FBgn0005278	661.006	0.821375	0.143935	4.9343e-09	7.15363e-08	male
OreR	GO	2L	FBgn0005278	2011.96	-2.92396	0.096306	2.33073e-202	3.8063e-201	female
OreR	HD	2L	FBgn0005278	3055.19	-0.0639109	0.096789	0.474086	0.703902	NS
OreR	RE	2L	FBgn0005278	2711.44	1.31044	0.129074	1.34782e-24	1.23513e-23	male
OreR	TX	2L	FBgn0005278	2244.13	-0.0105201	0.0941415	0.902413	0.955305	NS
OreR	WB	2L	FBgn0005278	2184.38	-0.646013	0.181874	0.000297639	0.000632141	female
w1118	L3_GO	2L	FBgn0005278	743.198	-1.77447	0.0558263	1.03068e-221	1.27236e-220	female
w1118	AC	2L	FBgn0001142	1329.42	-0.159068	0.188019	0.327153	0.580514	NS
w1118	DG	2L	FBgn0001142	844.539	0.497292	0.111408	2.05218e-06	3.078e-05	male
w1118	GE	2L	FBgn0001142	338.922	0.62845	0.256552	0.00827684	0.0242965	NS
w1118	GO	2L	FBgn0001142	609.697	-4.68391	0.146887	5.18489e-224	1.01496e-222	female
w1118	HD	2L	FBgn0001142	2339.63	-0.583949	0.10981	1.72067e-08	3.77403e-07	female
w1118	RE	2L	FBgn0001142	496.432	-0.462533	0.231463	0.0395184	0.0695484	NS
w1118	TX	2L	FBgn0001142	1373.72	-0.756826	0.12857	6.63102e-10	1.58974e-08	female
w1118	WB	2L	FBgn0001142	855.023	-0.602449	0.0952621	2.08892e-10	8.18307e-10	female
OreR	AC	2L	FBgn0001142	1105.02	0.389563	0.162973	0.00856804	0.0569538	NS
OreR	DG	2L	FBgn0001142	989.877	0.240168	0.101973	0.012954	0.0519457	NS
OreR	GE	2L	FBgn0001142	367.008	0.901579	0.235905	4.57305e-05	0.000340399	male
OreR	GO	2L	FBgn0001142	501.319	-3.73282	0.125583	8.14875e-196	1.27935e-194	female
OreR	HD	2L	FBgn0001142	2267.54	0.639908	0.0813175	9.11775e-16	7.51185e-14	male
OreR	RE	2L	FBgn0001142	582.383	-0.751456	0.158148	1.43463e-06	4.77678e-06	female
OreR	TX	2L	FBgn0001142	1363.85	0.427042	0.0960123	2.35903e-06	4.00076e-05	male
OreR	WB	2L	FBgn0001142	1099.81	0.317586	0.191306	0.090314	0.125887	NS
w1118	L3_GO	2L	FBgn0001142	374.544	-4.36121	0.510073	1.24861e-17	2.09117e-17	female
w1118	AC	2L	FBgn0031224	54.9789	0.135323	0.241869	0.466647	0.706618	NS
w1118	DG	2L	FBgn0031224	141.105	-0.0323961	0.130331	0.781182	0.894926	NS
w1118	GE	2L	FBgn0031224	53.2204	-0.0566306	0.250522	0.807191	0.878142	NS
w1118	GO	2L	FBgn0031224	78.2097	-0.443478	0.178104	0.0114499	0.0154517	NS
w1118	HD	2L	FBgn0031224	120.021	0.0799261	0.139758	0.502858	0.714202	NS
w1118	RE	2L	FBgn0031224	83.7871	0.292252	0.207209	0.14956	0.219218	NS
w1118	TX	2L	FBgn0031224	81.6848	0.0331967	0.161781	0.817189	0.903701	NS
w1118	WB	2L	FBgn0031224	87.6781	-0.299197	0.19829	0.123324	0.179195	NS
OreR	AC	2L	FBgn0031224	60.9684	0.144363	0.232059	0.441007	0.69141	NS
OreR	DG	2L	FBgn0031224	179.85	-0.165593	0.136793	0.182581	0.36405	NS
OreR	GE	2L	FBgn0031224	73.5572	0.0274364	0.24676	0.90489	0.946722	NS
OreR	GO	2L	FBgn0031224	76.7391	0.77876	0.188086	2.56761e-05	3.95652e-05	male
OreR	HD	2L	FBgn0031224	176.478	-0.0179601	0.113073	0.858564	0.937413	NS
OreR	RE	2L	FBgn0031224	102.322	0.0729653	0.193009	0.702273	0.774091	NS
OreR	TX	2L	FBgn0031224	127.143	-0.185797	0.159109	0.149173	0.346559	NS
OreR	WB	2L	FBgn0031224	114.955	0.140924	0.185217	0.439776	0.507013	NS
w1118	L3_GO	2L	FBgn0031224	100.001	-0.411312	0.105072	9.05605e-05	0.000118376	female
w1118	AC	2L	FBgn0016977	1064.92	0.0593256	0.174102	0.701468	0.862709	NS
w1118	DG	2L	FBgn0016977	2083.73	-0.132062	0.131551	0.261803	0.489443	NS
w1118	GE	2L	FBgn0016977	1276.11	-0.558966	0.152178	0.000159545	0.000743624	female
w1118	GO	2L	FBgn0016977	1580.92	-0.38059	0.106703	0.000333251	0.00049262	female
w1118	HD	2L	FBgn0016977	3413.86	-0.102285	0.125445	0.354123	0.587865	NS
w1118	RE	2L	FBgn0016977	1799.63	-0.077836	0.0963264	0.416705	0.504892	NS
w1118	TX	2L	FBgn0016977	1752.09	0.0936	0.0905259	0.284608	0.478298	NS
w1118	WB	2L	FBgn0016977	1550.8	-0.262832	0.0946316	0.00525589	0.00997007	female
OreR	AC	2L	FBgn0016977	648.217	-0.0768552	0.198093	0.650048	0.833214	NS
OreR	DG	2L	FBgn0016977	1777.45	0.0192458	0.136201	0.878152	0.940262	NS
OreR	GE	2L	FBgn0016977	742.724	-0.508618	0.373189	0.10078	0.222354	NS
OreR	GO	2L	FBgn0016977	2249.93	-1.14264	0.0674017	1.24898e-64	6.87214e-64	female
OreR	HD	2L	FBgn0016977	4367.02	0.0861202	0.104588	0.370159	0.615939	NS
OreR	RE	2L	FBgn0016977	1471.1	-0.132669	0.189306	0.477625	0.57394	NS
OreR	TX	2L	FBgn0016977	2406.78	0.118399	0.0863256	0.145485	0.341384	NS
OreR	WB	2L	FBgn0016977	1728	-0.198406	0.308606	0.497556	0.563477	NS
w1118	L3_GO	2L	FBgn0016977	1781.17	-1.0827	0.0977225	1.58153e-28	3.25225e-28	female
w1118	AC	2L	FBgn0031231	96.3615	-0.107735	0.227059	0.550214	0.765308	NS
w1118	DG	2L	FBgn0031231	178.473	-0.0426756	0.134697	0.720944	0.860628	NS
w1118	GE	2L	FBgn0031231	93.8315	0.662819	0.169837	5.49099e-05	0.000279746	male
w1118	GO	2L	FBgn0031231	130.529	-0.593404	0.153618	9.22484e-05	0.000140043	female
w1118	HD	2L	FBgn0031231	170.251	-0.0904701	0.132968	0.430949	0.655198	NS
w1118	RE	2L	FBgn0031231	95.5547	-0.594398	0.158908	0.00014927	0.000391193	female
w1118	TX	2L	FBgn0031231	145.469	0.177104	0.162636	0.217101	0.402765	NS
w1118	WB	2L	FBgn0031231	168.122	-0.691273	0.159664	1.13606e-05	3.01105e-05	female
OreR	AC	2L	FBgn0031231	76.2857	-0.0774684	0.238501	0.67982	0.852054	NS
OreR	DG	2L	FBgn0031231	189.278	-0.183452	0.142007	0.150257	0.318691	NS
OreR	GE	2L	FBgn0031231	96.4816	0.503185	0.263347	0.0350189	0.10031	NS
OreR	GO	2L	FBgn0031231	231.205	-0.56827	0.131117	1.14217e-05	1.78853e-05	female
OreR	HD	2L	FBgn0031231	216.241	-0.0116384	0.128801	0.915504	0.961825	NS
OreR	RE	2L	FBgn0031231	91.7767	-0.531799	0.178993	0.00248718	0.00562589	female
OreR	TX	2L	FBgn0031231	236.8	0.127198	0.116012	0.220905	0.445863	NS
OreR	WB	2L	FBgn0031231	220.921	-0.700468	0.213008	0.00073949	0.00149491	female
w1118	L3_GO	2L	FBgn0031231	168.362	1.05538	0.0718332	7.26494e-49	2.11887e-48	male
w1118	AC	2L	FBgn0031233	192.503	-0.0156046	0.151055	0.908939	0.962172	NS
w1118	DG	2L	FBgn0031233	438.731	-0.0472497	0.155862	0.720234	0.860352	NS
w1118	GE	2L	FBgn0031233	174.359	-0.417598	0.153569	0.00522627	0.0162472	NS
w1118	GO	2L	FBgn0031233	402.921	0.336748	0.0837623	5.53758e-05	8.49694e-05	male
w1118	HD	2L	FBgn0031233	258.146	-0.0715816	0.114981	0.48961	0.702655	NS
w1118	RE	2L	FBgn0031233	274.659	0.385743	0.146393	0.00771704	0.0158834	NS
w1118	TX	2L	FBgn0031233	197.37	0.0919677	0.131592	0.450152	0.645112	NS
w1118	WB	2L	FBgn0031233	273.205	-0.0975191	0.136559	0.470534	0.569442	NS
OreR	AC	2L	FBgn0031233	114.32	-0.0420588	0.199719	0.804809	0.917127	NS
OreR	DG	2L	FBgn0031233	262.977	0.224252	0.13657	0.0710288	0.188166	NS
OreR	GE	2L	FBgn0031233	107.608	0.156491	0.212854	0.436565	0.60706	NS
OreR	GO	2L	FBgn0031233	579.025	0.395936	0.0910273	1.2503e-05	1.95387e-05	male
OreR	HD	2L	FBgn0031233	251.245	-0.128029	0.113451	0.20621	0.440443	NS
OreR	RE	2L	FBgn0031233	230.196	0.641137	0.18848	0.000529876	0.00133413	male
OreR	TX	2L	FBgn0031233	213.673	0.0207251	0.120794	0.847612	0.932206	NS
OreR	WB	2L	FBgn0031233	306.137	-0.25437	0.195045	0.183313	0.236549	NS
w1118	L3_GO	2L	FBgn0031233	210.167	0.996328	0.0670009	5.14066e-50	1.52784e-49	male
w1118	AC	2L	FBgn0031235	0.438984	-0.0385301	0.374735	0.49455		NS
w1118	DG	2L	FBgn0031235	0.157689	0.0140855	0.295924	0.79773		NS
w1118	GE	2L	FBgn0031235	0.448566	0.0639082	0.684483	0.643702		NS
w1118	GO	2L	FBgn0031235	839.469	10.2772	0.540387	6.89291e-79	4.98733e-78	male
w1118	HD	2L	FBgn0031235	1.16117	0.0067336	0.262145	0.879995		NS
w1118	RE	2L	FBgn0031235	16.4446	0.476494	1.1828			NS
w1118	TX	2L	FBgn0031235	0.221095	-0.0226713	0.346933	0.731344		NS
w1118	WB	2L	FBgn0031235	192.075	9.51433	0.97395	5.46024e-22	4.30762e-21	male
OreR	AC	2L	FBgn0031235	0.41638	0.0333925	0.388533	0.512817		NS
OreR	DG	2L	FBgn0031235	0.276815	-0.0229923	0.332045	0.594383		NS
OreR	GE	2L	FBgn0031235	0.852583	0.131154	0.657811	0.272221		NS
OreR	GO	2L	FBgn0031235	1257.71	10.9947	0.583087	2.37933e-77	1.50932e-76	male
OreR	HD	2L	FBgn0031235	0.135859	0.0104011	0.25474	0.806431		NS
OreR	TX	2L	FBgn0031235	0.750144	-0.0278128	0.26142	0.441187		NS
OreR	WB	2L	FBgn0031235	180.686	9.9142	1.30141	5.57406e-22	5.12739e-21	male
w1118	L3_GO	2L	FBgn0031235	475.448	12.0193	0.688766	6.94965e-65	2.71595e-64	male
w1118	AC	2L	FBgn0031240	3.34325	0.172291	0.42604	0.0271251	0.114841	NS
w1118	DG	2L	FBgn0031240	0.123628	-0.0132313	0.295876	0.868005		NS
w1118	GE	2L	FBgn0031240	0.916246	0.122868	0.705338	0.287644		NS
w1118	GO	2L	FBgn0031240	4159.01	12.239	0.476442	6.02883e-143	7.41412e-142	male
w1118	HD	2L	FBgn0031240	18.8256	-0.0775268	0.226594	0.546678	0.746605	NS
w1118	RE	2L	FBgn0031240	80.6188	0.314439	1.09282			NS
w1118	TX	2L	FBgn0031240	1.14508	0.0173019	0.338519	0.821262		NS
w1118	WB	2L	FBgn0031240	928.153	8.97936	0.374775	1.7203e-125	3.10325e-123	male
OreR	AC	2L	FBgn0031240	3.97191	0.0800311	0.399164	0.0289215	0.131281	NS
OreR	GE	2L	FBgn0031240	1.78836	0.268304	0.698161	0.154209	0.301607	NS
OreR	GO	2L	FBgn0031240	6765.83	12.3426	0.400097	5.86177e-206	9.88842e-205	male
OreR	HD	2L	FBgn0031240	4.84724	0.136938	0.292865	0.106058	0.288239	NS
OreR	RE	2L	FBgn0031240	0.188262	0.175549	1.02286	0.766217		NS
OreR	TX	2L	FBgn0031240	2.879	0.025987	0.253675	0.705762	0.855958	NS
OreR	WB	2L	FBgn0031240	1090.51	10.7605	0.709991	1.04412e-49	4.67832e-48	male
w1118	L3_GO	2L	FBgn0031240	1972.13	9.55957	0.448093	2.47372e-100	1.41045e-99	male
w1118	AC	2L	FBgn0086856	77.5796	-0.235307	0.23991	0.213069	0.451149	NS
w1118	DG	2L	FBgn0086856	97.0193	-0.467021	0.188791	0.00320511	0.0181193	NS
w1118	GE	2L	FBgn0086856	45.3975	-0.0209729	0.276881	0.932771	0.960501	NS
w1118	GO	2L	FBgn0086856	123.845	-1.67626	0.180189	4.21108e-21	1.10456e-20	female
w1118	HD	2L	FBgn0086856	103.201	-0.424022	0.189169	0.00570455	0.029582	NS
w1118	RE	2L	FBgn0086856	109.389	0.656005	0.278333	0.0139735	0.0272498	NS
w1118	TX	2L	FBgn0086856	73.2927	-0.568206	0.193926	0.000809952	0.00467389	female
w1118	WB	2L	FBgn0086856	123.162	-1.37538	0.178596	5.3576e-15	2.75747e-14	female
OreR	AC	2L	FBgn0086856	61.7818	-0.344288	0.263542	0.093308	0.290048	NS
OreR	DG	2L	FBgn0086856	63.6617	-0.0661262	0.201045	0.678705	0.823059	NS
OreR	GE	2L	FBgn0086856	33.8308	0.0816633	0.300141	0.758375	0.856658	NS
OreR	GO	2L	FBgn0086856	193.529	-1.72506	0.19682	2.50327e-19	5.94962e-19	female
OreR	HD	2L	FBgn0086856	100.75	-0.332942	0.184587	0.0213282	0.0921698	NS
OreR	RE	2L	FBgn0086856	92.3158	0.42223	0.209282	0.0388173	0.068325	NS
OreR	TX	2L	FBgn0086856	81.77	-0.313858	0.198622	0.037603	0.133921	NS
OreR	WB	2L	FBgn0086856	151.406	-1.46935	0.23894	2.58045e-10	1.06515e-09	female
w1118	L3_GO	2L	FBgn0086856	84.2382	-0.508414	0.100046	3.73883e-07	5.18859e-07	female
w1118	AC	2L	FBgn0003444	109.002	-0.28466	0.172444	0.0632004	0.206937	NS
w1118	DG	2L	FBgn0003444	79.7903	-0.114994	0.164956	0.401975	0.634082	NS
w1118	GE	2L	FBgn0003444	87.2513	-0.0662804	0.215161	0.744338	0.833735	NS
w1118	GO	2L	FBgn0003444	178.61	-2.40733	0.168486	6.12081e-47	3.00159e-46	female
w1118	HD	2L	FBgn0003444	111.035	0.00236228	0.141921	0.985272	0.993218	NS
w1118	RE	2L	FBgn0003444	88.2549	-0.771362	0.166525	2.64557e-06	8.3588e-06	female
w1118	TX	2L	FBgn0003444	70.1278	-0.545474	0.195459	0.00137596	0.00735684	female
w1118	WB	2L	FBgn0003444	140.061	-1.58747	0.211892	2.13808e-14	1.0663e-13	female
OreR	AC	2L	FBgn0003444	66.7674	-0.142277	0.247269	0.459777	0.706424	NS
OreR	DG	2L	FBgn0003444	68.3565	-0.013191	0.200262	0.932819	0.967517	NS
OreR	GE	2L	FBgn0003444	63.5721	-0.227643	0.237901	0.303284	0.478224	NS
OreR	GO	2L	FBgn0003444	273.172	-2.45334	0.152601	1.58014e-58	8.05579e-58	female
OreR	HD	2L	FBgn0003444	150.97	-0.0932025	0.129729	0.402918	0.644872	NS
OreR	RE	2L	FBgn0003444	86.1709	-0.800248	0.196644	3.42224e-05	9.98024e-05	female
OreR	TX	2L	FBgn0003444	119.515	-0.163096	0.169067	0.217838	0.442756	NS
OreR	WB	2L	FBgn0003444	177.878	-1.35828	0.29639	1.7371e-06	4.90714e-06	female
w1118	L3_GO	2L	FBgn0003444	225.337	-2.34884	0.0975961	5.67917e-128	3.90762e-127	female
w1118	AC	2L	FBgn0031247	62.6059	-0.174925	0.239385	0.349591	0.60444	NS
w1118	DG	2L	FBgn0031247	82.0568	0.0769858	0.166241	0.57687	0.772069	NS
w1118	GE	2L	FBgn0031247	66.9787	0.552458	0.214655	0.00653973	0.0198031	NS
w1118	GO	2L	FBgn0031247	1227.33	4.31462	0.0749214	0	0	male
w1118	HD	2L	FBgn0031247	106.715	-0.203298	0.158493	0.117417	0.293213	NS
w1118	RE	2L	FBgn0031247	83.8148	0.349705	0.31851	0.249299	0.331748	NS
w1118	TX	2L	FBgn0031247	104.06	0.00288857	0.159055	0.984678	0.992043	NS
w1118	WB	2L	FBgn0031247	375.374	2.37603	0.153723	1.19377e-54	3.87243e-53	male
OreR	AC	2L	FBgn0031247	46.3816	0.0580614	0.266511	0.766528	0.898457	NS
OreR	DG	2L	FBgn0031247	83.3193	-0.253471	0.184128	0.101814	0.241421	NS
OreR	GE	2L	FBgn0031247	55.5925	0.525675	0.238411	0.0169389	0.0568086	NS
OreR	GO	2L	FBgn0031247	1784.82	4.32845	0.0910787	0	0	male
OreR	HD	2L	FBgn0031247	95.4116	-0.0461837	0.175686	0.716962	0.867816	NS
OreR	RE	2L	FBgn0031247	75.7619	0.220589	0.259458	0.380605	0.476905	NS
OreR	TX	2L	FBgn0031247	81.677	-0.0801718	0.183023	0.546416	0.751434	NS
OreR	WB	2L	FBgn0031247	453.034	2.25281	0.284988	4.21048e-16	2.5617e-15	male
w1118	L3_GO	2L	FBgn0031247	630.432	3.13969	0.0986062	1.83155e-222	2.27289e-221	male
w1118	AC	2L	FBgn0024352	595.292	0.0522105	0.206596	0.763657	0.895078	NS
w1118	DG	2L	FBgn0024352	584.962	-0.388651	0.20985	0.0190937	0.0772677	NS
w1118	GE	2L	FBgn0024352	216.42	0.0967134	0.213096	0.635747	0.753749	NS
w1118	GO	2L	FBgn0024352	1635.86	-0.428839	0.0534167	8.818e-16	1.98159e-15	female
w1118	HD	2L	FBgn0024352	536.626	-0.054843	0.0776127	0.45943	0.677122	NS
w1118	RE	2L	FBgn0024352	437.711	0.818558	0.20468	4.35434e-05	0.000121656	male
w1118	TX	2L	FBgn0024352	419.74	-0.527903	0.134712	2.59324e-05	0.000237239	female
w1118	WB	2L	FBgn0024352	1084.29	-1.13449	0.125461	7.8409e-20	5.37205e-19	female
OreR	AC	2L	FBgn0024352	642.978	-0.0238513	0.193496	0.885179	0.95076	NS
OreR	DG	2L	FBgn0024352	859.744	-0.181819	0.242053	0.297394	0.502263	NS
OreR	GE	2L	FBgn0024352	299.884	-0.57417	0.317485	0.0382798	0.107151	NS
OreR	GO	2L	FBgn0024352	2782.94	-0.489519	0.0987021	5.71449e-07	9.4214e-07	female
OreR	HD	2L	FBgn0024352	506.474	-0.347181	0.141889	0.00455365	0.028041	NS
OreR	RE	2L	FBgn0024352	654.187	-0.122474	0.23519	0.591352	0.67762	NS
OreR	TX	2L	FBgn0024352	429.841	-0.0773092	0.146929	0.524303	0.734861	NS
OreR	WB	2L	FBgn0024352	1339.79	-1.36989	0.163481	2.02928e-17	1.34672e-16	female
w1118	L3_GO	2L	FBgn0024352	2039.79	0.555172	0.0423174	2.55482e-39	6.36094e-39	male
w1118	AC	2L	FBgn0020622	107.39	-0.0405662	0.238176	0.823975	0.924422	NS
w1118	DG	2L	FBgn0020622	392.211	-0.226792	0.18182	0.122014	0.299696	NS
w1118	GE	2L	FBgn0020622	118.052	-0.346633	0.148462	0.0166648	0.0438213	NS
w1118	GO	2L	FBgn0020622	439.351	-1.60633	0.0889202	2.23431e-73	1.53501e-72	female
w1118	HD	2L	FBgn0020622	236.996	0.120918	0.110145	0.227545	0.448723	NS
w1118	RE	2L	FBgn0020622	164.104	0.298326	0.149188	0.043054	0.0749428	NS
w1118	TX	2L	FBgn0020622	145.887	0.0822983	0.132287	0.500787	0.689871	NS
w1118	WB	2L	FBgn0020622	329.837	-1.18725	0.27173	6.32736e-06	1.71954e-05	female
OreR	AC	2L	FBgn0020622	80.1214	-0.176212	0.293257	0.384698	0.649255	NS
OreR	DG	2L	FBgn0020622	210.889	0.13081	0.166631	0.365344	0.570205	NS
OreR	GE	2L	FBgn0020622	81.435	-0.643788	0.24159	0.00414478	0.0179786	NS
OreR	GO	2L	FBgn0020622	674.327	-1.69265	0.121638	1.66321e-44	7.06607e-44	female
OreR	HD	2L	FBgn0020622	290.842	0.0207847	0.0954525	0.815139	0.914896	NS
OreR	RE	2L	FBgn0020622	153.16	0.234355	0.166133	0.153132	0.224446	NS
OreR	TX	2L	FBgn0020622	189.021	-0.209654	0.141376	0.0807724	0.229281	NS
OreR	WB	2L	FBgn0020622	335.793	-1.61219	0.311795	6.66672e-08	2.2111e-07	female
w1118	L3_GO	2L	FBgn0020622	326.707	-0.115492	0.0830943	0.164563	0.183393	NS
w1118	AC	2L	FBgn0004611	377.478	-0.0345469	0.171625	0.818975	0.92223	NS
w1118	DG	2L	FBgn0004611	714.353	0.234518	0.133725	0.0498682	0.161415	NS
w1118	GE	2L	FBgn0004611	514.826	0.198408	0.125493	0.107821	0.199034	NS
w1118	GO	2L	FBgn0004611	300.405	-2.1145	0.111998	4.62244e-80	3.38048e-79	female
w1118	HD	2L	FBgn0004611	1765.81	0.0804939	0.104764	0.403267	0.631402	NS
w1118	RE	2L	FBgn0004611	489.833	-0.488996	0.122224	5.3565e-05	0.000147979	female
w1118	TX	2L	FBgn0004611	692.046	0.220359	0.102348	0.0239199	0.0779585	NS
w1118	WB	2L	FBgn0004611	600.645	-0.163328	0.117005	0.159445	0.225027	NS
OreR	AC	2L	FBgn0004611	302.788	-0.153702	0.14448	0.249848	0.515828	NS
OreR	DG	2L	FBgn0004611	703.915	0.387216	0.113282	0.000278506	0.00219691	male
OreR	GE	2L	FBgn0004611	437.152	0.0595879	0.238933	0.790232	0.876038	NS
OreR	GO	2L	FBgn0004611	432.122	-2.54448	0.1233	6.14086e-95	4.67192e-94	female
OreR	HD	2L	FBgn0004611	2298.91	0.0848137	0.0821065	0.268623	0.512371	NS
OreR	RE	2L	FBgn0004611	466.274	-0.581337	0.134562	1.26737e-05	3.87487e-05	female
OreR	TX	2L	FBgn0004611	946.971	0.209874	0.074618	0.00324059	0.0200901	NS
OreR	WB	2L	FBgn0004611	672.657	0.0173529	0.204087	0.935295	0.948128	NS
w1118	L3_GO	2L	FBgn0004611	132.9	-2.30363	0.0968298	4.36085e-125	2.93389e-124	female
w1118	AC	2L	FBgn0053127	13.3789	0.0395683	0.375955	0.0312738	0.127102	NS
w1118	DG	2L	FBgn0053127	3501.94	-0.175813	0.117247	0.100686	0.262407	NS
w1118	GE	2L	FBgn0053127	0.722887	-0.203835	0.699165	0.391795		NS
w1118	GO	2L	FBgn0053127	1.11066	3.13319	2.87295	0.0124006	0.0166796	NS
w1118	HD	2L	FBgn0053127	1.11109	0.0564249	0.27066	0.21424		NS
w1118	RE	2L	FBgn0053127	0.918395	0.244788	0.921331	0.5884		NS
w1118	TX	2L	FBgn0053127	8.79023	-0.0840778	0.360971			NS
w1118	WB	2L	FBgn0053127	478.989	-0.104165	0.398443	0.775612	0.832979	NS
OreR	AC	2L	FBgn0053127	9.9175	0.0415621	0.390322			NS
OreR	DG	2L	FBgn0053127	4372.01	-0.444276	0.174542	0.00358789	0.0183168	NS
OreR	GE	2L	FBgn0053127	4.80479	0.207435	0.678014			NS
OreR	GO	2L	FBgn0053127	0.919823	0.787312	1.25689	0.111622	0.135755	NS
OreR	HD	2L	FBgn0053127	0.109548	0.00882648	0.254662	0.912498		NS
OreR	RE	2L	FBgn0053127	0.487043	0.0951903	0.986321	0.691436		NS
OreR	TX	2L	FBgn0053127	2.42833	0.0275979	0.259583	0.548761	0.753416	NS
OreR	WB	2L	FBgn0053127	702.244	-0.270768	0.219525	0.205672	0.26185	NS
w1118	L3_GO	2L	FBgn0053127	0.248869	-1.04864	2.34347	0.620472	0.629963	NS
w1118	AC	2L	FBgn0000061	2.59575	-0.0379903	0.358289	0.724914		NS
w1118	DG	2L	FBgn0000061	3.27775	0.0487092	0.286744	0.580867	0.774349	NS
w1118	GE	2L	FBgn0000061	36.7167	-2.22101	0.548806	5.04493e-06	3.08036e-05	female
w1118	HD	2L	FBgn0000061	11.7363	0.172143	0.277157	0.2053	0.422633	NS
w1118	RE	2L	FBgn0000061	7.2642	-4.65075	1.35085	1.08892e-05	3.23613e-05	female
w1118	TX	2L	FBgn0000061	18.5392	0.0972051	0.28059	0.57512	0.746766	NS
w1118	WB	2L	FBgn0000061	7.73161	-0.228725	0.542331	0.617332	0.709249	NS
OreR	AC	2L	FBgn0000061	1.89687	0.086012	0.389986	0.338497		NS
OreR	DG	2L	FBgn0000061	1.76493	0.085133	0.338371	0.260539		NS
OreR	GE	2L	FBgn0000061	36.2486	-3.24687	0.671807	1.21646e-07	1.46747e-06	female
OreR	GO	2L	FBgn0000061	0.195299	0.0377646	0.985553	0.792005		NS
OreR	HD	2L	FBgn0000061	10.0063	0.0500349	0.243971	0.565324	0.771281	NS
OreR	RE	2L	FBgn0000061	2.94125	-5.12131	2.59363	0.000302757	0.000789451	female
OreR	TX	2L	FBgn0000061	12.3259	-0.0140226	0.227794	0.899309	0.954038	NS
OreR	WB	2L	FBgn0000061	7.50607	-0.0449551	0.528753	0.919017	0.934696	NS
w1118	AC	2L	FBgn0003278	122.409	-0.976293	0.363833	0.000719425	0.00739211	female
w1118	DG	2L	FBgn0003278	156.341	-1.02408	0.153823	2.82971e-12	1.35907e-10	female
w1118	GE	2L	FBgn0003278	62.3047	-0.601901	0.320885	0.0346373	0.0807634	NS
w1118	GO	2L	FBgn0003278	339.108	-3.27206	0.12818	2.09574e-144	2.60192e-143	female
w1118	HD	2L	FBgn0003278	126.615	-0.717749	0.196848	2.71502e-05	0.000299679	female
w1118	RE	2L	FBgn0003278	143.371	0.170218	0.249891	0.482648	0.568237	NS
w1118	TX	2L	FBgn0003278	111.439	-0.803673	0.212865	2.29061e-05	0.000214342	female
w1118	WB	2L	FBgn0003278	250.484	-2.69324	0.16349	8.45205e-62	3.30748e-60	female
OreR	AC	2L	FBgn0003278	58.1586	-0.563114	0.264219	0.00863757	0.0572138	NS
OreR	DG	2L	FBgn0003278	84.8421	-0.391584	0.201654	0.019234	0.0704967	NS
OreR	GE	2L	FBgn0003278	37.057	-0.0610768	0.32714	0.826105	0.898914	NS
OreR	GO	2L	FBgn0003278	260.801	-2.34542	0.194664	4.14228e-35	1.4383e-34	female
OreR	HD	2L	FBgn0003278	116.542	-0.53572	0.16903	0.000236482	0.00239435	female
OreR	RE	2L	FBgn0003278	102.174	0.0910653	0.21319	0.662687	0.740346	NS
OreR	TX	2L	FBgn0003278	117.247	-0.172164	0.189308	0.216721	0.441569	NS
OreR	WB	2L	FBgn0003278	167.701	-1.66353	0.213735	2.08018e-15	1.21555e-14	female
w1118	L3_GO	2L	FBgn0003278	154.826	-1.74073	0.105864	9.48197e-61	3.4215e-60	female
w1118	AC	2L	FBgn0263933	197.122	-0.133034	0.147633	0.325386	0.57872	NS
w1118	DG	2L	FBgn0263933	626.711	-0.200339	0.0914519	0.0207796	0.0826432	NS
w1118	GE	2L	FBgn0263933	221.081	-0.171312	0.148862	0.237754	0.371228	NS
w1118	GO	2L	FBgn0263933	641.217	-1.08164	0.0874765	2.24689e-35	8.5032e-35	female
w1118	HD	2L	FBgn0263933	513.481	0.0487613	0.0862481	0.550959	0.748651	NS
w1118	RE	2L	FBgn0263933	306.868	0.102278	0.115103	0.371107	0.460031	NS
w1118	TX	2L	FBgn0263933	275.843	0.0185774	0.10306	0.850972	0.923503	NS
w1118	WB	2L	FBgn0263933	486.624	-0.923737	0.155824	1.90132e-09	6.97354e-09	female
OreR	AC	2L	FBgn0263933	115.23	-0.190623	0.261929	0.335789	0.607077	NS
OreR	DG	2L	FBgn0263933	456.273	-0.0272309	0.0989254	0.77231	0.882667	NS
OreR	GE	2L	FBgn0263933	136.582	-0.357225	0.1896	0.0485625	0.12841	NS
OreR	GO	2L	FBgn0263933	1041.98	-1.44734	0.0904683	2.22389e-58	1.13127e-57	female
OreR	HD	2L	FBgn0263933	477.044	0.0471694	0.0946489	0.591918	0.790302	NS
OreR	RE	2L	FBgn0263933	212.437	0.276005	0.148199	0.0599451	0.099879	NS
OreR	TX	2L	FBgn0263933	250.309	0.0207126	0.113236	0.840152	0.928553	NS
OreR	WB	2L	FBgn0263933	557.22	-1.35991	0.2061	1.60437e-11	7.24233e-11	female
w1118	L3_GO	2L	FBgn0263933	531.877	-0.376631	0.0588435	1.54816e-10	2.30759e-10	female
w1118	AC	2L	FBgn0002593	15376.1	-0.413969	0.107207	6.76249e-05	0.0010483	female
w1118	DG	2L	FBgn0002593	20268.6	-0.359003	0.072532	3.11271e-07	5.7924e-06	female
w1118	GE	2L	FBgn0002593	8205.32	-0.117388	0.126379	0.351197	0.496404	NS
w1118	GO	2L	FBgn0002593	8637.81	-2.92418	0.088615	9.52212e-240	2.02487e-238	female
w1118	HD	2L	FBgn0002593	12323.6	-0.858119	0.115539	1.03618e-14	8.02334e-13	female
w1118	RE	2L	FBgn0002593	15610.8	0.291102	0.146576	0.0456626	0.0791246	NS
w1118	TX	2L	FBgn0002593	9411.2	-0.843307	0.077752	2.9975e-28	5.47954e-26	female
w1118	WB	2L	FBgn0002593	13140.2	-1.27962	0.0826749	2.09971e-54	6.76664e-53	female
OreR	AC	2L	FBgn0002593	9169.81	-0.337001	0.148846	0.0131827	0.077075	NS
OreR	DG	2L	FBgn0002593	12680.9	-0.359487	0.0919103	6.42517e-05	0.00061722	female
OreR	GE	2L	FBgn0002593	6192.72	-0.103784	0.21379	0.599349	0.742875	NS
OreR	GO	2L	FBgn0002593	6710.8	-2.37212	0.108713	1.37121e-106	1.15657e-105	female
OreR	HD	2L	FBgn0002593	10025	-0.894203	0.0977056	8.09893e-21	1.07453e-18	female
OreR	RE	2L	FBgn0002593	13056.4	-0.244008	0.103463	0.0182982	0.0349932	NS
OreR	TX	2L	FBgn0002593	7862.04	-0.62155	0.0724654	1.55776e-18	3.54249e-16	female
OreR	WB	2L	FBgn0002593	11918	-1.12816	0.270014	1.65401e-05	4.16275e-05	female
w1118	L3_GO	2L	FBgn0002593	6985.44	-2.32029	0.0693241	1.31178e-245	1.83619e-244	female
w1118	AC	2L	FBgn0031254	0.109916	-0.0201541	0.372759	0.882014		NS
w1118	GO	2L	FBgn0031254	4.45057	6.61363	2.62611	2.73167e-06	4.45764e-06	male
w1118	HD	2L	FBgn0031254	1.51283	0.0710632	0.274024	0.188472		NS
w1118	RE	2L	FBgn0031254	0.217847	-0.180454	1.02195	0.853592		NS
w1118	TX	2L	FBgn0031254	0.505368	0.0331776	0.346125	0.531713		NS
w1118	WB	2L	FBgn0031254	1.55362	1.11719	1.26448	0.0895611	0.134797	NS
OreR	AC	2L	FBgn0031254	0.555173	0.0352171	0.388891	0.435772		NS
OreR	GE	2L	FBgn0031254	0.451868	0.0938751	0.648456	0.468645		NS
OreR	GO	2L	FBgn0031254	14.7176	6.45715	1.35596	2.40386e-09	4.33008e-09	male
OreR	HD	2L	FBgn0031254	2.04062	-0.0135031	0.250074	0.785986	0.903119	NS
OreR	TX	2L	FBgn0031254	2.09524	-0.00631142	0.256253	0.90278		NS
OreR	WB	2L	FBgn0031254	2.06199	2.1278	1.64516	0.0153972	0.0251461	NS
w1118	L3_GO	2L	FBgn0031254	13.6808	1.37564	0.296313	3.45498e-06	4.69109e-06	male
w1118	AC	2L	FBgn0031255	0.763805	0.012771	0.368936	0.766948		NS
w1118	GE	2L	FBgn0031255	5.18505	1.39797	0.759527	0.00898161	0.0260574	NS
w1118	GO	2L	FBgn0031255	4.39687	6.62728	2.61844	2.25678e-06	3.69325e-06	male
w1118	HD	2L	FBgn0031255	32.8469	0.00498816	0.194571	0.971185	0.988989	NS
w1118	RE	2L	FBgn0031255	1.13098	0.276303	1.06842	0.232465	0.313372	NS
w1118	TX	2L	FBgn0031255	10.9397	0.317592	0.39647	0.118381	0.260168	NS
w1118	WB	2L	FBgn0031255	7.50067	0.532381	0.560517	0.260073	0.344073	NS
OreR	AC	2L	FBgn0031255	0.653371	-0.0246434	0.385917	0.586784		NS
OreR	DG	2L	FBgn0031255	0.669478	0.00774302	0.328568	0.875876		NS
OreR	GE	2L	FBgn0031255	3.57945	0.987994	1.14494	0.0371314	0.104722	NS
OreR	GO	2L	FBgn0031255	10.2862	8.21185	2.76676	6.83127e-09	1.20985e-08	male
OreR	HD	2L	FBgn0031255	34.2877	0.186324	0.227085	0.193654	0.422848	NS
OreR	TX	2L	FBgn0031255	12.9352	0.343109	0.443619	0.0468145	0.156832	NS
OreR	WB	2L	FBgn0031255	8.93022	1.29663	0.6073	0.012138	0.0201887	NS
w1118	L3_GO	2L	FBgn0031255	3.16752	-4.80349	1.52124	0.00158779	0.0019928	female
w1118	AC	2L	FBgn0004583	152.013	0.113628	0.178247	0.469806	0.709449	NS
w1118	DG	2L	FBgn0004583	144.327	-0.0126928	0.13934	0.916711	0.965342	NS
w1118	GE	2L	FBgn0004583	97.8643	-0.261901	0.196789	0.164026	0.277918	NS
w1118	GO	2L	FBgn0004583	31.9758	-0.538896	0.256126	0.029516	0.038632	NS
w1118	HD	2L	FBgn0004583	95.6627	-0.219662	0.164459	0.0982157	0.259162	NS
w1118	RE	2L	FBgn0004583	124.859	-0.189117	0.170548	0.260139	0.343567	NS
w1118	TX	2L	FBgn0004583	106.699	-0.239617	0.153318	0.0809847	0.198858	NS
w1118	WB	2L	FBgn0004583	78.5633	-0.0166515	0.217026	0.936184	0.952601	NS
OreR	AC	2L	FBgn0004583	391.041	0.0437937	0.201628	0.80088	0.916328	NS
OreR	DG	2L	FBgn0004583	604.76	0.238061	0.101357	0.0132941	0.0530263	NS
OreR	GE	2L	FBgn0004583	258.524	-0.142765	0.246623	0.529687	0.689496	NS
OreR	GO	2L	FBgn0004583	143.285	-1.25734	0.213495	2.00671e-09	3.62415e-09	female
OreR	HD	2L	FBgn0004583	382.249	0.231776	0.129118	0.0391353	0.14366	NS
OreR	RE	2L	FBgn0004583	377.015	-0.175119	0.151985	0.24371	0.330156	NS
OreR	TX	2L	FBgn0004583	681.601	0.224978	0.0890359	0.00703792	0.0375782	NS
OreR	WB	2L	FBgn0004583	360.37	0.475283	0.209359	0.0204058	0.0325715	NS
w1118	L3_GO	2L	FBgn0004583	432.787	-4.31657	0.132174	7.23326e-234	9.43198e-233	female
w1118	AC	2L	FBgn0031257	3.37296	-0.00440777	0.350406	0.96904	0.987045	NS
w1118	DG	2L	FBgn0031257	2.79729	-0.0374485	0.289021	0.603309	0.789231	NS
w1118	GE	2L	FBgn0031257	7.21736	0.131345	0.465525	0.704896	0.806091	NS
w1118	GO	2L	FBgn0031257	9.04158	4.23805	0.824614	8.20514e-08	1.41848e-07	male
w1118	HD	2L	FBgn0031257	288.813	0.214942	0.117765	0.0421867	0.14076	NS
w1118	RE	2L	FBgn0031257	23.4587	3.29334	0.494204	4.52517e-12	2.19518e-11	male
w1118	TX	2L	FBgn0031257	50.1879	0.110669	0.189562	0.487585	0.678181	NS
w1118	WB	2L	FBgn0031257	41.8591	0.46701	0.296192	0.0987695	0.146952	NS
OreR	AC	2L	FBgn0031257	2.26179	0.0999137	0.392407	0.308341		NS
OreR	DG	2L	FBgn0031257	1.19692	-0.0385301	0.327707	0.563576		NS
OreR	GE	2L	FBgn0031257	6.19485	1.08414	0.80827	0.0266864	0.0810368	NS
OreR	GO	2L	FBgn0031257	12.0271	4.44936	1.27718	3.11466e-05	4.7771e-05	male
OreR	HD	2L	FBgn0031257	383.269	0.2894	0.0971844	0.00130913	0.0100633	NS
OreR	RE	2L	FBgn0031257	8.20768	2.08671	0.779412	0.00130405	0.00308988	male
OreR	TX	2L	FBgn0031257	73.2521	0.153946	0.207637	0.276053	0.512846	NS
OreR	WB	2L	FBgn0031257	52.5633	1.10315	0.294815	8.85053e-05	0.000201895	male
w1118	L3_GO	2L	FBgn0031257	42.3324	5.19065	0.353372	1.89717e-48	5.48266e-48	male
w1118	AC	2L	FBgn0031261	212.778	0.161915	0.196729	0.334889	0.588164	NS
w1118	DG	2L	FBgn0031261	21.8752	-0.233498	0.353581	0.127878	0.30856	NS
w1118	GE	2L	FBgn0031261	57.5159	1.20007	0.335406	8.01274e-05	0.000396343	male
w1118	GO	2L	FBgn0031261	13.0969	5.24235	0.87989	1.68536e-09	3.08806e-09	male
w1118	HD	2L	FBgn0031261	250.52	-0.17429	0.169011	0.191537	0.405154	NS
w1118	RE	2L	FBgn0031261	55.6923	-3.3751	0.387697	8.42007e-19	5.74863e-18	female
w1118	TX	2L	FBgn0031261	256.6	-0.112367	0.145542	0.393295	0.591126	NS
w1118	WB	2L	FBgn0031261	150.187	0.141682	0.213756	0.499314	0.596018	NS
OreR	AC	2L	FBgn0031261	179.774	-0.552518	0.27134	0.0111649	0.0690412	NS
OreR	DG	2L	FBgn0031261	48.5219	-0.215962	0.337624	0.210604	0.402265	NS
OreR	GE	2L	FBgn0031261	58.3142	1.52153	0.507001	0.000333775	0.00200451	male
OreR	GO	2L	FBgn0031261	27.0431	3.13812	0.616147	2.48621e-08	4.31147e-08	male
OreR	HD	2L	FBgn0031261	582.026	-0.275584	0.107876	0.00498303	0.0300689	NS
OreR	RE	2L	FBgn0031261	42.65	-2.82583	0.566746	5.47819e-08	2.04043e-07	female
OreR	TX	2L	FBgn0031261	280.844	-0.333168	0.167842	0.0153981	0.0693735	NS
OreR	WB	2L	FBgn0031261	167.824	-0.0596547	0.267614	0.814954	0.851234	NS
w1118	L3_GO	2L	FBgn0031261	10.2213	-1.02584	0.985386	0.297542	0.320581	NS
w1118	AC	2L	FBgn0031263	687.982	0.0427702	0.109086	0.682124	0.853096	NS
w1118	DG	2L	FBgn0031263	2823.03	-0.322844	0.0907075	0.000178239	0.00152737	female
w1118	GE	2L	FBgn0031263	1289.68	-0.746552	0.108423	2.93562e-12	3.67521e-11	female
w1118	GO	2L	FBgn0031263	300.23	-0.963454	0.131374	1.30362e-13	2.73912e-13	female
w1118	HD	2L	FBgn0031263	1027.93	-0.00244031	0.0926867	0.976677	0.990929	NS
w1118	RE	2L	FBgn0031263	1475.74	0.141823	0.177494	0.418105	0.506351	NS
w1118	TX	2L	FBgn0031263	1163.74	0.320651	0.127369	0.00668565	0.0274817	NS
w1118	WB	2L	FBgn0031263	1077.26	0.133411	0.194953	0.486977	0.584451	NS
OreR	AC	2L	FBgn0031263	457.397	0.616915	0.133888	1.20657e-06	3.96808e-05	male
OreR	DG	2L	FBgn0031263	2193.73	0.238225	0.105723	0.0170828	0.0645064	NS
OreR	GE	2L	FBgn0031263	876.087	-0.186852	0.141798	0.162697	0.313469	NS
OreR	GO	2L	FBgn0031263	386.891	-0.916667	0.242643	0.000109535	0.00016355	female
OreR	HD	2L	FBgn0031263	682.361	0.0405969	0.0742476	0.568031	0.773115	NS
OreR	RE	2L	FBgn0031263	1249.47	0.489472	0.152431	0.00116701	0.00278397	male
OreR	TX	2L	FBgn0031263	712.611	0.129113	0.0859018	0.110757	0.283675	NS
OreR	WB	2L	FBgn0031263	825.712	0.307629	0.211564	0.1376	0.18337	NS
w1118	L3_GO	2L	FBgn0031263	431.332	-1.75373	0.105474	4.43725e-62	1.64641e-61	female
w1118	AC	2L	FBgn0031265	94.7662	-0.405194	0.215139	0.0249957	0.108991	NS
w1118	DG	2L	FBgn0031265	183.807	-0.356172	0.128015	0.00217505	0.0131599	NS
w1118	GE	2L	FBgn0031265	63.0412	-0.456887	0.20306	0.0181743	0.0470378	NS
w1118	GO	2L	FBgn0031265	977.14	2.89529	0.0712463	0	0	male
w1118	HD	2L	FBgn0031265	97.4775	-0.552724	0.190644	0.000575077	0.00431878	female
w1118	RE	2L	FBgn0031265	122.54	0.470166	0.296684	0.0978187	0.154484	NS
w1118	TX	2L	FBgn0031265	70.3118	-0.491227	0.201825	0.00438627	0.0194214	NS
w1118	WB	2L	FBgn0031265	336.046	1.17801	0.123715	8.04584e-22	6.27711e-21	male
OreR	AC	2L	FBgn0031265	65.7443	0.153166	0.261316	0.436427	0.687161	NS
OreR	DG	2L	FBgn0031265	127.209	0.204374	0.167141	0.158444	0.330113	NS
OreR	GE	2L	FBgn0031265	38.8598	-0.0392173	0.231399	0.854917	0.917746	NS
OreR	GO	2L	FBgn0031265	1467.53	3.56148	0.0671997	0	0	male
OreR	HD	2L	FBgn0031265	93.1741	-0.132364	0.148742	0.276804	0.520876	NS
OreR	RE	2L	FBgn0031265	96.7679	0.249721	0.217848	0.24106	0.327291	NS
OreR	TX	2L	FBgn0031265	62.7709	-0.511411	0.246711	0.00549766	0.0308697	NS
OreR	WB	2L	FBgn0031265	350.425	1.30527	0.20421	6.64582e-11	2.87303e-10	male
w1118	L3_GO	2L	FBgn0031265	787.124	2.74714	0.0595576	0	0	male
w1118	AC	2L	FBgn0031266	258.651	-0.277215	0.130673	0.0231866	0.102994	NS
w1118	DG	2L	FBgn0031266	499.643	-0.0750647	0.0875011	0.368559	0.600824	NS
w1118	GE	2L	FBgn0031266	323.734	-0.5308	0.114824	2.65166e-06	1.71069e-05	female
w1118	GO	2L	FBgn0031266	516.995	-0.403212	0.0797061	3.84068e-07	6.47133e-07	female
w1118	HD	2L	FBgn0031266	539.811	-0.0850254	0.0822333	0.274151	0.503126	NS
w1118	RE	2L	FBgn0031266	400.436	-0.205444	0.0784752	0.00865951	0.0176063	NS
w1118	TX	2L	FBgn0031266	392.788	-0.0911598	0.0965084	0.323448	0.523417	NS
w1118	WB	2L	FBgn0031266	430.712	-0.708655	0.13159	5.47643e-08	1.79617e-07	female
OreR	AC	2L	FBgn0031266	162.045	-0.141795	0.140253	0.276477	0.545723	NS
OreR	DG	2L	FBgn0031266	380.922	-0.0232841	0.110111	0.821667	0.912405	NS
OreR	GE	2L	FBgn0031266	208.265	-0.296031	0.149425	0.0410859	0.112951	NS
OreR	GO	2L	FBgn0031266	567.535	-0.854564	0.0953169	2.24899e-19	5.34896e-19	female
OreR	HD	2L	FBgn0031266	560.457	-0.0174451	0.0749888	0.806401	0.911806	NS
OreR	RE	2L	FBgn0031266	354.973	-0.204739	0.133103	0.119903	0.181739	NS
OreR	TX	2L	FBgn0031266	425.153	-0.124661	0.0923209	0.147664	0.344331	NS
OreR	WB	2L	FBgn0031266	457.789	-0.588977	0.136436	1.30243e-05	3.31696e-05	female
w1118	L3_GO	2L	FBgn0031266	589.011	-0.843974	0.0394675	1.8837e-101	1.07977e-100	female
w1118	AC	2L	FBgn0031268	59.5035	0.245104	0.222581	0.178147	0.404767	NS
w1118	DG	2L	FBgn0031268	67.9395	0.154553	0.171222	0.27383	0.502611	NS
w1118	GE	2L	FBgn0031268	160.12	-0.137175	0.136573	0.305406	0.447983	NS
w1118	GO	2L	FBgn0031268	107.34	-0.621236	0.173103	0.000269768	0.000400394	female
w1118	HD	2L	FBgn0031268	180.394	0.0819942	0.130366	0.466952	0.683575	NS
w1118	RE	2L	FBgn0031268	193.567	-0.546578	0.139542	7.3749e-05	0.000200425	female
w1118	TX	2L	FBgn0031268	151.764	-0.11798	0.127857	0.319353	0.518183	NS
w1118	WB	2L	FBgn0031268	118.077	-0.464681	0.167061	0.00477266	0.00912109	female
OreR	AC	2L	FBgn0031268	34.6712	-0.110383	0.286224	0.575577	0.79025	NS
OreR	DG	2L	FBgn0031268	64.6555	0.284018	0.20415	0.0870394	0.217182	NS
OreR	GE	2L	FBgn0031268	122.224	-0.17771	0.185373	0.31421	0.49027	NS
OreR	GO	2L	FBgn0031268	197.004	-0.552347	0.119415	3.05935e-06	4.91316e-06	female
OreR	HD	2L	FBgn0031268	171.375	-0.316791	0.123338	0.00386224	0.0244465	NS
OreR	RE	2L	FBgn0031268	250.744	0.466591	0.143458	0.0010237	0.00246171	male
OreR	TX	2L	FBgn0031268	136.724	0.0097643	0.135419	0.933857	0.970924	NS
OreR	WB	2L	FBgn0031268	159.501	-0.148584	0.216924	0.482523	0.548935	NS
w1118	L3_GO	2L	FBgn0031268	67.5146	-0.483287	0.108268	8.05253e-06	1.08401e-05	female
w1118	AC	2L	FBgn0031270	17.3208	-0.15112	0.305837	0.431481	0.677337	NS
w1118	DG	2L	FBgn0031270	17.6415	0.169401	0.285187	0.263856	0.491603	NS
w1118	GE	2L	FBgn0031270	12.0063	-0.157108	0.427439	0.639865	0.756226	NS
w1118	GO	2L	FBgn0031270	23.5963	-1.21577	0.324794	8.46337e-05	0.000128702	female
w1118	HD	2L	FBgn0031270	27.3885	0.118257	0.211141	0.396202	0.625535	NS
w1118	RE	2L	FBgn0031270	24.3681	0.878587	0.392994	0.0150919	0.0292435	NS
w1118	TX	2L	FBgn0031270	17.8846	0.423698	0.422474	0.0655888	0.169596	NS
w1118	WB	2L	FBgn0031270	24.0813	-0.519085	0.352502	0.115818	0.169588	NS
OreR	AC	2L	FBgn0031270	12.3278	-0.33526	0.448369	0.122083	0.342807	NS
OreR	DG	2L	FBgn0031270	14.9048	-0.0613496	0.260537	0.707275	0.843544	NS
OreR	GE	2L	FBgn0031270	7.51165	0.108805	0.480308	0.735233	0.838524	NS
OreR	GO	2L	FBgn0031270	31.1742	-2.22187	0.390376	3.55561e-09	6.3649e-09	female
OreR	HD	2L	FBgn0031270	21.4372	0.0537852	0.215427	0.656945	0.83186	NS
OreR	RE	2L	FBgn0031270	11.3524	0.380043	0.437704	0.338622	0.433757	NS
OreR	TX	2L	FBgn0031270	12.4007	0.0954138	0.255221	0.377316	0.614567	NS
OreR	WB	2L	FBgn0031270	27.9443	-1.14713	0.417905	0.00269444	0.0049961	female
w1118	L3_GO	2L	FBgn0031270	25.5132	-8.12847	0.719659	1.38957e-29	2.91277e-29	female
w1118	AC	2L	FBgn0011244	1.95704	0.164443	0.422376	0.0321967		NS
w1118	DG	2L	FBgn0011244	0.0719171	0.0114488	0.295744	0.811156		NS
w1118	GE	2L	FBgn0011244	4.40394	0.134561	0.710533	0.0823535	0.161933	NS
w1118	GO	2L	FBgn0011244	8364.55	13.411	0.50469	3.81533e-152	4.99277e-151	male
w1118	HD	2L	FBgn0011244	1.41618	0.010057	0.262713	0.805787		NS
w1118	RE	2L	FBgn0011244	123.174	0.626235	1.33942			NS
w1118	TX	2L	FBgn0011244	1.00261	0.0124164	0.339519	0.858046		NS
w1118	WB	2L	FBgn0011244	1778.13	16.345	3.4188	2.4256e-44	5.63257e-43	male
OreR	AC	2L	FBgn0011244	9.34479	0.0423952	0.39057	0.0457157	0.179382	NS
OreR	GE	2L	FBgn0011244	1.79088	0.192862	0.681591	0.0928392	0.209455	NS
OreR	GO	2L	FBgn0011244	12622.2	13.6253	0.4551	3.17997e-194	4.93091e-193	male
OreR	HD	2L	FBgn0011244	0.735099	0.0331423	0.255916	0.32434		NS
OreR	RE	2L	FBgn0011244	0.376728	0.0898395	0.990594	0.748385		NS
OreR	TX	2L	FBgn0011244	3.00228	-0.0054816	0.252314	0.93352	0.970924	NS
OreR	WB	2L	FBgn0011244	1920.43	12.5254	0.982959	1.84116e-37	5.03419e-36	male
w1118	L3_GO	2L	FBgn0011244	3357.22	9.83064	1.85738	0.0500236	0.0580872	NS
w1118	AC	2L	FBgn0031275	3.83958	0.124574	0.368729	0.373162	0.628292	NS
w1118	DG	2L	FBgn0031275	2.21029	-0.0746134	0.29926	0.33001	0.563195	NS
w1118	GE	2L	FBgn0031275	0.518638	-0.157541	0.67811	0.551745		NS
w1118	GO	2L	FBgn0031275	210.883	6.40387	0.297812	4.32486e-102	3.87232e-101	male
w1118	HD	2L	FBgn0031275	527.117	0.17533	0.113945	0.0883592	0.241282	NS
w1118	RE	2L	FBgn0031275	6.50881	0.728636	1.12139	0.166428	0.23907	NS
w1118	TX	2L	FBgn0031275	51.3085	0.311189	0.255356	0.10417	0.238565	NS
w1118	WB	2L	FBgn0031275	116.489	1.70788	0.235914	1.15365e-13	5.50297e-13	male
OreR	AC	2L	FBgn0031275	3.83281	0.113979	0.38709	0.368253	0.636473	NS
OreR	DG	2L	FBgn0031275	1.12314	-0.00983706	0.328914	0.817078		NS
OreR	GE	2L	FBgn0031275	2.15054	0.546581	0.928964	0.0528061	0.137384	NS
OreR	GO	2L	FBgn0031275	186.471	7.67895	0.488253	6.75547e-55	3.30384e-54	male
OreR	HD	2L	FBgn0031275	707.91	0.261603	0.0944594	0.00284862	0.0191332	NS
OreR	RE	2L	FBgn0031275	0.554458	-0.143939	0.970826	0.653914		NS
OreR	TX	2L	FBgn0031275	61.4916	0.1119	0.17138	0.397214	0.631578	NS
OreR	WB	2L	FBgn0031275	104.197	1.86433	0.31938	1.45668e-09	5.66281e-09	male
w1118	L3_GO	2L	FBgn0031275	108.401	4.27476	0.153766	7.69105e-170	6.96795e-169	male
w1118	AC	2L	FBgn0031279	0.487205	0.00952767	0.370443	0.859371		NS
w1118	DG	2L	FBgn0031279	3.38788	0.202957	0.398406	0.0131089	0.0574739	NS
w1118	GE	2L	FBgn0031279	0.290984	-0.0187663	0.680302	0.988221		NS
w1118	GO	2L	FBgn0031279	1141.33	11.492	0.703854	1.30647e-57	7.44394e-57	male
w1118	HD	2L	FBgn0031279	2.85888	-0.00229749	0.254287	0.973962	0.990567	NS
w1118	RE	2L	FBgn0031279	15.6174	0.568872	1.27002			NS
w1118	TX	2L	FBgn0031279	0.10905	-0.0174596	0.346446	0.880096		NS
w1118	WB	2L	FBgn0031279	256.357	10.804	1.30641	7.08093e-26	7.14956e-25	male
OreR	AC	2L	FBgn0031279	1.56957	0.0514069	0.391757	0.164743		NS
OreR	DG	2L	FBgn0031279	0.282558	0.00113977	0.330078	0.971357		NS
OreR	GE	2L	FBgn0031279	0.165743	0.00298594	0.633045	0.93479		NS
OreR	GO	2L	FBgn0031279	1729.45	12.0239	0.703932	6.96779e-63	3.7458e-62	male
OreR	HD	2L	FBgn0031279	1.86219	0.0336561	0.254482	0.424426	0.661975	NS
OreR	RE	2L	FBgn0031279	0.104185	-0.142572	1.01543	0.911678		NS
OreR	TX	2L	FBgn0031279	0.347086	0.00451254	0.260722	0.948754		NS
OreR	WB	2L	FBgn0031279	278.125	10.5455	1.30259	1.08587e-24	1.22028e-23	male
w1118	L3_GO	2L	FBgn0031279	383.993	11.7183	0.688094	5.84797e-62	2.16373e-61	male
w1118	AC	2L	FBgn0086130	56.2102	-0.471163	0.324998	0.0411255	0.153825	NS
w1118	DG	2L	FBgn0086130	91.6443	-0.266878	0.172738	0.0628802	0.191373	NS
w1118	GE	2L	FBgn0086130	72.7261	0.484373	0.214415	0.0172316	0.0450429	NS
w1118	GO	2L	FBgn0086130	116.268	-3.77532	0.237594	3.50217e-57	1.98595e-56	female
w1118	HD	2L	FBgn0086130	78.5036	-0.714548	0.26372	0.000617541	0.00459715	female
w1118	RE	2L	FBgn0086130	80.5999	-0.359059	0.231353	0.109711	0.170076	NS
w1118	TX	2L	FBgn0086130	83.3741	-0.125116	0.171372	0.39979	0.597641	NS
w1118	WB	2L	FBgn0086130	115.177	-1.78587	0.210449	5.86824e-18	3.55458e-17	female
OreR	AC	2L	FBgn0086130	36.2463	-0.170066	0.29743	0.400538	0.660024	NS
OreR	DG	2L	FBgn0086130	84.8175	-0.387613	0.19744	0.0189065	0.0696858	NS
OreR	GE	2L	FBgn0086130	62.009	0.646376	0.247497	0.00470369	0.0200709	NS
OreR	GO	2L	FBgn0086130	146.661	-2.48484	0.1664	3.13541e-51	1.46298e-50	female
OreR	HD	2L	FBgn0086130	97.8331	-0.194591	0.177415	0.148668	0.358459	NS
OreR	RE	2L	FBgn0086130	69.6853	-0.0457611	0.220715	0.830308	0.877151	NS
OreR	TX	2L	FBgn0086130	86.0679	0.0250957	0.157159	0.842681	0.930464	NS
OreR	WB	2L	FBgn0086130	117.747	-1.3461	0.206475	2.69737e-11	1.19663e-10	female
w1118	L3_GO	2L	FBgn0086130	93.5316	-1.75103	0.130392	4.11473e-41	1.05884e-40	female
w1118	AC	2L	FBgn0031282	71.9088	0.470786	0.235454	0.0155618	0.0775042	NS
w1118	DG	2L	FBgn0031282	87.5919	0.210779	0.168927	0.134552	0.319842	NS
w1118	GE	2L	FBgn0031282	38.713	-0.164865	0.283224	0.52204	0.659526	NS
w1118	GO	2L	FBgn0031282	31.6377	-1.51822	0.324172	1.01816e-06	1.68748e-06	female
w1118	HD	2L	FBgn0031282	83.1902	-0.215362	0.165556	0.106538	0.27526	NS
w1118	RE	2L	FBgn0031282	42.4098	0.677392	0.314243	0.0230418	0.0428754	NS
w1118	TX	2L	FBgn0031282	43.6305	-0.420757	0.247918	0.0295321	0.0920026	NS
w1118	WB	2L	FBgn0031282	58.613	-0.0803576	0.227243	0.715673	0.78931	NS
OreR	AC	2L	FBgn0031282	44.1436	0.224379	0.319077	0.283439	0.554031	NS
OreR	DG	2L	FBgn0031282	93.0633	0.0778301	0.159581	0.57895	0.753373	NS
OreR	GE	2L	FBgn0031282	34.7413	0.276863	0.269205	0.256234	0.426135	NS
OreR	GO	2L	FBgn0031282	50.7	-2.08875	0.339806	8.21562e-11	1.54431e-10	female
OreR	HD	2L	FBgn0031282	78.7767	0.0712895	0.166009	0.576339	0.778709	NS
OreR	RE	2L	FBgn0031282	48.2493	1.12124	0.240787	1.57917e-06	5.23746e-06	male
OreR	TX	2L	FBgn0031282	43.6243	0.0365173	0.199014	0.78059	0.898085	NS
OreR	WB	2L	FBgn0031282	70.5145	-0.276686	0.246818	0.24674	0.307209	NS
w1118	L3_GO	2L	FBgn0031282	34.2085	-0.935139	0.184249	3.8673e-07	5.36499e-07	female
w1118	AC	2L	FBgn0015621	27.8171	-0.236932	0.307618	0.245505	0.488993	NS
w1118	DG	2L	FBgn0015621	46.5642	-0.296619	0.259456	0.0907322	0.245473	NS
w1118	GE	2L	FBgn0015621	19.2831	-0.437717	0.346823	0.146343	0.254087	NS
w1118	GO	2L	FBgn0015621	122.716	-0.604944	0.133048	4.45479e-06	7.19961e-06	female
w1118	HD	2L	FBgn0015621	39.9114	-0.231224	0.213273	0.125532	0.306658	NS
w1118	RE	2L	FBgn0015621	36.2945	0.572773	0.262598	0.0237986	0.0441249	NS
w1118	TX	2L	FBgn0015621	22.4035	-0.21517	0.298002	0.253754	0.444807	NS
w1118	WB	2L	FBgn0015621	72.6187	-1.2993	0.23062	7.4741e-09	2.62481e-08	female
OreR	AC	2L	FBgn0015621	22.5042	-0.00806733	0.30822	0.963643	0.982127	NS
OreR	DG	2L	FBgn0015621	41.7928	-0.144573	0.211951	0.380523	0.58433	NS
OreR	GE	2L	FBgn0015621	13.4884	-0.307129	0.441195	0.353441	0.530736	NS
OreR	GO	2L	FBgn0015621	174.457	-0.984814	0.172904	5.00804e-09	8.91983e-09	female
OreR	HD	2L	FBgn0015621	39.4796	-0.161853	0.205903	0.245075	0.485117	NS
OreR	RE	2L	FBgn0015621	31.6498	0.843544	0.33143	0.00695354	0.0145508	NS
OreR	TX	2L	FBgn0015621	19.6358	-0.0945061	0.227593	0.460755	0.685512	NS
OreR	WB	2L	FBgn0015621	87.582	-1.32866	0.298208	3.17321e-06	8.69137e-06	female
w1118	L3_GO	2L	FBgn0015621	132.269	0.364265	0.0718855	4.03503e-07	5.59373e-07	male
w1118	AC	2L	FBgn0031285	2201.54	0.397739	0.105705	8.33417e-05	0.00124859	male
w1118	DG	2L	FBgn0031285	5375.93	0.075866	0.0631561	0.218749	0.439079	NS
w1118	GE	2L	FBgn0031285	2852.77	-0.520026	0.0537997	3.01945e-22	7.01642e-21	female
w1118	GO	2L	FBgn0031285	2413.37	1.64263	0.0499606	1.29918e-237	2.73018e-236	male
w1118	HD	2L	FBgn0031285	6220.66	0.268537	0.0572091	1.47283e-06	2.16602e-05	male
w1118	RE	2L	FBgn0031285	5403.73	1.02613	0.124412	9.24561e-17	5.66944e-16	male
w1118	TX	2L	FBgn0031285	3168.27	0.14783	0.0824406	0.0646505	0.167763	NS
w1118	WB	2L	FBgn0031285	3401.01	0.54734	0.0710099	1.09464e-14	5.53571e-14	male
OreR	AC	2L	FBgn0031285	1853.42	0.571146	0.1208	6.21669e-07	2.18023e-05	male
OreR	DG	2L	FBgn0031285	5528.92	0.205474	0.0753765	0.00496269	0.0239872	NS
OreR	GE	2L	FBgn0031285	3095.55	-0.103547	0.107556	0.325982	0.502884	NS
OreR	GO	2L	FBgn0031285	3324.62	2.30933	0.0566778	0	0	male
OreR	HD	2L	FBgn0031285	8200.82	0.337669	0.0652525	8.88737e-08	2.1017e-06	male
OreR	RE	2L	FBgn0031285	5594.83	1.15428	0.107375	3.15713e-27	3.23408e-26	male
OreR	TX	2L	FBgn0031285	4717.29	0.350552	0.0731598	6.29124e-07	1.20594e-05	male
OreR	WB	2L	FBgn0031285	3964.31	0.952964	0.172393	1.96812e-08	6.85486e-08	male
w1118	L3_GO	2L	FBgn0031285	1036.96	1.671	0.0539529	1.31088e-210	1.50796e-209	male
w1118	AC	2L	FBgn0010583	147.058	-0.0676833	0.157134	0.633501	0.821096	NS
w1118	DG	2L	FBgn0010583	343.473	0.0559774	0.119626	0.609436	0.792722	NS
w1118	GE	2L	FBgn0010583	169.963	-0.15354	0.139197	0.259848	0.39715	NS
w1118	GO	2L	FBgn0010583	778.804	1.47157	0.0822224	5.82026e-72	3.92504e-71	male
w1118	HD	2L	FBgn0010583	898.835	0.0771335	0.0934362	0.378	0.610065	NS
w1118	RE	2L	FBgn0010583	236.069	-0.109474	0.208635	0.591129	0.668875	NS
w1118	TX	2L	FBgn0010583	335.384	0.185737	0.110591	0.0756927	0.189038	NS
w1118	WB	2L	FBgn0010583	441.725	0.280039	0.124511	0.0235375	0.0399228	NS
OreR	AC	2L	FBgn0010583	109.476	-0.0815602	0.189506	0.620574	0.817885	NS
OreR	DG	2L	FBgn0010583	461.671	0.162183	0.159281	0.246201	0.44523	NS
OreR	GE	2L	FBgn0010583	113.632	-0.192642	0.267893	0.427782	0.598883	NS
OreR	GO	2L	FBgn0010583	1171.58	1.35035	0.0586629	1.3816e-117	1.28454e-116	male
OreR	HD	2L	FBgn0010583	879.678	0.0911126	0.073242	0.193146	0.422579	NS
OreR	RE	2L	FBgn0010583	233.265	-0.32521	0.235966	0.155381	0.227481	NS
OreR	TX	2L	FBgn0010583	316.813	-0.0247076	0.109552	0.802917	0.910574	NS
OreR	WB	2L	FBgn0010583	454.475	0.186723	0.188546	0.314743	0.379181	NS
w1118	L3_GO	2L	FBgn0010583	916.066	1.50872	0.0741701	5.54599e-92	2.98226e-91	male
w1118	AC	2L	FBgn0020545	705.9	0.113083	0.159653	0.433658	0.679561	NS
w1118	DG	2L	FBgn0020545	1920.95	0.364266	0.102817	0.000164634	0.00143023	male
w1118	GE	2L	FBgn0020545	525.626	0.557412	0.275133	0.0270794	0.06593	NS
w1118	GO	2L	FBgn0020545	501.487	1.29496	0.0807967	3.64916e-58	2.09088e-57	male
w1118	HD	2L	FBgn0020545	649.856	-0.0510657	0.0909673	0.549199	0.747922	NS
w1118	RE	2L	FBgn0020545	583.19	0.842244	0.203053	2.24645e-05	6.46112e-05	male
w1118	TX	2L	FBgn0020545	427.27	-0.15966	0.130421	0.184378	0.359863	NS
w1118	WB	2L	FBgn0020545	693.866	0.663121	0.117191	1.2132e-08	4.19683e-08	male
OreR	AC	2L	FBgn0020545	496.064	0.0601949	0.148317	0.661423	0.840035	NS
OreR	DG	2L	FBgn0020545	1535.13	0.914762	0.112555	5.52332e-17	5.97825e-15	male
OreR	GE	2L	FBgn0020545	537.736	1.02413	0.20357	1.44229e-07	1.71012e-06	male
OreR	GO	2L	FBgn0020545	703.068	1.29281	0.124359	1.71758e-25	4.73182e-25	male
OreR	HD	2L	FBgn0020545	523.862	0.00699749	0.0916909	0.935619	0.97137	NS
OreR	RE	2L	FBgn0020545	758.2	1.24927	0.161136	3.90906e-15	2.26312e-14	male
OreR	TX	2L	FBgn0020545	558.833	0.0539551	0.106468	0.579464	0.777332	NS
OreR	WB	2L	FBgn0020545	731.69	0.837149	0.161374	1.44244e-07	4.63555e-07	male
w1118	L3_GO	2L	FBgn0020545	611.401	2.79434	0.0813511	1.50222e-258	2.26368e-257	male
w1118	AC	2L	FBgn0031288	0.124502	0.0212695	0.372846	0.790946		NS
w1118	DG	2L	FBgn0031288	0.493643	-0.0148879	0.294695	0.649526		NS
w1118	GE	2L	FBgn0031288	0.242673	0.0224832	0.681385	0.86574		NS
w1118	GO	2L	FBgn0031288	56.9375	8.01248	0.975136	2.07693e-16	4.75858e-16	male
w1118	HD	2L	FBgn0031288	3.99479	0.106214	0.277827	0.21697	0.436772	NS
w1118	RE	2L	FBgn0031288	2.73346	0.29384	1.08028	0.11216	0.17328	NS
w1118	TX	2L	FBgn0031288	1.73329	0.0259006	0.338471	0.742888	0.859608	NS
w1118	WB	2L	FBgn0031288	13.4053	4.27427	0.740551	2.41139e-09	8.76612e-09	male
OreR	AC	2L	FBgn0031288	0.955147	-0.00585085	0.382335	0.923314		NS
OreR	DG	2L	FBgn0031288	0.371081	0.0146215	0.329671	0.806079		NS
OreR	GE	2L	FBgn0031288	0.833812	0.00764389	0.624383	0.847502		NS
OreR	GO	2L	FBgn0031288	134.516	3.2108	0.189431	4.21254e-65	2.33175e-64	male
OreR	HD	2L	FBgn0031288	3.64534	-0.00634866	0.243721	0.927055	0.966951	NS
OreR	RE	2L	FBgn0031288	0.188262	0.175549	1.02286	0.766217		NS
OreR	TX	2L	FBgn0031288	3.00421	-0.0426116	0.258442	0.495739	0.711775	NS
OreR	WB	2L	FBgn0031288	25.846	0.890688	0.367664	0.00907481	0.0154132	NS
w1118	L3_GO	2L	FBgn0031288	63.8699	3.18833	0.172373	2.52435e-76	1.18815e-75	male
w1118	AC	2L	FBgn0031289	4.40859	0.0559167	0.354731	0.65204	0.833346	NS
w1118	DG	2L	FBgn0031289	64.5366	-0.0334238	0.202195	0.820359	0.914947	NS
w1118	GE	2L	FBgn0031289	0.176453	-0.0811471	0.692512	0.826604		NS
w1118	GO	2L	FBgn0031289	6.76325	7.44076	2.65627	4.05391e-08	7.09322e-08	male
w1118	HD	2L	FBgn0031289	85.4577	0.395212	0.209242	0.0142935	0.0613583	NS
w1118	RE	2L	FBgn0031289	167.923	4.55901	0.30279	3.31389e-52	8.39169e-51	male
w1118	TX	2L	FBgn0031289	16.7716	-0.0971773	0.294049	0.56072	0.73603	NS
w1118	WB	2L	FBgn0031289	50.5549	1.50375	0.266821	5.78843e-09	2.04839e-08	male
OreR	AC	2L	FBgn0031289	2.16325	0.106286	0.404368	0.116301		NS
OreR	DG	2L	FBgn0031289	18.7271	-0.128121	0.276751	0.444637	0.643493	NS
OreR	GE	2L	FBgn0031289	1.02277	0.104127	0.65205	0.295955		NS
OreR	GO	2L	FBgn0031289	4.66246	3.28718	1.25834	0.00103774	0.00147489	male
OreR	HD	2L	FBgn0031289	125.987	0.231249	0.13798	0.0492982	0.169076	NS
OreR	RE	2L	FBgn0031289	50.0443	2.13533	0.576534	3.35455e-05	9.79405e-05	male
OreR	TX	2L	FBgn0031289	20.4675	-0.143668	0.242249	0.28872	0.526313	NS
OreR	WB	2L	FBgn0031289	27.16	1.49514	0.35561	8.97969e-06	2.33573e-05	male
w1118	AC	2L	FBgn0053526	833.645	-0.0549811	0.109802	0.59226	0.792989	NS
w1118	DG	2L	FBgn0053526	1369.83	0.0189812	0.138689	0.877458	0.945921	NS
w1118	GE	2L	FBgn0053526	746.657	0.182423	0.110455	0.0943655	0.179611	NS
w1118	GO	2L	FBgn0053526	591.843	-1.41135	0.0721126	1.10363e-85	8.53865e-85	female
w1118	HD	2L	FBgn0053526	1781.16	0.0241717	0.0729732	0.730323	0.864363	NS
w1118	RE	2L	FBgn0053526	1125.82	0.36408	0.109574	0.000831772	0.00199045	male
w1118	TX	2L	FBgn0053526	1234.07	0.169693	0.068516	0.0114117	0.0429332	NS
w1118	WB	2L	FBgn0053526	951.992	-0.172223	0.11073	0.117442	0.171575	NS
OreR	AC	2L	FBgn0053526	508.844	-0.513378	0.133326	4.32254e-05	0.000878223	female
OreR	DG	2L	FBgn0053526	1092.39	-0.0193293	0.142663	0.879388	0.94089	NS
OreR	GE	2L	FBgn0053526	510.784	-0.164181	0.131009	0.199866	0.360386	NS
OreR	GO	2L	FBgn0053526	852.437	-1.27467	0.116806	2.26177e-28	6.66282e-28	female
OreR	HD	2L	FBgn0053526	2184.64	0.0533243	0.093811	0.541443	0.756036	NS
OreR	RE	2L	FBgn0053526	1111.14	0.382226	0.146391	0.00830008	0.0170769	NS
OreR	TX	2L	FBgn0053526	1143.95	-0.015547	0.0797356	0.836852	0.927335	NS
OreR	WB	2L	FBgn0053526	1042.3	-0.196879	0.138846	0.15224	0.200647	NS
w1118	L3_GO	2L	FBgn0053526	596.249	-1.46382	0.0716051	6.94648e-93	3.76448e-92	female
w1118	AC	2L	FBgn0002936	0.382396	-0.0304545	0.374008	0.560358		NS
w1118	DG	2L	FBgn0002936	1.12002	0.00398618	0.29043	0.944826	0.977988	NS
w1118	GE	2L	FBgn0002936	0.952135	-0.156615	0.652297	0.540354		NS
w1118	GO	2L	FBgn0002936	0.241272	0.0609538	0.985557	0.810591	0.830288	NS
w1118	HD	2L	FBgn0002936	1022.04	0.192082	0.0882631	0.0205868	0.0814416	NS
w1118	RE	2L	FBgn0002936	2.20648	0.391014	0.852153	0.450818	0.538262	NS
w1118	TX	2L	FBgn0002936	1.39365	-0.168212	0.403238	0.0191026	0.0648817	NS
w1118	WB	2L	FBgn0002936	92.1447	0.473893	0.222869	0.0290861	0.0485381	NS
OreR	AC	2L	FBgn0002936	0.155826	0.0242342	0.387257	0.797398		NS
OreR	DG	2L	FBgn0002936	0.520317	-0.00284487	0.329517	0.930353		NS
OreR	GE	2L	FBgn0002936	1.02593	0.161342	0.657694	0.275351		NS
OreR	GO	2L	FBgn0002936	0.105933	0.174509	1.02152	0.63903		NS
OreR	HD	2L	FBgn0002936	1080.43	-0.218707	0.0955827	0.0132237	0.0648239	NS
OreR	TX	2L	FBgn0002936	0.387776	0.00445528	0.260927	0.9139		NS
OreR	WB	2L	FBgn0002936	106.816	0.837361	0.265112	0.00105477	0.00208611	male
w1118	AC	2L	FBgn0002563	38.6175	-0.245787	0.420573	0.157887	0.37534	NS
w1118	DG	2L	FBgn0002563	5.41666	-0.0260346	0.289199	0.69647	0.847256	NS
w1118	GE	2L	FBgn0002563	5.29504	-0.322265	0.689404	0.300988	0.443518	NS
w1118	GO	2L	FBgn0002563	0.158791	0.179892	1.02409	0.666818	0.697011	NS
w1118	HD	2L	FBgn0002563	41.9552	-2.0605	0.419885	3.78739e-08	7.66552e-07	female
w1118	RE	2L	FBgn0002563	4.0245	-0.745608	0.957481	0.187819	0.264083	NS
w1118	TX	2L	FBgn0002563	20.6281	-0.699281	0.413213	0.0107129	0.0407536	NS
w1118	WB	2L	FBgn0002563	15.3837	-2.88659	0.934203	0.000192642	0.000446011	female
OreR	AC	2L	FBgn0002563	13.8066	-1.43646	0.951135	0.00483809	0.0377576	NS
OreR	DG	2L	FBgn0002563	1.34312	-0.0866057	0.338864	0.252459		NS
OreR	GE	2L	FBgn0002563	1.61432	-0.307009	0.687682	0.178991	0.334611	NS
OreR	GO	2L	FBgn0002563	2.18647	4.9422	2.8338	0.00161468	0.00226781	male
OreR	HD	2L	FBgn0002563	63.004	-0.19643	0.384522	0.000445125	0.00410923	female
OreR	RE	2L	FBgn0002563	9.02712	-4.02941	1.03278	2.27004e-05	6.75565e-05	female
OreR	TX	2L	FBgn0002563	135.945	-0.115809	0.300383			NS
OreR	WB	2L	FBgn0002563	9.56402	-0.580593	0.719081	0.273824	0.336318	NS
w1118	L3_GO	2L	FBgn0002563	3293.71	-5.12689	0.545858	5.88323e-21	1.0477e-20	female
w1118	AC	2L	FBgn0046113	77.3505	0.132982	0.198133	0.428553	0.674672	NS
w1118	DG	2L	FBgn0046113	99.5198	0.175484	0.165359	0.204507	0.420522	NS
w1118	GE	2L	FBgn0046113	788.487	1.70168	0.159616	2.33159e-27	7.43194e-26	male
w1118	GO	2L	FBgn0046113	89.9056	5.38652	0.342183	5.28727e-56	2.95137e-55	male
w1118	HD	2L	FBgn0046113	44.8905	-0.171164	0.20257	0.232464	0.455001	NS
w1118	RE	2L	FBgn0046113	308.19	-0.658828	0.192933	0.000482804	0.00118944	female
w1118	TX	2L	FBgn0046113	33.4625	0.0883577	0.218775	0.605637	0.768647	NS
w1118	WB	2L	FBgn0046113	83.3336	0.955489	0.231203	2.11219e-05	5.43933e-05	male
OreR	AC	2L	FBgn0046113	72.9142	0.0953118	0.237227	0.613699	0.813772	NS
OreR	DG	2L	FBgn0046113	120.13	0.275014	0.224199	0.115921	0.264623	NS
OreR	GE	2L	FBgn0046113	722.708	1.86071	0.151388	9.05083e-36	9.43914e-34	male
OreR	GO	2L	FBgn0046113	150.299	5.56408	0.332279	4.2944e-63	2.31492e-62	male
OreR	HD	2L	FBgn0046113	58.3834	0.0995469	0.174781	0.444926	0.68075	NS
OreR	RE	2L	FBgn0046113	193.986	-1.47376	0.192982	7.44347e-15	4.23699e-14	female
OreR	TX	2L	FBgn0046113	268.915	0.0817849	0.148169	0.504224	0.71921	NS
OreR	WB	2L	FBgn0046113	139.158	1.02947	0.283842	0.000155562	0.000343086	male
w1118	L3_GO	2L	FBgn0046113	8.65968	6.31721	0.801565	6.34984e-15	1.01911e-14	male
w1118	AC	2L	FBgn0028481	5.27779	0.0182233	0.334019	0.903886	0.961717	NS
w1118	DG	2L	FBgn0028481	1.94022	-0.059578	0.29577	0.40051	0.633058	NS
w1118	GE	2L	FBgn0028481	8.47011	0.724005	0.526713	0.0647368	0.133981	NS
w1118	GO	2L	FBgn0028481	1.53994	2.22978	1.78283	0.0136895	0.0183666	NS
w1118	HD	2L	FBgn0028481	772.48	0.209516	0.0716293	0.00232594	0.014134	NS
w1118	RE	2L	FBgn0028481	4.80108	1.71414	1.12369	0.019497	0.0367547	NS
w1118	TX	2L	FBgn0028481	116.981	0.480004	0.176419	0.00212598	0.0105444	NS
w1118	WB	2L	FBgn0028481	96.0398	0.312271	0.188359	0.091583	0.137533	NS
OreR	AC	2L	FBgn0028481	3.65077	0.0781001	0.369792	0.561023		NS
OreR	DG	2L	FBgn0028481	6.21341	0.309404	0.454588	0.0827831	0.209216	NS
OreR	GE	2L	FBgn0028481	3.64184	0.591729	0.749599	0.118525	0.249907	NS
OreR	GO	2L	FBgn0028481	2.12	2.45986	1.98337	0.011691	0.0155326	NS
OreR	HD	2L	FBgn0028481	1014.87	0.275644	0.0788839	0.000235377	0.00238789	male
OreR	RE	2L	FBgn0028481	1.20203	-0.434454	0.96403	0.349372	0.444615	NS
OreR	TX	2L	FBgn0028481	159.862	0.48423	0.172277	0.000941664	0.00728716	male
OreR	WB	2L	FBgn0028481	123.509	1.47192	0.255832	3.23871e-09	1.21781e-08	male
w1118	L3_GO	2L	FBgn0028481	0.74893	2.0634	2.32677	0.349284	0.371451	NS
w1118	AC	2L	FBgn0015905	59.858	-0.246466	0.235956	0.189641	0.419782	NS
w1118	DG	2L	FBgn0015905	95.1476	-0.409054	0.225458	0.0185822	0.0756643	NS
w1118	GE	2L	FBgn0015905	51.2406	-0.169667	0.213974	0.402926	0.549212	NS
w1118	GO	2L	FBgn0015905	296.375	0.763076	0.0941082	3.73503e-16	8.48816e-16	male
w1118	HD	2L	FBgn0015905	82.4311	-0.174974	0.162416	0.18185	0.391963	NS
w1118	RE	2L	FBgn0015905	82.5342	0.0313222	0.272583	0.906964	0.93041	NS
w1118	TX	2L	FBgn0015905	76.0386	-0.17416	0.180175	0.259226	0.45062	NS
w1118	WB	2L	FBgn0015905	152.571	-0.239414	0.170981	0.155341	0.21978	NS
OreR	AC	2L	FBgn0015905	35.232	-0.567004	0.340939	0.0219211	0.110415	NS
OreR	DG	2L	FBgn0015905	71.8084	-0.276104	0.179742	0.0704447	0.187051	NS
OreR	GE	2L	FBgn0015905	45.0634	-0.253836	0.295699	0.328686	0.505612	NS
OreR	GO	2L	FBgn0015905	315.668	0.437443	0.0990841	9.5626e-06	1.50269e-05	male
OreR	HD	2L	FBgn0015905	86.6038	-0.176531	0.156384	0.160867	0.37839	NS
OreR	RE	2L	FBgn0015905	62.0167	-0.359823	0.295016	0.201555	0.282633	NS
OreR	TX	2L	FBgn0015905	69.3261	-0.199098	0.218964	0.175952	0.385837	NS
OreR	WB	2L	FBgn0015905	139.115	-0.487367	0.235032	0.0325794	0.0500362	NS
w1118	L3_GO	2L	FBgn0015905	505.184	2.60343	0.0647756	0	0	male
w1118	AC	2L	FBgn0031298	399.063	0.0523559	0.166951	0.726604	0.87579	NS
w1118	DG	2L	FBgn0031298	391.996	-0.0881418	0.105783	0.371098	0.603596	NS
w1118	GE	2L	FBgn0031298	230.262	0.279672	0.113409	0.0124234	0.0341944	NS
w1118	GO	2L	FBgn0031298	162.87	-0.837845	0.124603	1.20409e-11	2.37363e-11	female
w1118	HD	2L	FBgn0031298	497.616	-0.512993	0.144823	7.36493e-05	0.000716241	female
w1118	RE	2L	FBgn0031298	238.32	-0.66181	0.174917	0.000114812	0.000304901	female
w1118	TX	2L	FBgn0031298	461.58	-0.332788	0.0988622	0.000425816	0.00269079	female
w1118	WB	2L	FBgn0031298	317.645	-0.110835	0.126948	0.377809	0.474128	NS
OreR	AC	2L	FBgn0031298	373.884	0.196498	0.110905	0.0642836	0.227428	NS
OreR	DG	2L	FBgn0031298	373.096	-3.62041e-05	0.11147	0.998833	0.999174	NS
OreR	GE	2L	FBgn0031298	225.724	0.313493	0.145985	0.0269995	0.0818083	NS
OreR	GO	2L	FBgn0031298	235.84	-1.19209	0.129586	1.79678e-20	4.38437e-20	female
OreR	HD	2L	FBgn0031298	549.801	-0.0420228	0.0948314	0.63217	0.816999	NS
OreR	RE	2L	FBgn0031298	294.487	-0.904835	0.149359	9.3228e-10	3.95461e-09	female
OreR	TX	2L	FBgn0031298	591.997	0.0600226	0.0892243	0.474879	0.695922	NS
OreR	WB	2L	FBgn0031298	367.871	-0.0668027	0.171248	0.690761	0.743543	NS
w1118	L3_GO	2L	FBgn0031298	213.904	-0.869533	0.0738578	5.37495e-32	1.17745e-31	female
w1118	AC	2L	FBgn0031301	0.27962	0.0279389	0.373605	0.613611		NS
w1118	DG	2L	FBgn0031301	0.528197	0.00668547	0.293639	0.935208		NS
w1118	GE	2L	FBgn0031301	1.25028	0.158523	0.70777	0.246583		NS
w1118	GO	2L	FBgn0031301	477.745	14.5744	3.26106	1.18818e-35	4.53985e-35	male
w1118	HD	2L	FBgn0031301	0.160586	-0.0121673	0.265748	0.789757		NS
w1118	RE	2L	FBgn0031301	9.7454	0.305702	1.08823			NS
w1118	TX	2L	FBgn0031301	0.390559	-0.0260719	0.347416	0.569116		NS
w1118	WB	2L	FBgn0031301	94.5562	11.6708	3.00524	1.3627e-22	1.10997e-21	male
OreR	AC	2L	FBgn0031301	0.431233	0.033464	0.388547	0.507086		NS
OreR	DG	2L	FBgn0031301	1.10902	-0.0394478	0.331795	0.397122		NS
OreR	GE	2L	FBgn0031301	0.452376	0.137714	0.656208	0.405878		NS
OreR	GO	2L	FBgn0031301	457.484	11.8832	1.30768	3.02378e-31	9.52716e-31	male
OreR	HD	2L	FBgn0031301	0.342023	0.0164566	0.25516	0.576771		NS
OreR	RE	2L	FBgn0031301	0.0873368	-0.135844	1.01421	0.911678		NS
OreR	TX	2L	FBgn0031301	1.07488	0.0125551	0.259022	0.7492		NS
OreR	WB	2L	FBgn0031301	74.1047	10.863	2.94153	5.35975e-19	3.99394e-18	male
w1118	L3_GO	2L	FBgn0031301	184.658	10.6824	0.690006	9.49414e-52	2.90054e-51	male
w1118	AC	2L	FBgn0031304	295.186	0.0182909	0.138764	0.888135	0.954865	NS
w1118	DG	2L	FBgn0031304	706.9	-0.0699102	0.0845139	0.386037	0.618714	NS
w1118	GE	2L	FBgn0031304	353.875	0.110334	0.118473	0.345029	0.489859	NS
w1118	GO	2L	FBgn0031304	1099.77	3.17112	0.0636291	0	0	male
w1118	HD	2L	FBgn0031304	770.852	-0.0638335	0.0813571	0.408668	0.637028	NS
w1118	RE	2L	FBgn0031304	588.408	0.5863	0.109703	7.42372e-08	2.65129e-07	male
w1118	TX	2L	FBgn0031304	509.191	-0.00213956	0.0886188	0.979372	0.989619	NS
w1118	WB	2L	FBgn0031304	620.416	1.13148	0.0941741	1.51276e-33	2.34311e-32	male
OreR	AC	2L	FBgn0031304	209.567	-0.0627352	0.172233	0.682418	0.853224	NS
OreR	DG	2L	FBgn0031304	652.552	-0.176736	0.106128	0.0775037	0.199612	NS
OreR	GE	2L	FBgn0031304	261.183	0.0345361	0.151191	0.815222	0.892811	NS
OreR	GO	2L	FBgn0031304	1705.34	3.28629	0.0632101	0	0	male
OreR	HD	2L	FBgn0031304	776.298	0.0611373	0.0724831	0.37911	0.623569	NS
OreR	RE	2L	FBgn0031304	586.131	0.479445	0.126276	0.000130013	0.000355699	male
OreR	TX	2L	FBgn0031304	669.978	-0.0574777	0.0850952	0.475261	0.696058	NS
OreR	WB	2L	FBgn0031304	635.391	1.25377	0.135527	1.04733e-20	8.76876e-20	male
w1118	L3_GO	2L	FBgn0031304	562.91	2.68037	0.0563988	0	0	male
w1118	AC	2L	FBgn0031306	95.5018	0.116219	0.228375	0.523634	0.747726	NS
w1118	DG	2L	FBgn0031306	200.794	0.203908	0.151134	0.118596	0.294185	NS
w1118	GE	2L	FBgn0031306	44.5927	0.232981	0.440288	0.499383	0.638944	NS
w1118	GO	2L	FBgn0031306	3.0833	-0.475302	0.701835	0.369226	0.424784	NS
w1118	HD	2L	FBgn0031306	2795.4	-0.252827	0.082483	0.0012214	0.00826752	female
w1118	RE	2L	FBgn0031306	26.5181	-1.66535	0.540537	0.000500428	0.00122993	female
w1118	TX	2L	FBgn0031306	753.247	-0.0499668	0.091545	0.570725	0.743606	NS
w1118	WB	2L	FBgn0031306	404.269	0.624577	0.128879	1.00828e-06	2.95395e-06	male
OreR	AC	2L	FBgn0031306	73.3346	0.81176	0.283696	0.00064244	0.00788085	male
OreR	DG	2L	FBgn0031306	226.067	0.339706	0.133478	0.00551989	0.0261028	NS
OreR	GE	2L	FBgn0031306	32.2041	0.222965	0.377787	0.470692	0.637603	NS
OreR	GO	2L	FBgn0031306	2.00516	0.16843	0.759443	0.738577	0.762816	NS
OreR	HD	2L	FBgn0031306	6372.53	0.464069	0.0956977	2.77678e-07	5.97212e-06	male
OreR	RE	2L	FBgn0031306	26.2925	-1.45688	0.495774	0.000985032	0.00237379	female
OreR	TX	2L	FBgn0031306	1532.31	0.515749	0.131385	1.6372e-05	0.000227209	male
OreR	WB	2L	FBgn0031306	832.12	1.63887	0.245164	7.1019e-12	3.29587e-11	male
w1118	AC	2L	FBgn0283525	44.6422	-0.483399	0.284413	0.0269464	0.114519	NS
w1118	DG	2L	FBgn0283525	66.7114	-0.269103	0.200829	0.0856871	0.236548	NS
w1118	GE	2L	FBgn0283525	51.5905	0.656801	0.224101	0.00189558	0.00666964	male
w1118	GO	2L	FBgn0283525	65.3819	-1.76137	0.21146	2.27686e-17	5.36107e-17	female
w1118	HD	2L	FBgn0283525	56.509	-0.196483	0.189413	0.165597	0.368627	NS
w1118	RE	2L	FBgn0283525	54.8649	-0.0230379	0.20467	0.907599	0.930877	NS
w1118	TX	2L	FBgn0283525	74.2901	-0.0301794	0.163432	0.833089	0.914133	NS
w1118	WB	2L	FBgn0283525	72.327	-1.18117	0.243507	5.78497e-07	1.73116e-06	female
OreR	AC	2L	FBgn0283525	29.6406	-0.0970941	0.322716	0.602847	0.807107	NS
OreR	DG	2L	FBgn0283525	54.1155	-0.0146369	0.204892	0.926297	0.964022	NS
OreR	GE	2L	FBgn0283525	42.4163	0.51947	0.305398	0.0535861	0.139077	NS
OreR	GO	2L	FBgn0283525	69.5856	-1.66568	0.231954	2.788e-13	5.62897e-13	female
OreR	HD	2L	FBgn0283525	55.0506	-0.222318	0.195238	0.117656	0.309509	NS
OreR	RE	2L	FBgn0283525	45.1679	0.00491543	0.270378	0.986783	0.99107	NS
OreR	TX	2L	FBgn0283525	67.2093	-0.00626381	0.18495	0.959781	0.98238	NS
OreR	WB	2L	FBgn0283525	65.7474	-1.25913	0.245731	1.27791e-07	4.12506e-07	female
w1118	L3_GO	2L	FBgn0283525	54.4487	-0.770635	0.119617	1.17543e-10	1.75601e-10	female
w1118	AC	2L	FBgn0031310	113.658	0.0877816	0.180396	0.578993	0.785005	NS
w1118	DG	2L	FBgn0031310	239.384	-0.000172998	0.16042	0.997214	0.999196	NS
w1118	GE	2L	FBgn0031310	111.984	0.150909	0.15259	0.310663	0.45384	NS
w1118	GO	2L	FBgn0031310	284.745	1.25815	0.109684	7.74461e-31	2.60524e-30	male
w1118	HD	2L	FBgn0031310	228.054	-0.00156647	0.120626	0.986929	0.993637	NS
w1118	RE	2L	FBgn0031310	190.665	0.598519	0.113783	1.14408e-07	4.02352e-07	male
w1118	TX	2L	FBgn0031310	175.197	-0.131934	0.139227	0.298273	0.494241	NS
w1118	WB	2L	FBgn0031310	203.97	0.230704	0.152493	0.126486	0.18325	NS
OreR	AC	2L	FBgn0031310	80.3367	0.0317449	0.191117	0.849645	0.936144	NS
OreR	DG	2L	FBgn0031310	232.332	-0.238066	0.166274	0.0983513	0.236012	NS
OreR	GE	2L	FBgn0031310	83.6851	0.204451	0.2023	0.286221	0.459307	NS
OreR	GO	2L	FBgn0031310	333.288	0.651663	0.112697	6.66301e-09	1.18066e-08	male
OreR	HD	2L	FBgn0031310	204.82	-0.0281373	0.122554	0.792477	0.90587	NS
OreR	RE	2L	FBgn0031310	183.504	0.688134	0.129251	7.86568e-08	2.89785e-07	male
OreR	TX	2L	FBgn0031310	176.069	-0.100384	0.134177	0.383511	0.620037	NS
OreR	WB	2L	FBgn0031310	245.959	-0.230789	0.22202	0.284977	0.348046	NS
w1118	L3_GO	2L	FBgn0031310	254.192	0.824177	0.075673	1.26857e-27	2.5623e-27	male
w1118	AC	2L	FBgn0031312	158.516	0.00938896	0.158148	0.94851	0.97885	NS
w1118	DG	2L	FBgn0031312	372.603	-0.136902	0.109246	0.175982	0.382204	NS
w1118	GE	2L	FBgn0031312	87.2815	-0.424124	0.170897	0.0102783	0.0292933	NS
w1118	GO	2L	FBgn0031312	165.039	-2.31873	0.149323	5.71553e-55	3.13772e-54	female
w1118	HD	2L	FBgn0031312	188.341	-0.314987	0.140454	0.00966288	0.0453463	NS
w1118	RE	2L	FBgn0031312	151.365	0.172373	0.230072	0.441936	0.530067	NS
w1118	TX	2L	FBgn0031312	120.306	-0.480159	0.239045	0.0126361	0.0465644	NS
w1118	WB	2L	FBgn0031312	215.566	-0.778328	0.165959	1.93803e-06	5.53743e-06	female
OreR	AC	2L	FBgn0031312	109.933	-0.189442	0.193676	0.257948	0.524586	NS
OreR	DG	2L	FBgn0031312	314.973	-0.35492	0.147118	0.00732448	0.0326398	NS
OreR	GE	2L	FBgn0031312	65.1301	-0.486806	0.270677	0.0465587	0.124229	NS
OreR	GO	2L	FBgn0031312	240.258	-2.67054	0.143607	2.17453e-77	1.38067e-76	female
OreR	HD	2L	FBgn0031312	177.413	-0.40733	0.131588	0.000501205	0.00454331	female
OreR	RE	2L	FBgn0031312	140.739	-0.142972	0.170058	0.392182	0.488283	NS
OreR	TX	2L	FBgn0031312	108.285	-0.309783	0.205281	0.0428087	0.147248	NS
OreR	WB	2L	FBgn0031312	242.919	-1.16465	0.187748	2.57023e-10	1.06125e-09	female
w1118	L3_GO	2L	FBgn0031312	134.939	-0.978745	0.0778436	2.96807e-36	7.0242e-36	female
w1118	AC	2L	FBgn0031314	40.8797	-0.0841678	0.261495	0.652523	0.833411	NS
w1118	DG	2L	FBgn0031314	75.1305	-0.0598634	0.183855	0.67798	0.835891	NS
w1118	GE	2L	FBgn0031314	51.1896	-0.0474522	0.221178	0.819732	0.886716	NS
w1118	GO	2L	FBgn0031314	102.033	-1.41652	0.180619	1.66365e-15	3.70708e-15	female
w1118	HD	2L	FBgn0031314	84.5232	0.0423163	0.149714	0.733281	0.866058	NS
w1118	RE	2L	FBgn0031314	73.0388	0.366909	0.263091	0.148829	0.218545	NS
w1118	TX	2L	FBgn0031314	43.8736	-0.332665	0.229071	0.0669482	0.172068	NS
w1118	WB	2L	FBgn0031314	77.6799	-0.716346	0.277849	0.00722942	0.0134057	NS
OreR	AC	2L	FBgn0031314	23.5852	-0.154454	0.320405	0.43624	0.686995	NS
OreR	DG	2L	FBgn0031314	58.9325	-0.203996	0.23466	0.24311	0.442167	NS
OreR	GE	2L	FBgn0031314	32.4709	0.205231	0.262115	0.392567	0.56652	NS
OreR	GO	2L	FBgn0031314	120.544	-2.00749	0.187025	1.82008e-27	5.24425e-27	female
OreR	HD	2L	FBgn0031314	82.8018	-0.0270686	0.144561	0.818934	0.916647	NS
OreR	RE	2L	FBgn0031314	65.2864	0.37795	0.27417	0.152573	0.223691	NS
OreR	TX	2L	FBgn0031314	37.898	0.0299303	0.196196	0.820123	0.917638	NS
OreR	WB	2L	FBgn0031314	93.067	-1.57372	0.249903	9.17317e-11	3.93015e-10	female
w1118	L3_GO	2L	FBgn0031314	146.665	-0.985598	0.101189	2.03171e-22	3.71442e-22	female
w1118	AC	2L	FBgn0031315	69.9781	0.0763387	0.192192	0.643768	0.828183	NS
w1118	DG	2L	FBgn0031315	58.5529	0.0949156	0.20835	0.53038	0.737544	NS
w1118	GE	2L	FBgn0031315	60.6585	-0.238175	0.262893	0.324801	0.469049	NS
w1118	GO	2L	FBgn0031315	77.1644	0.66046	0.17198	9.40398e-05	0.000142642	male
w1118	HD	2L	FBgn0031315	142.809	-0.00518227	0.146122	0.965022	0.986182	NS
w1118	RE	2L	FBgn0031315	110.164	0.980502	0.196715	3.67532e-07	1.24113e-06	male
w1118	TX	2L	FBgn0031315	68.4873	-0.156087	0.193095	0.331981	0.532262	NS
w1118	WB	2L	FBgn0031315	85.6432	0.123072	0.182305	0.493487	0.590348	NS
OreR	AC	2L	FBgn0031315	37.3928	-0.0892095	0.253062	0.641526	0.829967	NS
OreR	DG	2L	FBgn0031315	47.3299	-0.313678	0.24471	0.0879302	0.218616	NS
OreR	GE	2L	FBgn0031315	45.9736	-0.223657	0.271066	0.358062	0.535038	NS
OreR	GO	2L	FBgn0031315	83.8298	0.383557	0.180406	0.0305606	0.039233	NS
OreR	HD	2L	FBgn0031315	106.139	-0.0851307	0.157113	0.492377	0.717341	NS
OreR	RE	2L	FBgn0031315	83.9663	0.170999	0.24975	0.480639	0.576965	NS
OreR	TX	2L	FBgn0031315	61.3592	-0.010848	0.175745	0.93235	0.970668	NS
OreR	WB	2L	FBgn0031315	76.1861	-0.00401683	0.26863	0.986433	0.989353	NS
w1118	L3_GO	2L	FBgn0031315	85.3359	0.224023	0.0896419	0.0124514	0.0150671	NS
w1118	AC	2L	FBgn0051922	10.3308	0.179626	0.34694	0.330081	0.583391	NS
w1118	DG	2L	FBgn0051922	12.0443	0.0582708	0.251711	0.676442	0.835283	NS
w1118	GE	2L	FBgn0051922	8.08044	0.198276	0.470286	0.571545	0.700939	NS
w1118	GO	2L	FBgn0051922	9.31496	-1.10559	0.523824	0.0167307	0.022317	NS
w1118	HD	2L	FBgn0051922	29.1655	0.0998327	0.21338	0.465543	0.682685	NS
w1118	RE	2L	FBgn0051922	11.8352	-0.286965	0.519822	0.518161	0.60292	NS
w1118	TX	2L	FBgn0051922	11.7048	-0.416421	0.4176	0.0684842	0.175137	NS
w1118	WB	2L	FBgn0051922	14.1215	-0.173118	0.427063	0.654202	0.735554	NS
OreR	AC	2L	FBgn0051922	10.9919	0.0630251	0.367549	0.633299	0.82442	NS
OreR	DG	2L	FBgn0051922	13.585	0.0162527	0.280016	0.915377	0.958887	NS
OreR	GE	2L	FBgn0051922	7.54555	0.0382757	0.49308	0.906277	0.947197	NS
OreR	GO	2L	FBgn0051922	14.1752	-0.309845	0.402559	0.39872	0.443343	NS
OreR	HD	2L	FBgn0051922	26.4264	-0.0840478	0.222089	0.49337	0.717362	NS
OreR	RE	2L	FBgn0051922	12.8461	0.120327	0.502542	0.785693	0.842245	NS
OreR	TX	2L	FBgn0051922	11.1541	0.0860079	0.251749	0.420387	0.652862	NS
OreR	WB	2L	FBgn0051922	14.8483	-0.215422	0.475117	0.606164	0.667243	NS
w1118	L3_GO	2L	FBgn0051922	12.7618	-1.43542	0.878261	0.102333	0.116358	NS
w1118	AC	2L	FBgn0031321	38.8546	-0.320595	0.291578	0.125925	0.324871	NS
w1118	DG	2L	FBgn0031321	80.3031	-0.660046	0.210665	0.000246541	0.00203321	female
w1118	GE	2L	FBgn0031321	23.5805	-0.329172	0.362815	0.286051	0.427356	NS
w1118	GO	2L	FBgn0031321	72.3537	-1.74215	0.214008	1.26303e-16	2.90967e-16	female
w1118	HD	2L	FBgn0031321	67.2973	-0.114242	0.198481	0.406621	0.635291	NS
w1118	RE	2L	FBgn0031321	45.0868	0.243634	0.224679	0.266101	0.349902	NS
w1118	TX	2L	FBgn0031321	35.584	-0.502018	0.274504	0.0168177	0.0584197	NS
w1118	WB	2L	FBgn0031321	71.9781	-1.48029	0.207437	3.50565e-13	1.62201e-12	female
OreR	AC	2L	FBgn0031321	23.1834	-0.113608	0.316279	0.555647	0.776147	NS
OreR	DG	2L	FBgn0031321	65.786	-0.0288051	0.180582	0.847944	0.926959	NS
OreR	GE	2L	FBgn0031321	18.5719	-0.178319	0.337274	0.534833	0.693681	NS
OreR	GO	2L	FBgn0031321	126.627	-1.10099	0.438616	0.00443886	0.006066	female
OreR	HD	2L	FBgn0031321	47.1968	-0.249815	0.218608	0.0953563	0.268512	NS
OreR	RE	2L	FBgn0031321	44.1507	0.848551	0.28003	0.00155502	0.00364042	male
OreR	TX	2L	FBgn0031321	32.0163	0.0326791	0.206921	0.799646	0.909234	NS
OreR	WB	2L	FBgn0031321	70.2678	-1.49831	0.266755	6.48066e-09	2.36139e-08	female
w1118	L3_GO	2L	FBgn0031321	61.5294	-1.41384	0.144189	1.07118e-22	1.97026e-22	female
w1118	AC	2L	FBgn0031322	233.468	0.0396971	0.137581	0.756889	0.891827	NS
w1118	DG	2L	FBgn0031322	355.358	0.120731	0.107491	0.226859	0.448911	NS
w1118	GE	2L	FBgn0031322	1059.7	0.462189	0.124538	0.000158309	0.000738572	male
w1118	GO	2L	FBgn0031322	40.0003	0.22468	0.223871	0.304822	0.35541	NS
w1118	HD	2L	FBgn0031322	431.626	-0.296386	0.11276	0.0038493	0.0216531	NS
w1118	RE	2L	FBgn0031322	467.635	-1.37212	0.152303	7.28819e-20	5.25653e-19	female
w1118	TX	2L	FBgn0031322	1055.06	-0.227002	0.0954201	0.0130018	0.0476206	NS
w1118	WB	2L	FBgn0031322	355.098	0.424043	0.149646	0.0041984	0.00808525	male
OreR	AC	2L	FBgn0031322	224.751	-0.147484	0.141899	0.261861	0.529292	NS
OreR	DG	2L	FBgn0031322	397.915	0.0564399	0.113406	0.596747	0.766857	NS
OreR	GE	2L	FBgn0031322	936.813	0.591166	0.126278	1.66396e-06	1.63679e-05	male
OreR	GO	2L	FBgn0031322	53.0169	0.213536	0.240288	0.363278	0.407575	NS
OreR	HD	2L	FBgn0031322	532.181	-0.51803	0.121943	3.86386e-06	6.42887e-05	female
OreR	RE	2L	FBgn0031322	419.525	-1.35104	0.137576	4.18219e-23	3.60519e-22	female
OreR	TX	2L	FBgn0031322	1415.57	-0.0485358	0.0847987	0.544264	0.749908	NS
OreR	WB	2L	FBgn0031322	395.763	0.55743	0.185579	0.00224168	0.00420599	male
w1118	L3_GO	2L	FBgn0031322	70.5173	-5.03422	1.00467	5.7544e-07	7.9521e-07	female
w1118	AC	2L	FBgn0031324	1.4169	0.0971664	0.389897	0.0640513		NS
w1118	DG	2L	FBgn0031324	2.35205	-0.171494	0.359485	0.0432907	0.145033	NS
w1118	GE	2L	FBgn0031324	0.163951	0.0822246	0.692952	0.709003		NS
w1118	HD	2L	FBgn0031324	13.195	0.120866	0.256737	0.32855	0.563158	NS
w1118	TX	2L	FBgn0031324	5.02244	0.108729	0.331574	0.441993	0.637973	NS
w1118	WB	2L	FBgn0031324	3.36887	1.47883	1.18459	0.0417028	0.0674319	NS
OreR	AC	2L	FBgn0031324	0.954438	0.0277014	0.385515	0.591067		NS
OreR	DG	2L	FBgn0031324	3.81754	-0.0168515	0.309713	0.877111	0.939876	NS
OreR	GE	2L	FBgn0031324	0.178463	-0.0728276	0.643127	0.75047		NS
OreR	GO	2L	FBgn0031324	0.268097	-0.192828	1.03049	0.729225	0.753889	NS
OreR	HD	2L	FBgn0031324	7.64231	-0.0475502	0.243548	0.577896	0.779696	NS
OreR	TX	2L	FBgn0031324	5.82792	0.0234255	0.251996	0.748082	0.88181	NS
OreR	WB	2L	FBgn0031324	3.44736	0.891259	0.873728	0.133663	0.178586	NS
w1118	AC	2L	FBgn0259229	298.268	0.874864	0.179765	1.64878e-07	5.55546e-06	male
w1118	DG	2L	FBgn0259229	92.7643	-0.19576	0.264184	0.229444	0.452517	NS
w1118	GE	2L	FBgn0259229	755.762	0.818371	0.147189	1.22588e-08	1.06536e-07	male
w1118	GO	2L	FBgn0259229	8.15682	7.85238	2.6399	5.37102e-10	1.00094e-09	male
w1118	HD	2L	FBgn0259229	243.966	0.7203	0.172678	3.35801e-06	4.58241e-05	male
w1118	RE	2L	FBgn0259229	123.095	-6.57467	0.559287	1.79887e-31	2.28881e-30	female
w1118	TX	2L	FBgn0259229	129.741	0.52967	0.260059	0.00981485	0.0378436	NS
w1118	WB	2L	FBgn0259229	125.052	0.51267	0.213711	0.0140171	0.024704	NS
OreR	AC	2L	FBgn0259229	60.5759	0.14546	0.224426	0.430501	0.682673	NS
OreR	DG	2L	FBgn0259229	138.262	0.122089	0.228363	0.470783	0.668157	NS
OreR	GE	2L	FBgn0259229	170.404	1.60395	0.196587	6.61362e-17	2.06256e-15	male
OreR	GO	2L	FBgn0259229	0.222965	0.21271	1.03458	0.514435		NS
OreR	HD	2L	FBgn0259229	127.834	-0.11053	0.163713	0.384817	0.627901	NS
OreR	RE	2L	FBgn0259229	72.59	-6.40206	0.61618	9.45837e-25	8.69896e-24	female
OreR	TX	2L	FBgn0259229	59.7411	0.055907	0.191222	0.673296	0.836866	NS
OreR	WB	2L	FBgn0259229	50.9677	-0.238592	0.332997	0.446041	0.513001	NS
w1118	L3_GO	2L	FBgn0259229	26.1816	-8.07043	0.733195	3.50742e-28	7.15782e-28	female
w1118	AC	2L	FBgn0031327	589.316	0.856846	0.138677	1.008e-10	6.87057e-09	male
w1118	DG	2L	FBgn0031327	12.9169	-0.0982252	0.256664	0.495966	0.712174	NS
w1118	GE	2L	FBgn0031327	1140.51	1.91997	0.175032	6.9152e-29	2.41037e-27	male
w1118	GO	2L	FBgn0031327	22.625	2.64887	0.395644	3.929e-12	7.858e-12	male
w1118	HD	2L	FBgn0031327	327.216	-0.307035	0.146382	0.0141695	0.0610163	NS
w1118	RE	2L	FBgn0031327	355.757	-1.96528	0.240052	5.3818e-17	3.34569e-16	female
w1118	TX	2L	FBgn0031327	337.693	-0.796445	0.160644	1.07578e-07	1.69428e-06	female
w1118	WB	2L	FBgn0031327	197.64	0.648817	0.188445	0.000447624	0.000986626	male
OreR	AC	2L	FBgn0031327	356.389	0.24143	0.143863	0.0697863	0.240063	NS
OreR	DG	2L	FBgn0031327	16.6305	-0.120671	0.304658	0.430073	0.630802	NS
OreR	GE	2L	FBgn0031327	1375.44	1.23294	0.206732	5.25075e-10	8.5448e-09	male
OreR	GO	2L	FBgn0031327	19.4206	1.29215	0.532877	0.00520643	0.00707853	male
OreR	HD	2L	FBgn0031327	538.771	-0.13515	0.116644	0.191409	0.420576	NS
OreR	RE	2L	FBgn0031327	273.946	-2.49704	0.208351	7.22633e-34	9.97371e-33	female
OreR	TX	2L	FBgn0031327	458.17	-0.128632	0.106209	0.183393	0.396954	NS
OreR	WB	2L	FBgn0031327	206.672	0.685625	0.190484	0.000244609	0.000525429	male
w1118	L3_GO	2L	FBgn0031327	18.0013	2.53	0.46414	5.14087e-08	7.27618e-08	male
w1118	AC	2L	FBgn0041097	2.05311	0.109097	0.37978	0.304031		NS
w1118	DG	2L	FBgn0041097	0.211194	-0.00531428	0.295061	0.924121		NS
w1118	GE	2L	FBgn0041097	5.34185	-0.0361606	0.48288	0.915364	0.949666	NS
w1118	GO	2L	FBgn0041097	19.2076	9.34466	2.7772	2.51438e-14	5.4039e-14	male
w1118	HD	2L	FBgn0041097	471.17	0.165197	0.109815	0.0984212	0.259473	NS
w1118	RE	2L	FBgn0041097	2.61602	0.105352	0.86172	0.825613	0.866087	NS
w1118	TX	2L	FBgn0041097	115.63	0.421636	0.168551	0.00487015	0.0211702	NS
w1118	WB	2L	FBgn0041097	75.6268	0.469716	0.218	0.0272789	0.0456821	NS
OreR	AC	2L	FBgn0041097	2.24137	-0.0933383	0.395206	0.245868		NS
OreR	DG	2L	FBgn0041097	1.30213	0.0546817	0.330322	0.438298		NS
OreR	GE	2L	FBgn0041097	2.3869	0.240137	0.627221	0.369773	0.546129	NS
OreR	GO	2L	FBgn0041097	6.82853	7.49704	2.66497	3.77743e-08	6.50248e-08	male
OreR	HD	2L	FBgn0041097	646.033	0.272399	0.0888321	0.0010618	0.0084613	male
OreR	RE	2L	FBgn0041097	0.492708	-0.102335	0.967715	0.744164		NS
OreR	TX	2L	FBgn0041097	156.999	0.339559	0.18573	0.0206905	0.0859201	NS
OreR	WB	2L	FBgn0041097	87.9334	1.28678	0.249436	1.14963e-07	3.73792e-07	male
w1118	L3_GO	2L	FBgn0041097	26.68	7.93179	0.703334	1.32078e-28	2.71984e-28	male
w1118	AC	2L	FBgn0031331	0.328151	0.00211092	0.371026	0.946982		NS
w1118	GO	2L	FBgn0031331	163.408	12.8597	3.10319	8.40221e-28	2.60677e-27	male
w1118	RE	2L	FBgn0031331	9.38886	0.305375	1.08804			NS
w1118	WB	2L	FBgn0031331	37.2383	10.1322	2.85432	5.60167e-17	3.20541e-16	male
OreR	AC	2L	FBgn0031331	0.41638	0.0333925	0.388533	0.512817		NS
OreR	GO	2L	FBgn0031331	146.385	12.6293	3.07906	1.61598e-26	4.56199e-26	male
OreR	TX	2L	FBgn0031331	0.147353	-0.0118682	0.261686	0.725995		NS
OreR	WB	2L	FBgn0031331	25.332	9.07528	2.75805	1.42315e-13	7.45944e-13	male
w1118	L3_GO	2L	FBgn0031331	184.501	10.669	0.688695	8.20337e-52	2.51009e-51	male
w1118	AC	2L	FBgn0263320	0.114177	-0.0203525	0.372775	0.882014		NS
w1118	GO	2L	FBgn0263320	10.2556	8.2483	2.67474	4.4644e-11	8.65035e-11	male
w1118	WB	2L	FBgn0263320	2.48598	4.97281	2.61231	0.000549809	0.0011986	male
OreR	GO	2L	FBgn0263320	143.071	12.6076	3.08826	1.97779e-26	5.56974e-26	male
OreR	WB	2L	FBgn0263320	26.2382	9.12376	2.77046	2.14434e-13	1.11179e-12	male
w1118	L3_GO	2L	FBgn0263320	29.2012	8.04904	0.702033	1.70419e-29	3.56594e-29	male
w1118	AC	2L	FBgn0263321	57.6823	-1.18919	0.380224	0.000127556	0.00176308	female
w1118	DG	2L	FBgn0263321	0.838915	-0.0344588	0.294328	0.511667		NS
w1118	GE	2L	FBgn0263321	15.313	0.263441	0.509575	0.463291	0.606169	NS
w1118	GO	2L	FBgn0263321	23.7819	9.69204	2.8095	1.83239e-15	4.07609e-15	male
w1118	HD	2L	FBgn0263321	47.8427	-1.88495	0.367348	1.36653e-08	3.05629e-07	female
w1118	RE	2L	FBgn0263321	21.1754	-2.112	0.734666	0.00066762	0.00161895	female
w1118	TX	2L	FBgn0263321	29.8195	-1.94534	0.475367	2.29914e-06	2.75924e-05	female
w1118	WB	2L	FBgn0263321	12.9276	0.316219	0.436221	0.423438	0.521437	NS
OreR	AC	2L	FBgn0263321	75.3671	-1.29104	0.378055	4.65582e-05	0.000930283	female
OreR	DG	2L	FBgn0263321	10.4529	-0.134841	0.300295	0.399506	0.602509	NS
OreR	GE	2L	FBgn0263321	19.123	0.120108	0.407027	0.706117	0.821042	NS
OreR	GO	2L	FBgn0263321	140.36	10.081	1.29901	6.84674e-23	1.77844e-22	male
OreR	HD	2L	FBgn0263321	61.8223	-1.61515	0.42193	5.65374e-06	9.06728e-05	female
OreR	RE	2L	FBgn0263321	56.3849	-4.12738	0.384057	1.62523e-27	1.6852e-26	female
OreR	TX	2L	FBgn0263321	41.1084	-1.55858	0.295124	7.61883e-09	2.19694e-07	female
OreR	WB	2L	FBgn0263321	57.2895	0.254972	0.299565	0.372518	0.439616	NS
w1118	L3_GO	2L	FBgn0263321	35.683	6.66481	0.821653	6.28127e-16	1.02439e-15	male
w1118	AC	2L	FBgn0261509	21.1472	0.0395348	0.278769	0.832616	0.928259	NS
w1118	DG	2L	FBgn0261509	45.1858	1.4358	0.271953	7.9995e-09	2.08483e-07	male
w1118	GE	2L	FBgn0261509	109.248	0.504346	0.235956	0.0226279	0.0565844	NS
w1118	GO	2L	FBgn0261509	8.7453	3.02894	0.652489	5.9712e-07	1.00057e-06	male
w1118	HD	2L	FBgn0261509	119.246	0.00438838	0.150883	0.973129	0.990376	NS
w1118	RE	2L	FBgn0261509	15.0015	1.74561	0.529601	0.000225294	0.000577579	male
w1118	TX	2L	FBgn0261509	55.8101	0.209021	0.190378	0.192498	0.370794	NS
w1118	WB	2L	FBgn0261509	40.8862	0.273384	0.344205	0.399362	0.496542	NS
OreR	AC	2L	FBgn0261509	17.823	0.121728	0.30386	0.536739	0.764853	NS
OreR	DG	2L	FBgn0261509	22.698	0.268796	0.324315	0.160598	0.332956	NS
OreR	GE	2L	FBgn0261509	76.0925	0.327546	0.346392	0.266367	0.437256	NS
OreR	GO	2L	FBgn0261509	5.05068	2.615	0.99164	0.00123354	0.00174563	male
OreR	HD	2L	FBgn0261509	142.216	0.223414	0.144714	0.0660069	0.207677	NS
OreR	RE	2L	FBgn0261509	13.9366	1.80913	0.602242	0.000545197	0.00136965	male
OreR	TX	2L	FBgn0261509	63.1247	0.133528	0.17815	0.32197	0.559793	NS
OreR	WB	2L	FBgn0261509	29.2285	0.695877	0.300123	0.0151955	0.0248634	NS
w1118	AC	2L	FBgn0031351	6.83355	0.028148	0.329169	0.858905	0.940886	NS
w1118	DG	2L	FBgn0031351	12.1097	-0.168635	0.285957	0.265143	0.493037	NS
w1118	GE	2L	FBgn0031351	7.56928	0.311617	0.487172	0.38658	0.532551	NS
w1118	GO	2L	FBgn0031351	48.1549	-1.41911	0.263073	2.69604e-08	4.74229e-08	female
w1118	HD	2L	FBgn0031351	26.6672	-0.0394274	0.202152	0.765117	0.884323	NS
w1118	RE	2L	FBgn0031351	11.1046	0.148023	0.493159	0.732841	0.790217	NS
w1118	TX	2L	FBgn0031351	17.5844	-0.0609456	0.274025	0.719273	0.846052	NS
w1118	WB	2L	FBgn0031351	33.2343	-1.38064	0.355244	3.82754e-05	9.60587e-05	female
OreR	AC	2L	FBgn0031351	6.51463	-0.0640757	0.35559	0.672194	0.847082	NS
OreR	DG	2L	FBgn0031351	13.1125	-0.0641196	0.269749	0.688413	0.830113	NS
OreR	GE	2L	FBgn0031351	12.0103	0.0330298	0.372369	0.914064	0.950983	NS
OreR	GO	2L	FBgn0031351	127.713	-0.382395	0.198694	0.0471064	0.0595609	NS
OreR	HD	2L	FBgn0031351	33.0702	-0.00426797	0.21139	0.969376	0.986455	NS
OreR	RE	2L	FBgn0031351	10.8708	-0.31173	0.569471	0.511083	0.604152	NS
OreR	TX	2L	FBgn0031351	28.7559	-0.0737565	0.208203	0.573914	0.773516	NS
OreR	WB	2L	FBgn0031351	48.2042	-1.39	0.345275	1.96626e-05	4.90242e-05	female
w1118	L3_GO	2L	FBgn0031351	55.6684	0.928752	0.109957	3.0062e-17	5.00075e-17	male
w1118	AC	2L	FBgn0086758	7.74611	0.0218965	0.32947	0.889523	0.954932	NS
w1118	DG	2L	FBgn0086758	18.4726	-0.119941	0.262701	0.413178	0.642752	NS
w1118	GE	2L	FBgn0086758	6.65314	0.321338	0.531826	0.377955	0.524084	NS
w1118	GO	2L	FBgn0086758	764.272	7.16704	0.2008	6.61459e-278	1.67001e-276	male
w1118	HD	2L	FBgn0086758	359.617	0.0293327	0.143894	0.809875	0.912549	NS
w1118	RE	2L	FBgn0086758	45.3736	0.85811	1.62496			NS
w1118	TX	2L	FBgn0086758	57.015	0.272695	0.219688	0.121339	0.264737	NS
w1118	WB	2L	FBgn0086758	231.059	1.7783	0.516566	0.000129564	0.000305712	male
OreR	AC	2L	FBgn0086758	9.09656	0.169515	0.364728	0.356285	0.627054	NS
OreR	DG	2L	FBgn0086758	58.2092	-0.0171332	0.222419	0.915697	0.958887	NS
OreR	GE	2L	FBgn0086758	3.04843	0.235329	0.583056	0.429311	0.600503	NS
OreR	GO	2L	FBgn0086758	1214.87	7.29007	0.18339	0	0	male
OreR	HD	2L	FBgn0086758	564.002	0.0677014	0.118628	0.520559	0.738718	NS
OreR	RE	2L	FBgn0086758	2.06974	-0.00733431	0.900814	0.984325	0.989657	NS
OreR	TX	2L	FBgn0086758	94.6862	0.227271	0.208547	0.126094	0.309543	NS
OreR	WB	2L	FBgn0086758	267.821	2.74002	0.195695	2.18186e-45	8.4418e-44	male
w1118	L3_GO	2L	FBgn0086758	1181.26	3.16191	0.110282	8.91664e-181	8.57827e-180	male
w1118	AC	2L	FBgn0011570	126.417	-0.0968835	0.169047	0.519863	0.744603	NS
w1118	DG	2L	FBgn0011570	747.39	-0.353419	0.100052	0.000171969	0.00147867	female
w1118	GE	2L	FBgn0011570	271.491	-0.218417	0.136536	0.102463	0.191488	NS
w1118	GO	2L	FBgn0011570	377.271	-1.28305	0.100184	6.21408e-38	2.52629e-37	female
w1118	HD	2L	FBgn0011570	313.567	-0.100536	0.101312	0.281497	0.511301	NS
w1118	RE	2L	FBgn0011570	378.802	-0.0915714	0.109435	0.398577	0.487087	NS
w1118	TX	2L	FBgn0011570	299.682	-0.302618	0.127302	0.0104539	0.0399166	NS
w1118	WB	2L	FBgn0011570	391.757	-0.844572	0.130448	6.38396e-11	2.57798e-10	female
OreR	AC	2L	FBgn0011570	105.497	-0.185624	0.238135	0.327868	0.599165	NS
OreR	DG	2L	FBgn0011570	738.61	-0.218048	0.116321	0.0444566	0.132762	NS
OreR	GE	2L	FBgn0011570	225.328	-0.150923	0.146494	0.28935	0.46295	NS
OreR	GO	2L	FBgn0011570	518.344	-1.2865	0.109286	4.8472e-32	1.55959e-31	female
OreR	HD	2L	FBgn0011570	308.5	-0.203632	0.100973	0.027522	0.11147	NS
OreR	RE	2L	FBgn0011570	432.245	0.464272	0.149306	0.00169143	0.00393352	male
OreR	TX	2L	FBgn0011570	320.903	-0.0832033	0.10565	0.388273	0.624005	NS
OreR	WB	2L	FBgn0011570	457.789	-0.795075	0.167526	1.44193e-06	4.12021e-06	female
w1118	L3_GO	2L	FBgn0011570	469.56	-1.57213	0.057138	1.17773e-166	1.04066e-165	female
w1118	AC	2L	FBgn0031357	51.2671	-0.42683	0.327195	0.0597941	0.199217	NS
w1118	DG	2L	FBgn0031357	103.049	-0.0896983	0.163028	0.508739	0.721984	NS
w1118	GE	2L	FBgn0031357	40.0903	0.531685	0.261515	0.0275699	0.0668885	NS
w1118	GO	2L	FBgn0031357	85.9143	-0.26119	0.159276	0.0963595	0.120397	NS
w1118	HD	2L	FBgn0031357	128.918	-0.103962	0.147141	0.396915	0.625832	NS
w1118	RE	2L	FBgn0031357	42.3951	-0.572858	0.252533	0.0194316	0.0366647	NS
w1118	TX	2L	FBgn0031357	65.1907	-0.152821	0.207008	0.361598	0.560666	NS
w1118	WB	2L	FBgn0031357	88.6588	-0.638151	0.187421	0.000521565	0.0011411	female
OreR	AC	2L	FBgn0031357	40.1727	-0.11728	0.27752	0.551984	0.775143	NS
OreR	DG	2L	FBgn0031357	97.1094	-0.303198	0.218881	0.0792976	0.202527	NS
OreR	GE	2L	FBgn0031357	33.4699	0.410182	0.257416	0.080979	0.189989	NS
OreR	GO	2L	FBgn0031357	128.149	0.170428	0.163108	0.292347	0.333752	NS
OreR	HD	2L	FBgn0031357	138.985	0.182754	0.148734	0.136906	0.339944	NS
OreR	RE	2L	FBgn0031357	38.281	-0.309159	0.27047	0.234736	0.320259	NS
OreR	TX	2L	FBgn0031357	60.9443	-0.128254	0.176662	0.338262	0.577782	NS
OreR	WB	2L	FBgn0031357	107.341	-0.537136	0.249756	0.0258707	0.0404302	NS
w1118	L3_GO	2L	FBgn0031357	134.596	0.381265	0.0952176	6.22426e-05	8.19588e-05	male
w1118	AC	2L	FBgn0260648	63.6369	-0.111898	0.247947	0.550152	0.765308	NS
w1118	DG	2L	FBgn0260648	67.6576	-0.680517	0.240237	0.000581828	0.00428032	female
w1118	GE	2L	FBgn0260648	30.2615	-0.321786	0.285173	0.213935	0.342106	NS
w1118	GO	2L	FBgn0260648	85.9523	-1.85119	0.200043	6.29836e-21	1.63821e-20	female
w1118	HD	2L	FBgn0260648	51.5727	-0.597445	0.238759	0.00154983	0.0101349	NS
w1118	RE	2L	FBgn0260648	67.5167	0.746705	0.268686	0.00384601	0.00835251	male
w1118	TX	2L	FBgn0260648	33.7684	-0.531853	0.298259	0.0163335	0.0569308	NS
w1118	WB	2L	FBgn0260648	80.9033	-1.50277	0.218228	2.00695e-12	8.90425e-12	female
OreR	AC	2L	FBgn0260648	37.9832	0.0669564	0.252903	0.729483	0.880373	NS
OreR	DG	2L	FBgn0260648	49.4046	-0.14127	0.191583	0.368804	0.573751	NS
OreR	GE	2L	FBgn0260648	20.9678	0.0302285	0.362122	0.921059	0.955536	NS
OreR	GO	2L	FBgn0260648	82.0004	-1.36575	0.215603	7.10373e-11	1.3384e-10	female
OreR	HD	2L	FBgn0260648	54.307	-0.0780618	0.169769	0.541783	0.756128	NS
OreR	RE	2L	FBgn0260648	49.1029	-0.381131	0.307518	0.191689	0.271299	NS
OreR	TX	2L	FBgn0260648	35.5901	-0.223987	0.262011	0.141757	0.33596	NS
OreR	WB	2L	FBgn0260648	80.7016	-1.14851	0.280561	1.95807e-05	4.88462e-05	female
w1118	L3_GO	2L	FBgn0260648	106.094	-1.11445	0.112156	2.88548e-23	5.3692e-23	female
w1118	AC	2L	FBgn0031360	927.235	0.335103	0.145321	0.0121192	0.0651089	NS
w1118	DG	2L	FBgn0031360	893.434	0.365739	0.0980744	8.07179e-05	0.000774615	male
w1118	GE	2L	FBgn0031360	574.019	-0.608514	0.137224	4.82298e-06	2.96052e-05	female
w1118	GO	2L	FBgn0031360	220.384	-1.45743	0.121123	8.56445e-34	3.10388e-33	female
w1118	HD	2L	FBgn0031360	606.839	-0.646294	0.14268	6.68326e-07	1.07068e-05	female
w1118	RE	2L	FBgn0031360	595.468	-0.762528	0.122058	2.89387e-10	1.24987e-09	female
w1118	TX	2L	FBgn0031360	499.911	-0.439979	0.0855931	1.13226e-07	1.77503e-06	female
w1118	WB	2L	FBgn0031360	529.457	-0.275245	0.1269	0.0287428	0.0480031	NS
OreR	AC	2L	FBgn0031360	611.081	0.49818	0.190564	0.00322624	0.0277963	NS
OreR	DG	2L	FBgn0031360	815.518	0.51122	0.0957123	2.82896e-08	6.86584e-07	male
OreR	GE	2L	FBgn0031360	573.118	-0.81256	0.153182	4.419e-08	5.70705e-07	female
OreR	GO	2L	FBgn0031360	244.587	-1.16889	0.125074	3.42335e-21	8.51738e-21	female
OreR	HD	2L	FBgn0031360	490.398	0.0551114	0.139214	0.638102	0.821447	NS
OreR	RE	2L	FBgn0031360	604.526	-1.04052	0.130075	4.83681e-16	2.91815e-15	female
OreR	TX	2L	FBgn0031360	496.277	0.0776843	0.104524	0.417646	0.649715	NS
OreR	WB	2L	FBgn0031360	537.492	-0.0973512	0.169315	0.558393	0.62246	NS
w1118	L3_GO	2L	FBgn0031360	203.579	0.290222	0.0759781	0.000133552	0.000173382	male
w1118	AC	2L	FBgn0264494	3961.95	0.421576	0.164675	0.0046047	0.0313858	NS
w1118	DG	2L	FBgn0264494	545.27	1.08625	0.181114	1.68436e-10	6.12758e-09	male
w1118	GE	2L	FBgn0264494	930.23	0.959237	0.301146	0.000486723	0.00202766	male
w1118	GO	2L	FBgn0264494	122.698	1.82397	0.142613	4.89084e-38	1.99629e-37	male
w1118	HD	2L	FBgn0264494	760.458	0.309905	0.11002	0.00207226	0.012915	NS
w1118	RE	2L	FBgn0264494	836.778	-1.62785	0.196702	3.64611e-17	2.28727e-16	female
w1118	TX	2L	FBgn0264494	709.795	0.481135	0.181216	0.00252691	0.0122597	NS
w1118	WB	2L	FBgn0264494	779.768	0.659175	0.134452	7.43242e-07	2.20321e-06	male
OreR	AC	2L	FBgn0264494	2538.7	0.164316	0.0937773	0.0712927	0.243177	NS
OreR	DG	2L	FBgn0264494	563.843	0.89777	0.132011	1.30791e-12	7.54639e-11	male
OreR	GE	2L	FBgn0264494	602.668	0.00307467	0.215128	0.989725	0.993874	NS
OreR	GO	2L	FBgn0264494	160.035	1.15083	0.206882	1.11295e-08	1.9588e-08	male
OreR	HD	2L	FBgn0264494	772.166	0.343527	0.129464	0.0026203	0.0179057	NS
OreR	RE	2L	FBgn0264494	796.806	-2.07987	0.211109	1.36533e-23	1.20452e-22	female
OreR	TX	2L	FBgn0264494	844.402	0.19939	0.153844	0.115734	0.292843	NS
OreR	WB	2L	FBgn0264494	839.262	0.885242	0.186141	1.28391e-06	3.68918e-06	male
w1118	L3_GO	2L	FBgn0264494	87.308	-0.949518	0.106561	5.0805e-19	8.68738e-19	female
w1118	AC	2L	FBgn0031364	0.155117	0.0224273	0.372961	0.790946		NS
w1118	GE	2L	FBgn0031364	0.442432	0.121597	0.70245	0.437173		NS
w1118	GO	2L	FBgn0031364	116.354	12.3063	3.04384	1.82344e-25	5.34393e-25	male
w1118	RE	2L	FBgn0031364	1.66385	0.286105	1.07496	0.169038	0.241613	NS
w1118	WB	2L	FBgn0031364	26.5974	9.56419	2.79892	4.98013e-15	2.56676e-14	male
OreR	AC	2L	FBgn0031364	0.525364	0.0346075	0.38877	0.456643		NS
OreR	GE	2L	FBgn0031364	0.0804431	-0.0541274	0.640422	0.902657		NS
OreR	GO	2L	FBgn0031364	181.008	12.9494	3.11732	3.8749e-28	1.1364e-27	male
OreR	TX	2L	FBgn0031364	0.0913641	0.0085138	0.261467	0.953916		NS
OreR	WB	2L	FBgn0031364	31.4593	9.43792	2.79404	1.32331e-14	7.34937e-14	male
w1118	L3_GO	2L	FBgn0031364	49.3914	8.79355	0.699708	5.49536e-35	1.26851e-34	male
w1118	AC	2L	FBgn0051665	1.11056	0.00691065	0.368701	0.902906		NS
w1118	DG	2L	FBgn0051665	1.75737	-0.0242749	0.293363	0.616906	0.796695	NS
w1118	GE	2L	FBgn0051665	1.66684	0.208705	0.666554	0.439931	0.584925	NS
w1118	GO	2L	FBgn0051665	5.0556	6.92617	2.6107	3.53255e-07	5.95847e-07	male
w1118	HD	2L	FBgn0051665	1678.77	0.16801	0.0954633	0.0586744	0.179125	NS
w1118	RE	2L	FBgn0051665	0.780181	-0.180089	1.00805	0.613624		NS
w1118	TX	2L	FBgn0051665	501.418	0.380794	0.125568	0.00115832	0.00633643	male
w1118	WB	2L	FBgn0051665	248.625	0.681435	0.156606	1.04275e-05	2.77366e-05	male
OreR	AC	2L	FBgn0051665	2.31584	0.028355	0.383458	0.656094		NS
OreR	DG	2L	FBgn0051665	3.38244	0.295112	0.504672	0.0393573	0.121182	NS
OreR	GE	2L	FBgn0051665	1.78985	0.109764	0.654271	0.195186	0.354763	NS
OreR	GO	2L	FBgn0051665	2.33862	5.11548	2.80367	0.00109855	0.00155843	male
OreR	HD	2L	FBgn0051665	2081.23	0.281447	0.0814374	0.000261522	0.00259894	male
OreR	RE	2L	FBgn0051665	0.798492	-0.167682	0.993366	0.542299		NS
OreR	TX	2L	FBgn0051665	710.179	0.409592	0.135953	0.000685642	0.00561418	male
OreR	WB	2L	FBgn0051665	268.329	1.31606	0.296362	3.70381e-06	1.00578e-05	male
w1118	AC	2L	FBgn0031374	889.914	-0.222562	0.117902	0.0456275	0.164343	NS
w1118	DG	2L	FBgn0031374	1237.34	0.114856	0.12754	0.318392	0.551391	NS
w1118	GE	2L	FBgn0031374	2276.29	-0.551741	0.158357	0.000331089	0.00143997	female
w1118	GO	2L	FBgn0031374	1844.18	1.38546	0.065933	2.38013e-98	2.0576e-97	male
w1118	HD	2L	FBgn0031374	2254	-0.0787115	0.0810324	0.30675	0.538987	NS
w1118	RE	2L	FBgn0031374	1760.03	-0.669316	0.080837	9.59121e-17	5.8744e-16	female
w1118	TX	2L	FBgn0031374	2105.17	0.343297	0.0827446	1.86455e-05	0.000178054	male
w1118	WB	2L	FBgn0031374	1550.14	0.359365	0.0871284	3.48465e-05	8.77212e-05	male
OreR	AC	2L	FBgn0031374	695.416	-0.309442	0.0970161	0.000952722	0.0107119	NS
OreR	DG	2L	FBgn0031374	1285.13	0.14626	0.132738	0.22889	0.425155	NS
OreR	GE	2L	FBgn0031374	1656.29	-0.851815	0.218144	3.62677e-05	0.000276107	female
OreR	GO	2L	FBgn0031374	2103.89	1.16563	0.0706751	1.01822e-61	5.40649e-61	male
OreR	HD	2L	FBgn0031374	3087.09	0.0027989	0.0796286	0.970647	0.986748	NS
OreR	RE	2L	FBgn0031374	1841.64	-0.387979	0.174398	0.0236988	0.0440783	NS
OreR	TX	2L	FBgn0031374	3045.8	0.034457	0.0713939	0.616317	0.803187	NS
OreR	WB	2L	FBgn0031374	1558.56	0.527313	0.256813	0.0340367	0.0520958	NS
w1118	L3_GO	2L	FBgn0031374	888.906	1.12239	0.0982473	3.17032e-30	6.72426e-30	male
w1118	AC	2L	FBgn0267972	894.639	0.536625	0.130044	1.28189e-05	0.000254356	male
w1118	DG	2L	FBgn0267972	272.084	-0.0585246	0.149824	0.649785	0.817359	NS
w1118	GE	2L	FBgn0267972	280.804	-0.438528	0.321025	0.121717	0.219634	NS
w1118	GO	2L	FBgn0267972	312.547	1.16472	0.0895377	5.63222e-39	2.35335e-38	male
w1118	HD	2L	FBgn0267972	316.284	-0.123959	0.121336	0.24947	0.473858	NS
w1118	RE	2L	FBgn0267972	484.798	0.948978	0.11701	3.0037e-16	1.78789e-15	male
w1118	TX	2L	FBgn0267972	237.644	-0.167767	0.136021	0.178212	0.351855	NS
w1118	WB	2L	FBgn0267972	367.99	0.319963	0.117899	0.0062866	0.011786	NS
OreR	AC	2L	FBgn0267972	894.184	0.737811	0.200008	4.42742e-05	0.000895229	male
OreR	DG	2L	FBgn0267972	228.732	-0.244626	0.157045	0.0768553	0.1985	NS
OreR	GE	2L	FBgn0267972	247.191	-0.889695	0.21425	1.10343e-05	9.31432e-05	female
OreR	GO	2L	FBgn0267972	1714.29	3.36219	0.0685786	0	0	male
OreR	HD	2L	FBgn0267972	392.808	-0.406196	0.117198	0.000138208	0.00153138	female
OreR	RE	2L	FBgn0267972	475.334	0.583661	0.123847	2.02052e-06	6.63418e-06	male
OreR	TX	2L	FBgn0267972	295.966	-0.25239	0.155379	0.0496414	0.163338	NS
OreR	WB	2L	FBgn0267972	682.252	1.20252	0.149667	4.46644e-16	2.71149e-15	male
w1118	L3_GO	2L	FBgn0267972	858.244	2.08994	0.0436577	0	0	male
w1118	AC	2L	FBgn0031378	42.9545	0.650714	0.297276	0.00556551	0.0357771	NS
w1118	DG	2L	FBgn0031378	77.9885	-0.0724651	0.166345	0.598297	0.784906	NS
w1118	GE	2L	FBgn0031378	27.0687	-0.164868	0.315662	0.55661	0.689184	NS
w1118	GO	2L	FBgn0031378	336.179	3.48801	0.115842	7.61079e-200	1.3135e-198	male
w1118	HD	2L	FBgn0031378	31.4353	-0.0316667	0.196468	0.810617	0.912714	NS
w1118	RE	2L	FBgn0031378	51.6512	0.760941	0.37402	0.0287648	0.0524041	NS
w1118	TX	2L	FBgn0031378	42.9128	-0.386153	0.272074	0.0546181	0.147266	NS
w1118	WB	2L	FBgn0031378	129.031	1.38767	0.195429	4.95584e-13	2.27379e-12	male
OreR	AC	2L	FBgn0031378	30.1427	0.58022	0.401931	0.0287483	0.130846	NS
OreR	DG	2L	FBgn0031378	76.2701	-0.425844	0.197105	0.010451	0.0438198	NS
OreR	GE	2L	FBgn0031378	23.8734	-0.251189	0.292514	0.334343	0.511401	NS
OreR	GO	2L	FBgn0031378	777.386	3.84741	0.114938	6.95797e-246	1.47215e-244	male
OreR	HD	2L	FBgn0031378	26.16	-0.0598882	0.199502	0.637035	0.821015	NS
OreR	RE	2L	FBgn0031378	67.4294	1.30916	0.213787	3.88308e-10	1.69087e-09	male
OreR	TX	2L	FBgn0031378	41.562	-0.0559834	0.19911	0.669619	0.83419	NS
OreR	WB	2L	FBgn0031378	212.304	1.71769	0.19743	8.64044e-19	6.32994e-18	male
w1118	L3_GO	2L	FBgn0031378	327.748	5.42903	0.184522	4.86206e-190	4.98614e-189	male
w1118	AC	2L	FBgn0031379	146.484	0.345113	0.199097	0.0431799	0.158851	NS
w1118	DG	2L	FBgn0031379	272.015	0.182646	0.115605	0.0854618	0.236091	NS
w1118	GE	2L	FBgn0031379	211.418	-0.395102	0.119827	0.000802239	0.00313962	female
w1118	GO	2L	FBgn0031379	825.969	2.90934	0.0782589	6.85616e-303	1.95558e-301	male
w1118	HD	2L	FBgn0031379	405.937	0.080154	0.0914515	0.340264	0.575515	NS
w1118	RE	2L	FBgn0031379	484.211	0.732401	0.112001	4.60047e-11	2.10828e-10	male
w1118	TX	2L	FBgn0031379	257.193	0.0577145	0.112879	0.589472	0.757292	NS
w1118	WB	2L	FBgn0031379	399.436	1.00953	0.129812	4.41121e-15	2.28149e-14	male
OreR	AC	2L	FBgn0031379	99.0745	0.215982	0.194292	0.200132	0.456425	NS
OreR	DG	2L	FBgn0031379	219.123	-0.0651039	0.132907	0.59163	0.763055	NS
OreR	GE	2L	FBgn0031379	141.603	-0.57357	0.150945	9.21892e-05	0.00063834	female
OreR	GO	2L	FBgn0031379	1108.29	2.44942	0.104011	5.67795e-123	5.51663e-122	male
OreR	HD	2L	FBgn0031379	378.842	0.183813	0.0976822	0.04099	0.148507	NS
OreR	RE	2L	FBgn0031379	416.115	0.872974	0.139728	2.79383e-10	1.22919e-09	male
OreR	TX	2L	FBgn0031379	217.037	0.0671704	0.133954	0.56096	0.762114	NS
OreR	WB	2L	FBgn0031379	417.042	0.820798	0.135105	8.4215e-10	3.33736e-09	male
w1118	L3_GO	2L	FBgn0031379	747.502	2.11625	0.043879	0	0	male
w1118	AC	2L	FBgn0031381	242.369	-0.0887954	0.21413	0.608938	0.804678	NS
w1118	DG	2L	FBgn0031381	338.202	-0.295898	0.135895	0.0143898	0.061971	NS
w1118	GE	2L	FBgn0031381	193.211	-0.439838	0.160956	0.00482184	0.0151651	NS
w1118	GO	2L	FBgn0031381	514.312	-0.755563	0.106916	1.09526e-12	2.23877e-12	female
w1118	HD	2L	FBgn0031381	1754.2	0.237538	0.0980163	0.00896933	0.0426795	NS
w1118	RE	2L	FBgn0031381	268.47	0.885363	0.147123	1.14419e-09	4.72126e-09	male
w1118	TX	2L	FBgn0031381	391.16	-0.377733	0.105424	0.000162387	0.00116493	female
w1118	WB	2L	FBgn0031381	589.224	-0.460418	0.103103	7.08696e-06	1.91716e-05	female
OreR	AC	2L	FBgn0031381	109.356	-0.177575	0.173712	0.251254	0.517194	NS
OreR	DG	2L	FBgn0031381	218.116	-0.091856	0.16512	0.520115	0.709839	NS
OreR	GE	2L	FBgn0031381	179.558	-0.518209	0.222776	0.0128683	0.0454679	NS
OreR	GO	2L	FBgn0031381	649.592	-0.73958	0.0755068	9.16271e-23	2.37152e-22	female
OreR	HD	2L	FBgn0031381	1524.44	0.214471	0.0840878	0.00672903	0.0378545	NS
OreR	RE	2L	FBgn0031381	334.086	1.80758	0.166665	6.26771e-28	6.60675e-27	male
OreR	TX	2L	FBgn0031381	365.032	-0.0314495	0.093007	0.716636	0.862688	NS
OreR	WB	2L	FBgn0031381	653.999	-0.705291	0.243711	0.00277668	0.0051431	female
w1118	L3_GO	2L	FBgn0031381	376.551	-1.46647	0.188874	8.21439e-15	1.31622e-14	female
w1118	AC	2L	FBgn0031384	261.05	0.419683	0.169477	0.00591011	0.037533	NS
w1118	DG	2L	FBgn0031384	86.6491	0.244819	0.197607	0.113411	0.28564	NS
w1118	GE	2L	FBgn0031384	108.887	0.332768	0.17368	0.0472345	0.103695	NS
w1118	GO	2L	FBgn0031384	579.731	0.793181	0.0881012	1.64089e-19	4.11087e-19	male
w1118	HD	2L	FBgn0031384	679.03	0.224739	0.101645	0.0165736	0.0691142	NS
w1118	RE	2L	FBgn0031384	145.685	1.14407	0.251205	2.60239e-06	8.23747e-06	male
w1118	TX	2L	FBgn0031384	304.378	0.364244	0.11844	0.001069	0.00592493	male
w1118	WB	2L	FBgn0031384	384.13	0.0260915	0.127327	0.837345	0.882383	NS
OreR	AC	2L	FBgn0031384	182.408	0.123486	0.157139	0.389691	0.653375	NS
OreR	DG	2L	FBgn0031384	82.2205	0.135514	0.191307	0.389226	0.593149	NS
OreR	GE	2L	FBgn0031384	88.5233	0.0267209	0.196021	0.887686	0.936396	NS
OreR	GO	2L	FBgn0031384	902.931	0.82934	0.0569899	3.72464e-48	1.67785e-47	male
OreR	HD	2L	FBgn0031384	900.569	0.277588	0.088013	0.000773729	0.00653456	male
OreR	RE	2L	FBgn0031384	583.259	3.65102	0.230565	1.8725e-57	5.41109e-56	male
OreR	TX	2L	FBgn0031384	460.117	0.338424	0.0995105	0.000255537	0.00244445	male
OreR	WB	2L	FBgn0031384	501.096	0.375227	0.224377	0.086561	0.121215	NS
w1118	L3_GO	2L	FBgn0031384	294.619	1.41678	0.0840247	8.66438e-64	3.32557e-63	male
w1118	AC	2L	FBgn0003557	327.2	-0.0631951	0.116283	0.566738	0.776492	NS
w1118	DG	2L	FBgn0003557	1798.91	-0.0353363	0.0948448	0.693604	0.846109	NS
w1118	GE	2L	FBgn0003557	532.225	-0.577247	0.090984	1.49529e-10	1.61712e-09	female
w1118	GO	2L	FBgn0003557	572.697	-2.08056	0.0787343	2.06518e-154	2.73761e-153	female
w1118	HD	2L	FBgn0003557	1078.09	-0.0157239	0.0718109	0.820814	0.917893	NS
w1118	RE	2L	FBgn0003557	1097.17	-1.63075	0.131198	4.51441e-36	6.89613e-35	female
w1118	TX	2L	FBgn0003557	708.683	0.0555194	0.0922694	0.532103	0.714327	NS
w1118	WB	2L	FBgn0003557	737.413	-0.707622	0.0916013	8.29058e-15	4.21858e-14	female
OreR	AC	2L	FBgn0003557	269.354	-0.159548	0.212546	0.369987	0.63747	NS
OreR	DG	2L	FBgn0003557	1666.42	-0.352774	0.131639	0.00355411	0.0181747	NS
OreR	GE	2L	FBgn0003557	407.739	-0.847329	0.270389	0.000627355	0.00352533	female
OreR	GO	2L	FBgn0003557	811.711	-2.01102	0.167196	1.87468e-33	6.24411e-33	female
OreR	HD	2L	FBgn0003557	1228.13	0.0578223	0.0676357	0.3754	0.620163	NS
OreR	RE	2L	FBgn0003557	753.795	-0.70339	0.120693	3.93549e-09	1.6032e-08	female
OreR	TX	2L	FBgn0003557	866.551	-0.0182254	0.087723	0.824746	0.920775	NS
OreR	WB	2L	FBgn0003557	780.752	-0.571192	0.20967	0.00526954	0.0093443	female
w1118	L3_GO	2L	FBgn0003557	299.234	-1.23015	0.0615387	6.76732e-89	3.55329e-88	female
w1118	AC	2L	FBgn0028952	2.07616	-0.127478	0.40364	0.0253197		NS
w1118	DG	2L	FBgn0028952	1.52692	0.000441214	0.287896	0.99559	0.998958	NS
w1118	GE	2L	FBgn0028952	2.44995	0.909851	1.11168	0.0519763	0.112297	NS
w1118	GO	2L	FBgn0028952	193.738	2.47128	0.121918	4.02991e-92	3.28508e-91	male
w1118	HD	2L	FBgn0028952	0.432073	-0.0127341	0.264696	0.71597		NS
w1118	RE	2L	FBgn0028952	9.33646	1.93848	3.76689			NS
w1118	TX	2L	FBgn0028952	1.57298	-0.059818	0.341978	0.49019	0.680602	NS
w1118	WB	2L	FBgn0028952	49.1151	1.08987	0.283461	6.39369e-05	0.000156375	male
OreR	AC	2L	FBgn0028952	13.3884	-1.2461	0.571439	0.0019247	0.01885	NS
OreR	DG	2L	FBgn0028952	15.2795	-0.0740035	0.282188	0.633389	0.792622	NS
OreR	GE	2L	FBgn0028952	8.3996	-0.115341	0.435125	0.718805	0.827529	NS
OreR	GO	2L	FBgn0028952	229.417	2.66137	0.14439	1.17797e-76	7.38423e-76	male
OreR	HD	2L	FBgn0028952	26.6601	-0.173263	0.261818	0.198228	0.430049	NS
OreR	RE	2L	FBgn0028952	13.5876	-0.897187	0.513391	0.0438786	0.0761791	NS
OreR	TX	2L	FBgn0028952	18.7806	-0.0829843	0.232417	0.499268	0.714699	NS
OreR	WB	2L	FBgn0028952	59.0283	0.923026	0.305671	0.00152268	0.00293424	male
w1118	L3_GO	2L	FBgn0028952	238.667	2.89342	0.0807968	8.22041e-281	1.40341e-279	male
w1118	AC	2L	FBgn0026396	0.191557	0.00590102	0.371251	0.948758		NS
w1118	GE	2L	FBgn0026396	0.186003	0.0844885	0.693446	0.709003		NS
w1118	GO	2L	FBgn0026396	0.145961	0.176581	1.0231	0.666818	0.697011	NS
w1118	HD	2L	FBgn0026396	0.14255	-0.0107479	0.265663	0.912608		NS
w1118	RE	2L	FBgn0026396	0.0734816	-0.155483	1.00661	0.91001		NS
w1118	TX	2L	FBgn0026396	0.235479	-0.0229574	0.34697	0.731344		NS
w1118	WB	2L	FBgn0026396	0.416554	0.0898024	0.983874	0.752654	0.81658	NS
OreR	AC	2L	FBgn0026396	0.312489	-0.0304326	0.38805	0.667612		NS
OreR	DG	2L	FBgn0026396	0.258691	-0.00806184	0.330388	0.912705		NS
OreR	GE	2L	FBgn0026396	0.09802	-0.0571013	0.640783	0.902657		NS
OreR	GO	2L	FBgn0026396	0.287031	0.224194	1.03955	0.468147	0.509325	NS
OreR	HD	2L	FBgn0026396	0.876191	0.0195688	0.253212	0.575824		NS
OreR	TX	2L	FBgn0026396	0.702637	-0.0278709	0.263394	0.24028		NS
OreR	WB	2L	FBgn0026396	0.188851	0.174208	1.02119	0.79724		NS
w1118	AC	2L	FBgn0031388	0.909695	0.0273453	0.372666	0.531352		NS
w1118	GO	2L	FBgn0031388	290.594	10.4205	0.966492	5.73475e-27	1.74324e-26	male
w1118	HD	2L	FBgn0031388	0.242078	0.00149119	0.26494	0.917656		NS
w1118	RE	2L	FBgn0031388	20.1008	0.463182	1.18481			NS
w1118	TX	2L	FBgn0031388	0.620086	-0.0224445	0.342793	0.72862		NS
w1118	WB	2L	FBgn0031388	57.0596	10.8351	2.93021	5.65779e-19	3.67061e-18	male
OreR	AC	2L	FBgn0031388	1.56957	0.0514069	0.391757	0.164743		NS
OreR	GO	2L	FBgn0031388	595.762	9.6901	0.539386	2.42055e-70	1.40928e-69	male
OreR	HD	2L	FBgn0031388	0.203789	0.011956	0.25486	0.73255		NS
OreR	RE	2L	FBgn0031388	0.70359	0.363994	1.09301	0.285625		NS
OreR	TX	2L	FBgn0031388	2.707	-0.0185611	0.256214	0.738692	0.876376	NS
OreR	WB	2L	FBgn0031388	95.8999	8.96034	1.30278	5.43398e-18	3.72731e-17	male
w1118	L3_GO	2L	FBgn0031388	466.263	11.9873	0.686457	5.7087e-65	2.2369e-64	male
w1118	AC	2L	FBgn0004507	14623.5	-0.819823	0.123934	6.07995e-12	5.07364e-10	female
w1118	DG	2L	FBgn0004507	2643.07	0.0387143	0.0706385	0.572779	0.769657	NS
w1118	GE	2L	FBgn0004507	12189.1	1.12339	0.11496	4.49093e-23	1.09615e-21	male
w1118	GO	2L	FBgn0004507	1852.88	-3.26047	0.0642148	0	0	female
w1118	HD	2L	FBgn0004507	8330.12	-0.724217	0.110563	6.83565e-12	3.02455e-10	female
w1118	RE	2L	FBgn0004507	7622.27	-3.00218	0.201001	2.69793e-51	6.66884e-50	female
w1118	TX	2L	FBgn0004507	22718.4	0.170864	0.115363	0.112973	0.252181	NS
w1118	WB	2L	FBgn0004507	8575.16	-0.271076	0.10671	0.0105321	0.0190465	NS
OreR	AC	2L	FBgn0004507	7261.76	-0.712723	0.0918336	1.79276e-15	3.09233e-13	female
OreR	DG	2L	FBgn0004507	1980.35	0.264563	0.124003	0.0211869	0.0759548	NS
OreR	GE	2L	FBgn0004507	9004.01	1.17098	0.118914	1.74859e-23	9.47463e-22	male
OreR	GO	2L	FBgn0004507	2224.32	-3.79536	0.0580365	0	0	female
OreR	HD	2L	FBgn0004507	6911.71	-0.41452	0.0776893	2.79241e-08	7.20386e-07	female
OreR	RE	2L	FBgn0004507	7415.88	-3.37263	0.184966	2.70316e-75	1.16019e-73	female
OreR	TX	2L	FBgn0004507	23818	-0.451336	0.09143	2.12341e-07	4.47302e-06	female
OreR	WB	2L	FBgn0004507	6311.49	-0.21291	0.165679	0.193028	0.247705	NS
w1118	L3_GO	2L	FBgn0004507	253.548	-1.92086	0.127687	3.82169e-51	1.15472e-50	female
w1118	AC	2L	FBgn0027509	86.5907	-0.236871	0.203758	0.168749	0.392589	NS
w1118	DG	2L	FBgn0027509	285.947	-0.060473	0.10871	0.549491	0.751239	NS
w1118	GE	2L	FBgn0027509	131.498	-0.375225	0.143134	0.0071893	0.0215063	NS
w1118	GO	2L	FBgn0027509	701.253	1.2627	0.0638198	1.83024e-87	1.4331e-86	male
w1118	HD	2L	FBgn0027509	301.865	-0.0380787	0.107844	0.698343	0.844606	NS
w1118	RE	2L	FBgn0027509	202.266	-0.130558	0.229859	0.559451	0.639823	NS
w1118	TX	2L	FBgn0027509	140.191	-0.166325	0.147704	0.212464	0.396969	NS
w1118	WB	2L	FBgn0027509	314.772	0.172883	0.144516	0.22753	0.306998	NS
OreR	AC	2L	FBgn0027509	49.6665	-0.0893828	0.272427	0.645751	0.831742	NS
OreR	DG	2L	FBgn0027509	242.087	0.0575069	0.126926	0.624641	0.786719	NS
OreR	GE	2L	FBgn0027509	84.3333	-0.668859	0.253262	0.00405992	0.0176579	NS
OreR	GO	2L	FBgn0027509	849.526	0.983313	0.0874563	1.53769e-29	4.66098e-29	male
OreR	HD	2L	FBgn0027509	260.737	0.126729	0.116498	0.222655	0.460082	NS
OreR	RE	2L	FBgn0027509	175.96	0.220162	0.15525	0.151349	0.222087	NS
OreR	TX	2L	FBgn0027509	155.993	0.111154	0.143213	0.356073	0.595101	NS
OreR	WB	2L	FBgn0027509	345.651	-0.385498	0.213037	0.0638256	0.0920314	NS
w1118	L3_GO	2L	FBgn0027509	700.581	0.803634	0.050423	3.46273e-57	1.16682e-56	male
w1118	AC	2L	FBgn0031392	200.362	-0.58904	0.272388	0.00699686	0.042645	NS
w1118	DG	2L	FBgn0031392	461.038	-0.436428	0.121644	0.000102765	0.000946563	female
w1118	GE	2L	FBgn0031392	133.597	0.230802	0.161757	0.142194	0.248213	NS
w1118	GO	2L	FBgn0031392	2627.75	2.56181	0.0463824	0	0	male
w1118	HD	2L	FBgn0031392	357.131	-0.263901	0.104063	0.00582815	0.030116	NS
w1118	RE	2L	FBgn0031392	267.517	0.654624	0.321336	0.0316569	0.0570707	NS
w1118	TX	2L	FBgn0031392	237.662	-0.461581	0.145529	0.000544464	0.00331964	female
w1118	WB	2L	FBgn0031392	882.582	0.734981	0.162114	4.33823e-06	1.19789e-05	male
OreR	AC	2L	FBgn0031392	158.418	-0.336032	0.256177	0.0952558	0.294048	NS
OreR	DG	2L	FBgn0031392	264.567	-0.432702	0.139872	0.000721156	0.0049262	female
OreR	GE	2L	FBgn0031392	102.04	-0.0513775	0.230466	0.808595	0.888173	NS
OreR	GO	2L	FBgn0031392	3752.82	2.47119	0.0606407	0	0	male
OreR	HD	2L	FBgn0031392	336.175	-0.145626	0.109549	0.139737	0.344155	NS
OreR	RE	2L	FBgn0031392	179.867	-0.468681	0.163873	0.00368426	0.00811	female
OreR	TX	2L	FBgn0031392	248.899	-0.0306926	0.116305	0.767645	0.891901	NS
OreR	WB	2L	FBgn0031392	879.597	0.679199	0.226688	0.00209031	0.00394329	male
w1118	L3_GO	2L	FBgn0031392	1498.4	2.90415	0.080346	4.45801e-286	7.90794e-285	male
w1118	AC	2L	FBgn0031393	1.054	-0.0777747	0.383178	0.142711		NS
w1118	DG	2L	FBgn0031393	2.30281	-0.0550176	0.296023	0.406027	0.637682	NS
w1118	GE	2L	FBgn0031393	1.61959	0.217208	0.631548	0.487159	0.628153	NS
w1118	GO	2L	FBgn0031393	29.65	3.31868	0.367263	3.36177e-20	8.58924e-20	male
w1118	HD	2L	FBgn0031393	22.0184	0.379263	0.423327	0.0435916	0.144116	NS
w1118	RE	2L	FBgn0031393	2.23097	0.388964	0.953579	0.412408	0.500622	NS
w1118	TX	2L	FBgn0031393	7.87331	-0.116792	0.318085	0.458505	0.651955	NS
w1118	WB	2L	FBgn0031393	13.0634	0.708114	0.474491	0.0920661	0.138174	NS
OreR	AC	2L	FBgn0031393	0.852522	0.0302699	0.3846	0.610041		NS
OreR	DG	2L	FBgn0031393	3.72415	-0.00882486	0.317864	0.920656	0.961533	NS
OreR	GE	2L	FBgn0031393	0.455538	0.0862955	0.637263	0.570741		NS
OreR	GO	2L	FBgn0031393	46.5627	4.49542	0.425892	1.21028e-26	3.4293e-26	male
OreR	HD	2L	FBgn0031393	24.4776	0.274312	0.279538	0.087218	0.25216	NS
OreR	RE	2L	FBgn0031393	0.832077	-0.00401941	0.892727	0.992956		NS
OreR	TX	2L	FBgn0031393	12.9356	1.17746	0.585661	0.00197963	0.0135209	NS
OreR	WB	2L	FBgn0031393	16.2623	1.95238	0.495123	2.07107e-05	5.14619e-05	male
w1118	L3_GO	2L	FBgn0031393	90.9801	4.06733	0.158406	3.478e-145	2.70679e-144	male
w1118	AC	2L	FBgn0085203	10.7113	0.0817019	0.327998	0.62896	0.818298	NS
w1118	DG	2L	FBgn0085203	24.1637	-0.14419	0.234462	0.356624	0.590287	NS
w1118	GE	2L	FBgn0085203	8.40375	-0.188167	0.4375	0.581523	0.71014	NS
w1118	GO	2L	FBgn0085203	30.714	-0.928639	0.319958	0.00221078	0.0031199	female
w1118	HD	2L	FBgn0085203	22.0912	0.0996774	0.223062	0.457966	0.675841	NS
w1118	RE	2L	FBgn0085203	27.836	0.799354	0.289103	0.00378413	0.00822829	male
w1118	TX	2L	FBgn0085203	21.8988	-0.14859	0.262811	0.410316	0.607408	NS
w1118	WB	2L	FBgn0085203	29.9786	-0.807185	0.30038	0.00483104	0.00922313	female
OreR	AC	2L	FBgn0085203	9.37126	0.050925	0.335293	0.767817	0.899209	NS
OreR	DG	2L	FBgn0085203	23.3584	-0.190576	0.282492	0.285089	0.489067	NS
OreR	GE	2L	FBgn0085203	7.67925	-0.29068	0.50001	0.390157	0.564206	NS
OreR	GO	2L	FBgn0085203	52.307	-1.43043	0.257252	1.20527e-08	2.11884e-08	female
OreR	HD	2L	FBgn0085203	20.2392	-0.174879	0.255721	0.203026	0.436233	NS
OreR	RE	2L	FBgn0085203	25.7434	0.566063	0.349734	0.0837018	0.134229	NS
OreR	TX	2L	FBgn0085203	17.9667	0.0996301	0.240542	0.417936	0.649863	NS
OreR	WB	2L	FBgn0085203	39.1497	-1.83047	0.390601	6.05858e-07	1.81713e-06	female
w1118	L3_GO	2L	FBgn0085203	39.4332	-1.08685	0.197474	3.71843e-08	5.27428e-08	female
w1118	AC	2L	FBgn0031399	222.074	-0.153793	0.176674	0.321629	0.575712	NS
w1118	DG	2L	FBgn0031399	262.503	-0.182096	0.123807	0.105137	0.270307	NS
w1118	GE	2L	FBgn0031399	120.524	-0.333742	0.180522	0.0550419	0.117402	NS
w1118	GO	2L	FBgn0031399	402.309	1.32061	0.0795683	2.86118e-62	1.73027e-61	male
w1118	HD	2L	FBgn0031399	180.447	-0.265619	0.128607	0.0193293	0.0777204	NS
w1118	RE	2L	FBgn0031399	203.962	0.431749	0.135126	0.00127652	0.00298239	male
w1118	TX	2L	FBgn0031399	140.263	-0.144246	0.177691	0.343189	0.543003	NS
w1118	WB	2L	FBgn0031399	225.879	0.21796	0.129334	0.0895086	0.134746	NS
OreR	AC	2L	FBgn0031399	151.507	-0.0247235	0.193595	0.881366	0.949529	NS
OreR	DG	2L	FBgn0031399	229.91	0.227199	0.155932	0.0993799	0.237548	NS
OreR	GE	2L	FBgn0031399	83.3272	-0.188557	0.272114	0.444685	0.614213	NS
OreR	GO	2L	FBgn0031399	542.221	1.53182	0.165825	1.175e-20	2.87986e-20	male
OreR	HD	2L	FBgn0031399	198.4	0.0676149	0.117765	0.517618	0.735874	NS
OreR	RE	2L	FBgn0031399	216.087	0.82317	0.231606	0.000257583	0.000676687	male
OreR	TX	2L	FBgn0031399	209.539	-0.0817244	0.117795	0.436107	0.667362	NS
OreR	WB	2L	FBgn0031399	243.441	0.669241	0.163518	3.3456e-05	8.08322e-05	male
w1118	L3_GO	2L	FBgn0031399	335.635	1.17248	0.0808286	1.11472e-47	3.18407e-47	male
w1118	AC	2L	FBgn0031401	167.209	-0.229237	0.196113	0.171907	0.396858	NS
w1118	DG	2L	FBgn0031401	462.854	0.428209	0.118288	9.46787e-05	0.000884194	male
w1118	GE	2L	FBgn0031401	881.148	0.393007	0.134617	0.00287907	0.00960681	male
w1118	GO	2L	FBgn0031401	1245.7	2.89516	0.0628292	0	0	male
w1118	HD	2L	FBgn0031401	342.001	0.243132	0.105282	0.011699	0.0525375	NS
w1118	RE	2L	FBgn0031401	435.241	-1.65134	0.213409	2.92969e-15	1.68011e-14	female
w1118	TX	2L	FBgn0031401	540.145	0.475757	0.0900723	4.78466e-08	8.14985e-07	male
w1118	WB	2L	FBgn0031401	609.35	0.994061	0.09752	1.29212e-24	1.19233e-23	male
OreR	AC	2L	FBgn0031401	172.308	0.220825	0.191868	0.185548	0.437938	NS
OreR	DG	2L	FBgn0031401	401.777	-0.160381	0.123663	0.157581	0.328556	NS
OreR	GE	2L	FBgn0031401	811.162	0.665392	0.1323	2.62403e-07	2.94225e-06	male
OreR	GO	2L	FBgn0031401	1859.3	3.52061	0.0805144	0	0	male
OreR	HD	2L	FBgn0031401	544.655	-0.205433	0.0991039	0.0239088	0.100186	NS
OreR	RE	2L	FBgn0031401	451.169	-0.996506	0.141931	1.26421e-12	6.40097e-12	female
OreR	TX	2L	FBgn0031401	924.717	0.459147	0.0887705	5.5813e-08	1.3457e-06	male
OreR	WB	2L	FBgn0031401	667.866	1.28744	0.11068	1.23253e-31	2.4249e-30	male
w1118	L3_GO	2L	FBgn0031401	527.681	1.83941	0.0743426	3.77796e-135	2.74664e-134	male
w1118	AC	2L	FBgn0267378	415.759	0.0784177	0.110824	0.459319	0.701001	NS
w1118	DG	2L	FBgn0267378	1123.69	-0.126506	0.0862312	0.124341	0.303069	NS
w1118	GE	2L	FBgn0267378	408.795	0.0909495	0.0965816	0.342221	0.487156	NS
w1118	GO	2L	FBgn0267378	975.42	1.33998	0.054089	7.72389e-136	9.04708e-135	male
w1118	HD	2L	FBgn0267378	977.928	0.0472099	0.077549	0.524574	0.730871	NS
w1118	RE	2L	FBgn0267378	1097.27	1.113	0.0968621	7.16022e-31	8.84945e-30	male
w1118	TX	2L	FBgn0267378	785.386	0.0137907	0.0851883	0.868385	0.93333	NS
w1118	WB	2L	FBgn0267378	820.085	0.309516	0.0956733	0.00115892	0.00242368	male
OreR	AC	2L	FBgn0267378	315.869	-0.198672	0.141234	0.129441	0.355479	NS
OreR	DG	2L	FBgn0267378	1101.91	-0.11124	0.0770306	0.137026	0.299724	NS
OreR	GE	2L	FBgn0267378	307.717	-0.0895584	0.161341	0.564654	0.715238	NS
OreR	GO	2L	FBgn0267378	1348.74	1.22141	0.0578525	4.00977e-99	3.17837e-98	male
OreR	HD	2L	FBgn0267378	1125.28	0.0294665	0.0662107	0.645295	0.825384	NS
OreR	RE	2L	FBgn0267378	1189.01	0.558579	0.108222	2.07059e-07	7.37467e-07	male
OreR	TX	2L	FBgn0267378	897.834	-0.0765425	0.0707495	0.259563	0.492171	NS
OreR	WB	2L	FBgn0267378	853.331	0.296059	0.122874	0.0152892	0.0249931	NS
w1118	L3_GO	2L	FBgn0267378	960.405	0.581018	0.047397	1.51206e-34	3.4646e-34	male
w1118	AC	2L	FBgn0031407	0.310234	0.0285264	0.373695	0.588726		NS
w1118	GE	2L	FBgn0031407	0.835444	0.190732	0.72439	0.208077		NS
w1118	GO	2L	FBgn0031407	774.672	12.7235	1.31214	1.25153e-35	4.77627e-35	male
w1118	HD	2L	FBgn0031407	0.131522	0.0111925	0.265683	0.765323		NS
w1118	RE	2L	FBgn0031407	14.2616	0.307953	1.08964			NS
w1118	WB	2L	FBgn0031407	185.561	12.7598	3.10931	8.79438e-27	9.55816e-26	male
OreR	AC	2L	FBgn0031407	1.73818	0.0524449	0.392001	0.147385		NS
OreR	GO	2L	FBgn0031407	1084.83	11.7266	0.807295	1.58707e-45	6.88014e-45	male
OreR	TX	2L	FBgn0031407	1.41695	-0.0601789	0.267531	0.205607		NS
OreR	WB	2L	FBgn0031407	189.738	9.98598	1.30027	2.53254e-22	2.38326e-21	male
w1118	L3_GO	2L	FBgn0031407	258.304	11.1445	0.68853	2.78464e-56	9.23833e-56	male
w1118	AC	2L	FBgn0051949	0.155117	0.0224273	0.372961	0.790946		NS
w1118	DG	2L	FBgn0051949	0.0719171	0.0114488	0.295744	0.811156		NS
w1118	GE	2L	FBgn0051949	0.458123	0.112165	0.701103	0.442981		NS
w1118	GO	2L	FBgn0051949	808.191	11.8922	0.961579	1.31826e-34	4.88918e-34	male
w1118	RE	2L	FBgn0051949	21.6581	0.354451	1.11111			NS
w1118	WB	2L	FBgn0051949	180.142	12.7047	3.09564	1.29453e-26	1.37959e-25	male
OreR	AC	2L	FBgn0051949	1.19134	0.0418259	0.390093	0.248557		NS
OreR	GE	2L	FBgn0051949	0.852378	0.120246	0.655038	0.296396		NS
OreR	GO	2L	FBgn0051949	1045.13	12.2163	0.97172	6.81966e-35	2.35433e-34	male
OreR	TX	2L	FBgn0051949	0.650772	-0.0135293	0.260334	0.643213		NS
OreR	WB	2L	FBgn0051949	187.584	12.3837	3.08316	5.34327e-25	6.16429e-24	male
w1118	L3_GO	2L	FBgn0051949	518.657	12.1459	0.687082	1.71388e-66	6.91759e-66	male
w1118	AC	2L	FBgn0031412	0.244025	-0.0274159	0.373519	0.668919		NS
w1118	DG	2L	FBgn0031412	9.36445	0.139638	0.3001	0.277836	0.506834	NS
w1118	GO	2L	FBgn0031412	12.5387	2.65492	0.490474	1.14083e-08	2.03248e-08	male
w1118	HD	2L	FBgn0031412	0.131522	0.0111925	0.265683	0.765323		NS
w1118	WB	2L	FBgn0031412	7.45737	1.34601	0.74677	0.0213407	0.0364643	NS
OreR	AC	2L	FBgn0031412	0.311652	0.030962	0.388113	0.594758		NS
OreR	DG	2L	FBgn0031412	60.7108	-0.0439139	0.277812	0.773536	0.883286	NS
OreR	GE	2L	FBgn0031412	0.478666	0.096068	0.64904	0.45111		NS
OreR	GO	2L	FBgn0031412	18.726	1.29367	0.454515	0.00172606	0.00241858	male
OreR	HD	2L	FBgn0031412	0.203789	0.011956	0.25486	0.73255		NS
OreR	RE	2L	FBgn0031412	0.0873368	-0.135844	1.01421	0.911678		NS
OreR	TX	2L	FBgn0031412	0.653712	0.0123925	0.261163	0.610388		NS
OreR	WB	2L	FBgn0031412	12.1407	0.558872	0.79546	0.302401	0.366076	NS
w1118	AC	2L	FBgn0031414	4.50745	-0.012047	0.351609	0.917276	0.96603	NS
w1118	DG	2L	FBgn0031414	4.71415	-0.198371	0.365426	0.0926763	0.248732	NS
w1118	GE	2L	FBgn0031414	17.074	0.697589	0.410013	0.0401051	0.0907351	NS
w1118	GO	2L	FBgn0031414	6.94137	1.47052	0.617432	0.00505397	0.00697722	male
w1118	HD	2L	FBgn0031414	3290.16	0.344531	0.09837	0.000176433	0.00155191	male
w1118	RE	2L	FBgn0031414	1.07835	-0.209748	0.899387	0.656235	0.724587	NS
w1118	TX	2L	FBgn0031414	255.534	0.420073	0.123783	0.000292882	0.00194564	male
w1118	WB	2L	FBgn0031414	371.188	0.718803	0.160737	5.80415e-06	1.58492e-05	male
OreR	AC	2L	FBgn0031414	5.1837	0.190782	0.409997	0.227873	0.490447	NS
OreR	DG	2L	FBgn0031414	4.49898	-0.102507	0.33757	0.295113	0.499816	NS
OreR	GE	2L	FBgn0031414	6.33221	0.658414	0.680995	0.100003	0.221191	NS
OreR	GO	2L	FBgn0031414	4.00781	4.50316	1.58419	0.000146805	0.000217601	male
OreR	HD	2L	FBgn0031414	4025.28	0.106249	0.10948	0.28405	0.527731	NS
OreR	RE	2L	FBgn0031414	0.95761	-0.459457	1.14226	0.216888	0.299717	NS
OreR	TX	2L	FBgn0031414	284.54	0.366151	0.160709	0.00672052	0.0362509	NS
OreR	WB	2L	FBgn0031414	398.599	1.35167	0.365431	8.25763e-05	0.000189178	male
w1118	L3_GO	2L	FBgn0031414	59.9573	9.07905	0.69543	1.44447e-37	3.49333e-37	male
w1118	AC	2L	FBgn0261647	146.477	0.0305158	0.143254	0.818634	0.922136	NS
w1118	DG	2L	FBgn0261647	280.539	-0.00290721	0.126837	0.978973	0.992774	NS
w1118	GE	2L	FBgn0261647	154.314	-0.629535	0.196963	0.00082255	0.00320874	female
w1118	GO	2L	FBgn0261647	296.566	-0.60597	0.0940815	9.83929e-11	1.88527e-10	female
w1118	HD	2L	FBgn0261647	403.645	0.0605586	0.0879567	0.457312	0.675168	NS
w1118	RE	2L	FBgn0261647	198.991	-0.198126	0.128264	0.118955	0.18174	NS
w1118	TX	2L	FBgn0261647	196.805	-0.0500924	0.113571	0.639791	0.792753	NS
w1118	WB	2L	FBgn0261647	232.439	-0.4708	0.151584	0.00166949	0.00340856	female
OreR	AC	2L	FBgn0261647	103.364	0.0535799	0.231356	0.775004	0.902499	NS
OreR	DG	2L	FBgn0261647	246.143	0.115509	0.126906	0.324136	0.529963	NS
OreR	GE	2L	FBgn0261647	92.1588	-0.367257	0.232325	0.0898641	0.204503	NS
OreR	GO	2L	FBgn0261647	353.375	-0.348894	0.107552	0.00109877	0.00155859	female
OreR	HD	2L	FBgn0261647	458.942	0.0347872	0.107347	0.721497	0.870637	NS
OreR	RE	2L	FBgn0261647	157.512	-0.283759	0.19073	0.12952	0.194347	NS
OreR	TX	2L	FBgn0261647	212.797	0.10064	0.110885	0.316014	0.554092	NS
OreR	WB	2L	FBgn0261647	258.664	-0.309797	0.193935	0.103708	0.142258	NS
w1118	L3_GO	2L	FBgn0261647	329.28	-0.098181	0.0626896	0.117314	0.132856	NS
w1118	AC	2L	FBgn0031419	14.8048	-0.477017	0.434996	0.0577413	0.195366	NS
w1118	DG	2L	FBgn0031419	15.2549	-0.270456	0.332542	0.120176	0.296863	NS
w1118	GE	2L	FBgn0031419	6.67335	0.208959	0.490894	0.555658	0.688268	NS
w1118	GO	2L	FBgn0031419	33.6667	-2.17896	0.321325	2.99383e-12	6.02053e-12	female
w1118	HD	2L	FBgn0031419	35.7203	0.0432784	0.194173	0.745039	0.87129	NS
w1118	RE	2L	FBgn0031419	9.48343	-0.62565	0.655923	0.224251	0.30404	NS
w1118	TX	2L	FBgn0031419	22.7726	0.0106726	0.244951	0.952246	0.975654	NS
w1118	WB	2L	FBgn0031419	31.5084	-1.51263	0.311471	4.14669e-07	1.25796e-06	female
OreR	AC	2L	FBgn0031419	13.5341	0.179079	0.37836	0.316442	0.587947	NS
OreR	DG	2L	FBgn0031419	14.4644	0.386202	0.42259	0.0731945	0.191634	NS
OreR	GE	2L	FBgn0031419	11.7043	0.46512	0.553398	0.190327	0.349022	NS
OreR	GO	2L	FBgn0031419	43.6152	-1.31956	0.360378	0.000113101	0.000168748	female
OreR	HD	2L	FBgn0031419	53.3391	-0.0191704	0.176888	0.878313	0.944805	NS
OreR	RE	2L	FBgn0031419	7.49981	-0.402347	0.533447	0.376249	0.472319	NS
OreR	TX	2L	FBgn0031419	32.8585	0.0192886	0.203421	0.882102	0.945367	NS
OreR	WB	2L	FBgn0031419	38.5715	-1.57069	0.29833	4.39436e-08	1.48546e-07	female
w1118	L3_GO	2L	FBgn0031419	19.283	0.0129055	0.186925	0.944957	0.947362	NS
w1118	AC	2L	FBgn0031420	94.6306	-0.153895	0.207716	0.372613	0.627985	NS
w1118	DG	2L	FBgn0031420	173.943	-0.0349349	0.133424	0.768675	0.888172	NS
w1118	GE	2L	FBgn0031420	119.939	0.24341	0.152846	0.102327	0.191308	NS
w1118	GO	2L	FBgn0031420	422.396	1.63909	0.118022	2.90318e-44	1.35799e-43	male
w1118	HD	2L	FBgn0031420	257.752	0.0525474	0.111285	0.600537	0.783987	NS
w1118	RE	2L	FBgn0031420	107.371	-0.501304	0.249599	0.0384229	0.0678279	NS
w1118	TX	2L	FBgn0031420	153.841	-0.0524519	0.135973	0.674119	0.817552	NS
w1118	WB	2L	FBgn0031420	222.36	0.386142	0.156681	0.0126778	0.0225424	NS
OreR	AC	2L	FBgn0031420	52.1265	0.192444	0.25297	0.327074	0.598677	NS
OreR	DG	2L	FBgn0031420	139.472	-0.0329364	0.135657	0.789424	0.893147	NS
OreR	GE	2L	FBgn0031420	67.2717	0.101888	0.220177	0.623703	0.76178	NS
OreR	GO	2L	FBgn0031420	521.207	1.36779	0.114854	6.74767e-33	2.21071e-32	male
OreR	HD	2L	FBgn0031420	241.919	0.162846	0.125679	0.136736	0.339711	NS
OreR	RE	2L	FBgn0031420	79.0115	-0.325916	0.198298	0.0931587	0.147328	NS
OreR	TX	2L	FBgn0031420	142.19	-0.015092	0.133289	0.894259	0.952315	NS
OreR	WB	2L	FBgn0031420	202.838	0.119873	0.244826	0.615665	0.676122	NS
w1118	L3_GO	2L	FBgn0031420	410.116	1.26239	0.071333	4.4243e-70	1.89654e-69	male
w1118	AC	2L	FBgn0264672	70.04	-0.211317	0.214394	0.232004	0.474379	NS
w1118	DG	2L	FBgn0264672	90.7849	0.200307	0.180616	0.170128	0.374224	NS
w1118	GE	2L	FBgn0264672	247.622	-0.40771	0.123952	0.000812047	0.00316904	female
w1118	GO	2L	FBgn0264672	185.603	0.656037	0.110311	2.11778e-09	3.86848e-09	male
w1118	HD	2L	FBgn0264672	133.51	-0.0426476	0.137668	0.717091	0.85567	NS
w1118	RE	2L	FBgn0264672	119.05	-0.955907	0.162078	2.46498e-09	9.88377e-09	female
w1118	TX	2L	FBgn0264672	95.3846	-0.0574993	0.166344	0.692421	0.830403	NS
w1118	WB	2L	FBgn0264672	133.19	-0.284191	0.172065	0.0934287	0.140034	NS
OreR	AC	2L	FBgn0264672	69.0634	0.204291	0.241189	0.287562	0.557832	NS
OreR	DG	2L	FBgn0264672	109.752	0.271962	0.173355	0.0676795	0.181388	NS
OreR	GE	2L	FBgn0264672	376.402	-0.81571	0.108425	2.14804e-14	5.342e-13	female
OreR	GO	2L	FBgn0264672	110.279	-0.976779	0.189699	1.74921e-07	2.94004e-07	female
OreR	HD	2L	FBgn0264672	199.185	-0.080639	0.110947	0.418912	0.657491	NS
OreR	RE	2L	FBgn0264672	112.813	-1.55127	0.241677	4.53062e-11	2.10148e-10	female
OreR	TX	2L	FBgn0264672	160.627	-0.128531	0.142524	0.28297	0.520698	NS
OreR	WB	2L	FBgn0264672	146.17	-0.546706	0.176524	0.00161294	0.00309786	female
w1118	L3_GO	2L	FBgn0264672	175.775	0.37215	0.0771964	1.42971e-06	1.95743e-06	male
w1118	AC	2L	FBgn0031422	14.0157	0.000603316	0.289678	0.998811	0.999304	NS
w1118	DG	2L	FBgn0031422	22.1516	0.11405	0.234069	0.457945	0.681937	NS
w1118	GE	2L	FBgn0031422	7.15412	-0.571724	0.518811	0.136131	0.240013	NS
w1118	GO	2L	FBgn0031422	25.1194	-1.9038	0.348191	1.26798e-08	2.25394e-08	female
w1118	HD	2L	FBgn0031422	25.9166	-0.0863869	0.207511	0.522652	0.729386	NS
w1118	RE	2L	FBgn0031422	25.1602	0.474114	0.351433	0.150623	0.220496	NS
w1118	TX	2L	FBgn0031422	11.8305	-0.102304	0.295249	0.542769	0.722479	NS
w1118	WB	2L	FBgn0031422	23.0465	-1.49924	0.388862	3.87237e-05	9.70997e-05	female
OreR	AC	2L	FBgn0031422	10.8417	-0.145322	0.362341	0.40648	0.663366	NS
OreR	DG	2L	FBgn0031422	19.066	-0.106365	0.276605	0.517991	0.708581	NS
OreR	GE	2L	FBgn0031422	8.84054	-0.306824	0.439103	0.350332	0.528112	NS
OreR	GO	2L	FBgn0031422	51.4216	-0.823308	0.400078	0.027057	0.0349233	NS
OreR	HD	2L	FBgn0031422	23.1791	-0.104441	0.221821	0.41413	0.653197	NS
OreR	RE	2L	FBgn0031422	23.3333	0.29653	0.387663	0.409696	0.505878	NS
OreR	TX	2L	FBgn0031422	8.52155	0.039739	0.242733	0.685396	0.84332	NS
OreR	WB	2L	FBgn0031422	31.3706	-1.45903	0.319145	1.6757e-06	4.74624e-06	female
w1118	L3_GO	2L	FBgn0031422	27.39	-1.44219	0.249558	7.53714e-09	1.08418e-08	female
w1118	AC	2L	FBgn0031424	0.435582	-0.0183176	0.371166	0.72304		NS
w1118	DG	2L	FBgn0031424	1.38351	-0.0109473	0.292397	0.809039	0.908568	NS
w1118	GE	2L	FBgn0031424	1.06325	-0.0617052	0.655029	0.779099		NS
w1118	GO	2L	FBgn0031424	0.621119	0.781514	1.35685	0.128869	0.158644	NS
w1118	HD	2L	FBgn0031424	1450.7	0.160582	0.0869622	0.0503181	0.159721	NS
w1118	RE	2L	FBgn0031424	0.220445	-0.190306	1.02383	0.814339		NS
w1118	TX	2L	FBgn0031424	361.258	0.296059	0.120976	0.00887305	0.0349091	NS
w1118	WB	2L	FBgn0031424	195.602	0.52515	0.170852	0.00180428	0.00366404	male
OreR	AC	2L	FBgn0031424	0.100467	-0.0213293	0.387014	0.879556		NS
OreR	DG	2L	FBgn0031424	1.69883	0.0622455	0.335134	0.245087		NS
OreR	GE	2L	FBgn0031424	1.36376	0.150042	0.664606	0.17101	0.323886	NS
OreR	GO	2L	FBgn0031424	0.418264	0.213622	0.99905	0.477709	0.517487	NS
OreR	HD	2L	FBgn0031424	2401.93	0.322306	0.0688821	1.19198e-06	2.21002e-05	male
OreR	TX	2L	FBgn0031424	688.44	0.50321	0.115408	2.75119e-06	4.58043e-05	male
OreR	WB	2L	FBgn0031424	290.247	1.47237	0.272899	2.47441e-08	8.55175e-08	male
w1118	AC	2L	FBgn0031428	408.368	0.322925	0.179578	0.0408538	0.15327	NS
w1118	DG	2L	FBgn0031428	175.715	0.23256	0.173388	0.104659	0.269558	NS
w1118	GE	2L	FBgn0031428	95.8414	1.4175	0.252881	4.13891e-09	3.76582e-08	male
w1118	GO	2L	FBgn0031428	26.6524	0.309203	0.28142	0.252095	0.298784	NS
w1118	HD	2L	FBgn0031428	309.104	-0.563215	0.126749	1.46623e-06	2.15941e-05	female
w1118	RE	2L	FBgn0031428	153.579	-0.790547	0.23343	0.000473505	0.00116764	female
w1118	TX	2L	FBgn0031428	163.555	-0.714186	0.147293	2.26572e-07	3.35662e-06	female
w1118	WB	2L	FBgn0031428	122.249	0.722183	0.170239	1.64882e-05	4.2992e-05	male
OreR	AC	2L	FBgn0031428	259.107	0.430013	0.190868	0.0106205	0.0667392	NS
OreR	DG	2L	FBgn0031428	139.906	0.321886	0.190929	0.0441429	0.13204	NS
OreR	GE	2L	FBgn0031428	60.9209	0.547537	0.279469	0.0302374	0.0894396	NS
OreR	GO	2L	FBgn0031428	30.295	0.714881	0.353964	0.0318847	0.0408759	NS
OreR	HD	2L	FBgn0031428	221.445	-0.0240879	0.127861	0.82697	0.920844	NS
OreR	RE	2L	FBgn0031428	137.459	-1.39671	0.248883	6.88363e-09	2.75237e-08	female
OreR	TX	2L	FBgn0031428	128.218	0.0821949	0.147596	0.501805	0.716885	NS
OreR	WB	2L	FBgn0031428	119.809	0.495942	0.225734	0.024028	0.0378014	NS
w1118	L3_GO	2L	FBgn0031428	57.0521	-0.0748174	0.134467	0.577936	0.598715	NS
w1118	AC	2L	FBgn0000490	203.681	-0.250419	0.213611	0.156328	0.373123	NS
w1118	DG	2L	FBgn0000490	202.664	-0.576646	0.135019	3.75494e-06	5.22377e-05	female
w1118	GE	2L	FBgn0000490	232.189	-0.931924	0.166046	7.51446e-09	6.63766e-08	female
w1118	GO	2L	FBgn0000490	75.5993	1.7575	0.201041	6.08875e-19	1.50247e-18	male
w1118	HD	2L	FBgn0000490	231.688	-0.0486033	0.132663	0.672287	0.829416	NS
w1118	RE	2L	FBgn0000490	268.564	-0.829541	0.137621	1.08272e-09	4.47833e-09	female
w1118	TX	2L	FBgn0000490	190.456	0.0375796	0.124164	0.746668	0.861547	NS
w1118	WB	2L	FBgn0000490	152.093	-0.0479281	0.165016	0.767468	0.82955	NS
OreR	AC	2L	FBgn0000490	108.456	-0.179638	0.196116	0.287752	0.557902	NS
OreR	DG	2L	FBgn0000490	170.261	-0.403544	0.152592	0.00317534	0.0165892	NS
OreR	GE	2L	FBgn0000490	151.914	-1.42611	0.2075	1.19721e-12	2.5919e-11	female
OreR	GO	2L	FBgn0000490	99.8521	2.305	0.193734	2.45939e-33	8.15624e-33	male
OreR	HD	2L	FBgn0000490	241.764	-0.194305	0.134916	0.0915933	0.261373	NS
OreR	RE	2L	FBgn0000490	281.811	-0.75218	0.164869	3.60363e-06	1.15452e-05	female
OreR	TX	2L	FBgn0000490	203.891	-0.00843766	0.126907	0.93915	0.973925	NS
OreR	WB	2L	FBgn0000490	132.017	0.683846	0.253622	0.00528152	0.00936077	male
w1118	L3_GO	2L	FBgn0000490	137.065	2.09493	0.146026	1.14057e-46	3.20749e-46	male
w1118	AC	2L	FBgn0011818	82.862	-0.174337	0.255216	0.363432	0.618819	NS
w1118	DG	2L	FBgn0011818	128.514	-0.0270131	0.140334	0.82622	0.918416	NS
w1118	GE	2L	FBgn0011818	67.9724	-0.175284	0.202382	0.363996	0.509717	NS
w1118	GO	2L	FBgn0011818	613.229	0.946194	0.0784535	1.1373e-33	4.11132e-33	male
w1118	HD	2L	FBgn0011818	228.541	0.208466	0.115401	0.0445612	0.146403	NS
w1118	RE	2L	FBgn0011818	102.788	0.602118	0.457069	0.141077	0.209122	NS
w1118	TX	2L	FBgn0011818	112.95	-0.0400112	0.196178	0.803335	0.896907	NS
w1118	WB	2L	FBgn0011818	250.001	-0.272554	0.188926	0.141632	0.202164	NS
OreR	AC	2L	FBgn0011818	48.151	-0.0576765	0.250373	0.761882	0.896025	NS
OreR	DG	2L	FBgn0011818	109.424	0.299728	0.187423	0.0573524	0.16105	NS
OreR	GE	2L	FBgn0011818	44.1785	0.277747	0.237661	0.209118	0.371404	NS
OreR	GO	2L	FBgn0011818	772.937	0.408115	0.108298	0.000149834	0.000221924	male
OreR	HD	2L	FBgn0011818	272.498	-0.0337346	0.103064	0.719575	0.869199	NS
OreR	RE	2L	FBgn0011818	54.7315	-0.148276	0.352319	0.652632	0.731603	NS
OreR	TX	2L	FBgn0011818	143.688	0.186182	0.148315	0.133191	0.320902	NS
OreR	WB	2L	FBgn0011818	299.494	-0.565891	0.237761	0.0140552	0.0231284	NS
w1118	L3_GO	2L	FBgn0011818	966.169	2.56579	0.0540045	0	0	male
w1118	AC	2L	FBgn0031435	11.1213	-2.84771	1.47844	0.00136674	0.0123269	NS
w1118	DG	2L	FBgn0031435	18.8213	0.178757	0.282015	0.250472	0.478097	NS
w1118	GE	2L	FBgn0031435	4.09481	-0.154547	0.599072	0.625967	0.745528	NS
w1118	GO	2L	FBgn0031435	198.397	-2.53073	0.136888	7.64419e-77	5.41574e-76	female
w1118	HD	2L	FBgn0031435	7.57899	0.0165731	0.24492	0.863596	0.938823	NS
w1118	RE	2L	FBgn0031435	8.35658	-0.99238	0.722288	0.0776751	0.126408	NS
w1118	TX	2L	FBgn0031435	5.22397	-0.189826	0.369919	0.209676	0.393484	NS
w1118	WB	2L	FBgn0031435	106.149	-3.61119	0.393747	4.74475e-21	3.50221e-20	female
OreR	AC	2L	FBgn0031435	6.0798	-0.164921	0.439093	0.00584949	0.0434064	NS
OreR	DG	2L	FBgn0031435	10.3136	0.0742198	0.289934	0.624373	0.786489	NS
OreR	GE	2L	FBgn0031435	2.72165	0.0534811	0.580898	0.831866	0.902643	NS
OreR	GO	2L	FBgn0031435	332.207	-2.84926	0.195048	1.37943e-50	6.38037e-50	female
OreR	HD	2L	FBgn0031435	5.83586	-0.0926099	0.265685	0.225815	0.464638	NS
OreR	RE	2L	FBgn0031435	3.35455	-0.633683	0.830695	0.261339	0.34967	NS
OreR	TX	2L	FBgn0031435	3.89142	-0.0119595	0.254752	0.837405	0.92739	NS
OreR	WB	2L	FBgn0031435	144.085	-3.9832	0.272909	2.36651e-49	1.04352e-47	female
w1118	L3_GO	2L	FBgn0031435	52.3886	1.97702	0.155571	5.43131e-37	1.29811e-36	male
w1118	AC	2L	FBgn0031437	107.554	0.0130315	0.20021	0.940007	0.974743	NS
w1118	DG	2L	FBgn0031437	479.512	-0.245216	0.103436	0.0110986	0.0503785	NS
w1118	GE	2L	FBgn0031437	114.076	-0.49521	0.186451	0.00561447	0.0172976	NS
w1118	GO	2L	FBgn0031437	461.402	1.47019	0.0803066	2.48009e-75	1.73388e-74	male
w1118	HD	2L	FBgn0031437	194.495	-0.13342	0.119484	0.209077	0.426371	NS
w1118	RE	2L	FBgn0031437	222.434	0.329374	0.0977793	0.000712662	0.00171812	male
w1118	TX	2L	FBgn0031437	115.572	-0.405407	0.165946	0.00603997	0.0254136	NS
w1118	WB	2L	FBgn0031437	291.398	0.126118	0.12078	0.293189	0.381161	NS
OreR	AC	2L	FBgn0031437	80.4193	-0.126744	0.211259	0.473824	0.717928	NS
OreR	DG	2L	FBgn0031437	480.712	-0.228118	0.111049	0.0286358	0.0953902	NS
OreR	GE	2L	FBgn0031437	116.724	-0.152365	0.188851	0.395878	0.568917	NS
OreR	GO	2L	FBgn0031437	581.023	1.53149	0.0903001	4.91513e-65	2.7163e-64	male
OreR	HD	2L	FBgn0031437	185.295	-0.144383	0.118484	0.168183	0.387758	NS
OreR	RE	2L	FBgn0031437	260.565	0.715709	0.158528	4.66474e-06	1.47957e-05	male
OreR	TX	2L	FBgn0031437	146.721	-0.14464	0.133806	0.208927	0.431601	NS
OreR	WB	2L	FBgn0031437	319.128	-0.0169633	0.143188	0.90324	0.9225	NS
w1118	L3_GO	2L	FBgn0031437	656.457	0.508125	0.0912128	2.53625e-08	3.60829e-08	male
w1118	AC	2L	FBgn0250835	15.4105	-0.268191	0.366176	0.190789	0.421044	NS
w1118	DG	2L	FBgn0250835	57.3753	-0.116894	0.181234	0.419568	0.648121	NS
w1118	GE	2L	FBgn0250835	53.5555	0.800294	0.276239	0.0016263	0.00583659	male
w1118	GO	2L	FBgn0250835	76.8553	3.75067	0.241668	4.36724e-55	2.404e-54	male
w1118	HD	2L	FBgn0250835	48.4162	0.117475	0.206323	0.396683	0.6258	NS
w1118	RE	2L	FBgn0250835	2213.49	4.47911	0.224897	1.72839e-89	9.3234e-88	male
w1118	TX	2L	FBgn0250835	46.841	-0.382224	0.297763	0.0659521	0.170191	NS
w1118	WB	2L	FBgn0250835	192.856	3.97147	0.206799	4.11702e-83	2.84574e-81	male
OreR	AC	2L	FBgn0250835	8.42706	0.26152	0.44318	0.154452	0.392909	NS
OreR	DG	2L	FBgn0250835	11.516	0.131273	0.315414	0.379956	0.584166	NS
OreR	GE	2L	FBgn0250835	39.3885	1.12516	0.461078	0.00273666	0.0125676	NS
OreR	GO	2L	FBgn0250835	109.153	5.02468	0.324017	6.32324e-55	3.09465e-54	male
OreR	HD	2L	FBgn0250835	33.9345	-0.124472	0.204985	0.354719	0.600603	NS
OreR	RE	2L	FBgn0250835	2261.08	6.09235	0.208012	1.38765e-190	2.94067e-188	male
OreR	TX	2L	FBgn0250835	48.7101	-0.0739643	0.194169	0.573419	0.773301	NS
OreR	WB	2L	FBgn0250835	225.267	4.71384	0.318601	4.90212e-51	2.30815e-49	male
w1118	L3_GO	2L	FBgn0250835	57.4102	9.02675	0.694874	3.21985e-37	7.73785e-37	male
w1118	AC	2L	FBgn0031440	0.0876911	0.0194213	0.372686	0.790946		NS
w1118	DG	2L	FBgn0031440	0.0719171	0.0114488	0.295744	0.811156		NS
w1118	GE	2L	FBgn0031440	0.229061	0.0963155	0.696069	0.592103		NS
w1118	GO	2L	FBgn0031440	261.799	13.607	3.16568	4.17158e-31	1.41428e-30	male
w1118	RE	2L	FBgn0031440	10.9339	0.306344	1.08865			NS
w1118	TX	2L	FBgn0031440	0.232829	0.0012461	0.34514	0.957511		NS
w1118	WB	2L	FBgn0031440	60.1043	10.9272	2.93554	1.10206e-19	7.48124e-19	male
OreR	GE	2L	FBgn0031440	0.19604	-0.0745178	0.643477	0.730136		NS
OreR	GO	2L	FBgn0031440	557.603	12.1787	1.31053	9.59199e-33	3.13145e-32	male
OreR	TX	2L	FBgn0031440	0.556042	-0.000284283	0.260258	0.97422		NS
OreR	WB	2L	FBgn0031440	82.671	11.0356	2.96246	3.50429e-19	2.64249e-18	male
w1118	L3_GO	2L	FBgn0031440	715.772	12.5962	0.687972	4.60034e-71	2.00031e-70	male
w1118	AC	2L	FBgn0031442	0.194042	0.0235939	0.373088	0.790946		NS
w1118	GE	2L	FBgn0031442	0.163951	0.0822246	0.692952	0.709003		NS
w1118	GO	2L	FBgn0031442	239.546	13.4771	3.1618	1.78289e-30	5.93052e-30	male
w1118	HD	2L	FBgn0031442	0.0802928	-0.00924098	0.265578	0.912608		NS
w1118	RE	2L	FBgn0031442	8.91347	0.305028	1.08782			NS
w1118	TX	2L	FBgn0031442	0.468653	0.00308727	0.343489	0.921785		NS
w1118	WB	2L	FBgn0031442	55.1362	10.7844	2.92092	3.61719e-19	2.37486e-18	male
OreR	AC	2L	FBgn0031442	0.313915	0.0309815	0.388116	0.60875		NS
OreR	GO	2L	FBgn0031442	333.936	13.9349	3.18801	2.04001e-32	6.61769e-32	male
OreR	HD	2L	FBgn0031442	0.1505	-0.010994	0.254813	0.765429		NS
OreR	TX	2L	FBgn0031442	0.444888	0.0241845	0.262637	0.446605		NS
OreR	WB	2L	FBgn0031442	64.7377	10.6383	2.9186	3.34606e-18	2.34022e-17	male
w1118	L3_GO	2L	FBgn0031442	385.469	11.7092	0.69884	4.44674e-60	1.58377e-59	male
w1118	AC	2L	FBgn0051690	4.6655	-0.07847	0.359832	0.526429	0.749798	NS
w1118	DG	2L	FBgn0051690	1.6698	-0.057649	0.295205	0.397829	0.630898	NS
w1118	GE	2L	FBgn0051690	14.9019	1.94358	0.474487	5.1574e-06	3.13936e-05	male
w1118	GO	2L	FBgn0051690	23.6325	0.197697	0.345836	0.54386	0.596268	NS
w1118	HD	2L	FBgn0051690	217.679	0.29697	0.119327	0.00564199	0.0293469	NS
w1118	RE	2L	FBgn0051690	13.2822	2.56553	0.63396	6.88042e-06	2.08547e-05	male
w1118	TX	2L	FBgn0051690	85.3518	0.321612	0.188727	0.0456552	0.128576	NS
w1118	WB	2L	FBgn0051690	54.8738	0.15265	0.218868	0.475852	0.574127	NS
OreR	AC	2L	FBgn0051690	3.36263	0.195814	0.440493	0.104373		NS
OreR	DG	2L	FBgn0051690	0.832388	0.00707197	0.326772	0.897903		NS
OreR	GE	2L	FBgn0051690	14.3295	2.25771	0.64939	3.155e-05	0.000243827	male
OreR	GO	2L	FBgn0051690	5.41976	1.76304	0.882427	0.00993855	0.0132668	NS
OreR	HD	2L	FBgn0051690	252.822	0.334695	0.11319	0.00111707	0.00883431	male
OreR	RE	2L	FBgn0051690	4.79875	3.20577	1.11882	0.000674729	0.00166951	male
OreR	TX	2L	FBgn0051690	145.393	0.26091	0.150979	0.0395867	0.139033	NS
OreR	WB	2L	FBgn0051690	52.2272	1.19874	0.313379	6.06518e-05	0.000141209	male
w1118	L3_GO	2L	FBgn0051690	9.87696	6.44518	0.840535	3.18877e-14	5.05666e-14	male
w1118	AC	2L	FBgn0031449	1458.88	0.449166	0.185036	0.00596291	0.0377609	NS
w1118	DG	2L	FBgn0031449	438.384	0.43125	0.140547	0.000656943	0.00471596	male
w1118	GE	2L	FBgn0031449	629.37	0.680028	0.232903	0.00190618	0.00669964	male
w1118	GO	2L	FBgn0031449	392.851	-1.64991	0.0877434	1.93164e-79	1.40474e-78	female
w1118	HD	2L	FBgn0031449	2192.19	0.29197	0.0896701	0.000548123	0.00414376	male
w1118	RE	2L	FBgn0031449	464.613	-0.0943086	0.221888	0.661494	0.729052	NS
w1118	TX	2L	FBgn0031449	1710.77	0.0785547	0.0978172	0.403629	0.601289	NS
w1118	WB	2L	FBgn0031449	901.551	0.486459	0.166481	0.00305297	0.00601406	male
OreR	AC	2L	FBgn0031449	801.048	0.517006	0.134148	4.31557e-05	0.000878223	male
OreR	DG	2L	FBgn0031449	426.024	0.168914	0.128539	0.153048	0.3227	NS
OreR	GE	2L	FBgn0031449	371.117	0.684504	0.139082	4.56961e-07	4.90816e-06	male
OreR	GO	2L	FBgn0031449	587.213	-2.04748	0.0875206	6.72519e-122	6.47492e-121	female
OreR	HD	2L	FBgn0031449	1429.54	0.319292	0.140536	0.00831165	0.0445659	NS
OreR	RE	2L	FBgn0031449	497.399	0.463242	0.186088	0.0113089	0.0226369	NS
OreR	TX	2L	FBgn0031449	1253.27	0.438032	0.151332	0.000884072	0.0069272	male
OreR	WB	2L	FBgn0031449	791.377	0.044329	0.172245	0.794911	0.834062	NS
w1118	L3_GO	2L	FBgn0031449	39.3718	2.53451	0.202397	5.90683e-36	1.38817e-35	male
w1118	AC	2L	FBgn0031450	166.388	-0.0696484	0.166296	0.638412	0.824708	NS
w1118	DG	2L	FBgn0031450	586.589	-0.261295	0.100752	0.00561569	0.0286929	NS
w1118	GE	2L	FBgn0031450	228.428	-0.420815	0.154109	0.0050069	0.0156962	NS
w1118	GO	2L	FBgn0031450	532.412	1.11936	0.0729574	2.03287e-53	1.09292e-52	male
w1118	HD	2L	FBgn0031450	926.276	-0.0206686	0.0952502	0.813958	0.914251	NS
w1118	RE	2L	FBgn0031450	319.773	0.0319998	0.10828	0.767055	0.817465	NS
w1118	TX	2L	FBgn0031450	378.806	-0.410351	0.179377	0.00876941	0.0345944	NS
w1118	WB	2L	FBgn0031450	388.656	0.328173	0.116913	0.0047289	0.00904564	male
OreR	AC	2L	FBgn0031450	157.437	-0.060957	0.158172	0.671456	0.846531	NS
OreR	DG	2L	FBgn0031450	620.534	0.0697229	0.130433	0.562061	0.740749	NS
OreR	GE	2L	FBgn0031450	188.128	-0.334219	0.159933	0.0306507	0.0903865	NS
OreR	GO	2L	FBgn0031450	767.993	1.05607	0.083358	4.21272e-37	1.53327e-36	male
OreR	HD	2L	FBgn0031450	927.968	0.175829	0.0775697	0.0169611	0.0778413	NS
OreR	RE	2L	FBgn0031450	360.207	0.337641	0.174202	0.049114	0.084049	NS
OreR	TX	2L	FBgn0031450	371.691	-0.0431931	0.094634	0.623402	0.807895	NS
OreR	WB	2L	FBgn0031450	459.255	0.225474	0.124975	0.0695025	0.0994529	NS
w1118	L3_GO	2L	FBgn0031450	431.89	0.411515	0.0760658	6.30271e-08	8.90566e-08	male
w1118	AC	2L	FBgn0031452	68.7759	-0.168472	0.208133	0.332347	0.586235	NS
w1118	DG	2L	FBgn0031452	120.419	0.108362	0.162316	0.425557	0.653235	NS
w1118	GE	2L	FBgn0031452	64.9369	-0.254055	0.220643	0.223118	0.352866	NS
w1118	GO	2L	FBgn0031452	258.924	-0.33954	0.115358	0.00301577	0.00422048	female
w1118	HD	2L	FBgn0031452	130.167	-0.132687	0.133621	0.250122	0.474589	NS
w1118	RE	2L	FBgn0031452	81.922	0.241298	0.184986	0.185001	0.260724	NS
w1118	TX	2L	FBgn0031452	89.0748	-0.0465059	0.167363	0.749496	0.863155	NS
w1118	WB	2L	FBgn0031452	145.475	-0.672644	0.223256	0.00197529	0.00399161	female
OreR	AC	2L	FBgn0031452	53.6513	-0.0348562	0.209993	0.842257	0.932515	NS
OreR	DG	2L	FBgn0031452	113.12	-0.00654508	0.174584	0.963689	0.981923	NS
OreR	GE	2L	FBgn0031452	48.9901	-0.204457	0.267378	0.396858	0.569902	NS
OreR	GO	2L	FBgn0031452	366.396	-0.685496	0.0910663	4.33575e-14	8.97284e-14	female
OreR	HD	2L	FBgn0031452	115.224	0.027161	0.146305	0.821711	0.918275	NS
OreR	RE	2L	FBgn0031452	84.9951	0.364178	0.228075	0.101582	0.158358	NS
OreR	TX	2L	FBgn0031452	98.4397	0.0632966	0.149595	0.607224	0.796127	NS
OreR	WB	2L	FBgn0031452	192.221	-1.16311	0.185265	1.61926e-10	6.7909e-10	female
w1118	L3_GO	2L	FBgn0031452	143.9	-0.239481	0.100947	0.0176761	0.0212502	NS
w1118	AC	2L	FBgn0031456	81.3345	-0.0266164	0.187903	0.868478	0.945596	NS
w1118	DG	2L	FBgn0031456	118.519	-0.00881288	0.160255	0.952985	0.981846	NS
w1118	GE	2L	FBgn0031456	69.0436	-0.183507	0.209039	0.356055	0.501332	NS
w1118	GO	2L	FBgn0031456	124.02	-0.141067	0.156334	0.360285	0.414999	NS
w1118	HD	2L	FBgn0031456	139.703	-0.143411	0.136439	0.221678	0.442102	NS
w1118	RE	2L	FBgn0031456	89.9584	0.148805	0.158821	0.343754	0.432459	NS
w1118	TX	2L	FBgn0031456	94.6307	-0.0859559	0.156623	0.537321	0.71762	NS
w1118	WB	2L	FBgn0031456	112.176	-0.462	0.216025	0.0284368	0.0475189	NS
OreR	AC	2L	FBgn0031456	55.5959	-0.0970951	0.20776	0.579176	0.792488	NS
OreR	DG	2L	FBgn0031456	110.78	-0.262536	0.161573	0.0633853	0.173083	NS
OreR	GE	2L	FBgn0031456	47.8496	-0.0784157	0.23276	0.717852	0.827412	NS
OreR	GO	2L	FBgn0031456	194.474	-0.535795	0.129253	2.79378e-05	4.29593e-05	female
OreR	HD	2L	FBgn0031456	152.676	-0.405837	0.160579	0.00277775	0.0187682	NS
OreR	RE	2L	FBgn0031456	83.6288	-0.214595	0.223549	0.322813	0.416443	NS
OreR	TX	2L	FBgn0031456	110.386	-0.0113766	0.152255	0.927609	0.968038	NS
OreR	WB	2L	FBgn0031456	121.595	-0.313633	0.320589	0.301179	0.364914	NS
w1118	L3_GO	2L	FBgn0031456	148.036	0.0338201	0.0806928	0.675127	0.684161	NS
w1118	AC	2L	FBgn0031458	71.0581	0.276035	0.206757	0.111625	0.301391	NS
w1118	DG	2L	FBgn0031458	117.333	-0.275637	0.159523	0.043316	0.145048	NS
w1118	GE	2L	FBgn0031458	75.2584	-0.106402	0.187328	0.553803	0.686937	NS
w1118	GO	2L	FBgn0031458	204.854	0.778636	0.102546	2.27753e-14	4.90297e-14	male
w1118	HD	2L	FBgn0031458	131.593	0.044654	0.122287	0.681286	0.835138	NS
w1118	RE	2L	FBgn0031458	101.078	0.154044	0.169059	0.354629	0.443211	NS
w1118	TX	2L	FBgn0031458	102.202	-0.0741012	0.145408	0.573871	0.745979	NS
w1118	WB	2L	FBgn0031458	139.322	-0.0396464	0.170061	0.812194	0.861478	NS
OreR	AC	2L	FBgn0031458	58.7398	0.137952	0.255898	0.480517	0.72459	NS
OreR	DG	2L	FBgn0031458	131.053	-0.0547998	0.145848	0.675157	0.821063	NS
OreR	GE	2L	FBgn0031458	74.1011	-0.151316	0.267318	0.529223	0.689169	NS
OreR	GO	2L	FBgn0031458	296.119	0.475578	0.0998237	1.62622e-06	2.63677e-06	male
OreR	HD	2L	FBgn0031458	132.552	-0.0289738	0.125733	0.790206	0.904611	NS
OreR	RE	2L	FBgn0031458	95.7024	0.368664	0.188314	0.0460446	0.079384	NS
OreR	TX	2L	FBgn0031458	107.815	0.0446074	0.157468	0.724474	0.867115	NS
OreR	WB	2L	FBgn0031458	170.656	-0.546818	0.171824	0.00121045	0.00237172	female
w1118	L3_GO	2L	FBgn0031458	217.057	0.2424	0.0803971	0.00256956	0.00320287	male
w1118	AC	2L	FBgn0028398	129.676	0.134822	0.165472	0.362655	0.618152	NS
w1118	DG	2L	FBgn0028398	171.744	0.13688	0.129144	0.237959	0.463958	NS
w1118	GE	2L	FBgn0028398	105.688	0.247317	0.247641	0.284301	0.425464	NS
w1118	GO	2L	FBgn0028398	58.8334	-1.19882	0.23374	1.35405e-07	2.32257e-07	female
w1118	HD	2L	FBgn0028398	183.181	0.0476285	0.131715	0.679247	0.834003	NS
w1118	RE	2L	FBgn0028398	151.398	0.352229	0.144597	0.0136552	0.0266692	NS
w1118	TX	2L	FBgn0028398	185.911	-0.0219853	0.121388	0.845502	0.92119	NS
w1118	WB	2L	FBgn0028398	143.361	-0.0985341	0.159216	0.530088	0.626383	NS
OreR	AC	2L	FBgn0028398	86.7672	0.292143	0.233069	0.124459	0.347555	NS
OreR	DG	2L	FBgn0028398	174.168	0.0334838	0.134124	0.785689	0.891626	NS
OreR	GE	2L	FBgn0028398	81.8683	-0.24057	0.213183	0.228082	0.393694	NS
OreR	GO	2L	FBgn0028398	87.9862	-1.42477	0.189456	2.42138e-14	5.04734e-14	female
OreR	HD	2L	FBgn0028398	165.665	0.0331677	0.129221	0.76702	0.8942	NS
OreR	RE	2L	FBgn0028398	140.093	0.222959	0.185834	0.222112	0.305856	NS
OreR	TX	2L	FBgn0028398	177.496	-0.0823364	0.136423	0.478893	0.698681	NS
OreR	WB	2L	FBgn0028398	166.982	-0.455209	0.273156	0.0823292	0.115768	NS
w1118	L3_GO	2L	FBgn0028398	86.9084	-1.36314	0.100103	3.16997e-42	8.31116e-42	female
w1118	AC	2L	FBgn0031459	557.913	-0.0496011	0.113855	0.643511	0.828183	NS
w1118	DG	2L	FBgn0031459	804.133	0.180636	0.105829	0.0676261	0.201262	NS
w1118	GE	2L	FBgn0031459	297.845	0.110818	0.118344	0.34231	0.487156	NS
w1118	GO	2L	FBgn0031459	634.855	0.346603	0.072032	1.39779e-06	2.30411e-06	male
[truncated: 170,793 more rows]

## Sheet: Chi-Square Test
Strain	tissue	p-value (Chi-Square Test)
w1118	Whole Body	5.58547e-31
OreR	Whole Body	1.26064e-17
w1118	Head	0.680291
OreR	Head	0.000112614
w1118	Thorax	8.70608e-16
OreR	Thorax	0.0139529
w1118	Abdomen	0.662488
OreR	Abdomen	0.705991
w1118	Viscera	0.000216781
OreR	Viscera	0.303544
w1118	Reproductive Tract	1.68586e-06
OreR	Reproductive Tract	0.000200816
w1118	Terminalia	0.0517218
OreR	Terminalia	0.279866
w1118	Gonad	8.18658e-33
OreR	Gonad	2.47679e-30
w1118	Larval Gonad	1.11822e-43

## Sheet: Post Hoc Tests
Strain	Tissue	Chromsome/Chromsome Arm	Measurement	NS	Female-Basied	Male-Baised
w1118	Whole Body	2L	observed	863	413	746
w1118	Whole Body	2L	expected	926.284	468.553	627.163
w1118	Whole Body	2L	residual	-63.2835	-55.5532	118.837
w1118	Whole Body	2L	adj std residual	-3.1319	-3.2465	6.3349
w1118	Whole Body	2L	X^2	4.3235	6.5866	22.5175
w1118	Whole Body	2L	fdr q-value	0.0063	0.0054	0
w1118	Whole Body	2L	flag_sig	1	1	1
w1118	Whole Body	2R	observed	991	500	709
w1118	Whole Body	2R	expected	1007.83	509.801	682.374
w1118	Whole Body	2R	residual	-16.8258	-9.8007	26.6264
w1118	Whole Body	2R	adj std residual	-0.8065	-0.5547	1.3747
w1118	Whole Body	2R	X^2	0.2809	0.1884	1.039
w1118	Whole Body	2R	fdr q-value	0.3545	0.3592	0.2326
w1118	Whole Body	2R	flag_sig	0	0	0
w1118	Whole Body	3L	observed	1051	438	649
w1118	Whole Body	3L	expected	979.423	495.434	663.143
w1118	Whole Body	3L	residual	71.5766	-57.4336	-14.143
w1118	Whole Body	3L	adj std residual	3.4678	-3.2858	-0.7381
w1118	Whole Body	3L	X^2	5.2308	6.658	0.3016
w1118	Whole Body	3L	fdr q-value	0.0034	0.0054	0.3545
w1118	Whole Body	3L	flag_sig	1	1	0
w1118	Whole Body	3R	observed	1248	607	842
w1118	Whole Body	3R	expected	1235.5	624.969	836.528
w1118	Whole Body	3R	residual	12.4972	-17.9693	5.472
w1118	Whole Body	3R	adj std residual	0.5573	-0.9462	0.2628
w1118	Whole Body	3R	X^2	0.1264	0.5167	0.0358
w1118	Whole Body	3R	fdr q-value	0.3592	0.3346	0.3854
w1118	Whole Body	3R	flag_sig	0	0	0
w1118	Whole Body	4	observed	54	11	11
w1118	Whole Body	4	expected	34.8158	17.6113	23.5729
w1118	Whole Body	4	residual	19.1842	-6.6113	-12.5729
w1118	Whole Body	4	adj std residual	4.4323	-1.8037	-3.1289
w1118	Whole Body	4	X^2	10.5709	2.4819	6.7059
w1118	Whole Body	4	fdr q-value	0.0001	0.1372	0.0063
w1118	Whole Body	4	flag_sig	1	0	1
w1118	Whole Body	X	observed	757	542	396
w1118	Whole Body	X	expected	776.484	392.778	525.738
w1118	Whole Body	X	residual	-19.4839	149.222	-129.738
w1118	Whole Body	X	adj std residual	-1.0342	9.3527	-7.4173
w1118	Whole Body	X	X^2	0.4889	56.6914	32.0158
w1118	Whole Body	X	fdr q-value	0.3272	0	0
w1118	Whole Body	X	flag_sig	0	1	1
w1118	Whole Body	Y	observed	0	0	8
w1118	Whole Body	Y	expected	3.6648	1.8538	2.4814
w1118	Whole Body	Y	residual	-3.6648	-1.8538	5.5186
w1118	Whole Body	Y	adj std residual	-2.6015	-1.5539	4.2197
w1118	Whole Body	Y	X^2	3.6648	1.8538	12.2737
w1118	Whole Body	Y	fdr q-value	0.0258	0.1927	0.0002
w1118	Whole Body	Y	flag_sig	1	0	1
OreR	Whole Body	2L	observed	834	423	766
OreR	Whole Body	2L	expected	902.131	457.345	663.524
OreR	Whole Body	2L	residual	-68.1309	-34.3446	102.475
OreR	Whole Body	2L	adj std residual	-3.3807	-2.0252	5.3836
OreR	Whole Body	2L	X^2	5.1454	2.5791	15.8264
OreR	Whole Body	2L	fdr q-value	0.0055	0.1198	0
OreR	Whole Body	2L	flag_sig	1	0	1
OreR	Whole Body	2R	observed	992	486	718
OreR	Whole Body	2R	expected	979.278	496.455	720.267
OreR	Whole Body	2R	residual	12.7219	-10.4551	-2.2668
OreR	Whole Body	2R	adj std residual	0.612	-0.5976	-0.1154
OreR	Whole Body	2R	X^2	0.1653	0.2202	0.0071
OreR	Whole Body	2R	fdr q-value	0.3681	0.3681	0.3963
OreR	Whole Body	2R	flag_sig	0	0	0
OreR	Whole Body	3L	observed	999	450	673
OreR	Whole Body	3L	expected	946.279	479.726	695.996
OreR	Whole Body	3L	residual	52.7213	-29.7257	-22.9956
OreR	Whole Body	3L	adj std residual	2.5688	-1.7212	-1.1863
OreR	Whole Body	3L	X^2	2.9373	1.8419	0.7598
OreR	Whole Body	3L	fdr q-value	0.0418	0.1732	0.2961
OreR	Whole Body	3L	flag_sig	1	0	0
OreR	Whole Body	3R	observed	1215	577	891
OreR	Whole Body	3R	expected	1196.45	606.552	879.998
OreR	Whole Body	3R	residual	18.5505	-29.5524	11.0019
OreR	Whole Body	3R	adj std residual	0.8312	-1.5735	0.5219
OreR	Whole Body	3R	X^2	0.2876	1.4398	0.1375
OreR	Whole Body	3R	fdr q-value	0.3681	0.2002	0.3681
OreR	Whole Body	3R	flag_sig	0	0	0
OreR	Whole Body	4	observed	42	7	27
OreR	Whole Body	4	expected	33.8912	17.1815	24.9273
OreR	Whole Body	4	residual	8.1088	-10.1815	2.0727
OreR	Whole Body	4	adj std residual	1.8779	-2.802	0.5082
OreR	Whole Body	4	X^2	1.9401	6.0334	0.1724
OreR	Whole Body	4	fdr q-value	0.1437	0.0276	0.3681
OreR	Whole Body	4	flag_sig	0	1	0
OreR	Whole Body	X	observed	731	497	457
OreR	Whole Body	X	expected	751.404	380.932	552.664
OreR	Whole Body	X	residual	-20.4042	116.068	-95.6638
OreR	Whole Body	X	adj std residual	-1.0886	7.3586	-5.4037
OreR	Whole Body	X	X^2	0.5541	35.3653	16.559
OreR	Whole Body	X	fdr q-value	0.3088	0	0
OreR	Whole Body	X	flag_sig	0	1	1
OreR	Whole Body	Y	observed	0	0	8
OreR	Whole Body	Y	expected	3.5675	1.8086	2.6239
OreR	Whole Body	Y	residual	-3.5675	-1.8086	5.3761
OreR	Whole Body	Y	adj std residual	-2.5384	-1.5293	4.0501
OreR	Whole Body	Y	X^2	3.5675	1.8086	11.0149
OreR	Whole Body	Y	fdr q-value	0.0418	0.2002	0.0006
OreR	Whole Body	Y	flag_sig	1	0	1
w1118	Head	2L	observed	1573	156	96
w1118	Head	2L	expected	1582.35	144.246	98.4078
w1118	Head	2L	residual	-9.3458	11.7535	-2.4078
w1118	Head	2L	adj std residual	-0.7124	1.1274	-0.2759
w1118	Head	2L	X^2	0.0552	0.9577	0.0589
w1118	Head	2L	fdr q-value	0.3889	0.3889	0.3889
w1118	Head	2L	flag_sig	0	0	0
w1118	Head	2R	observed	1770	169	106
w1118	Head	2R	expected	1773.09	161.635	110.271
w1118	Head	2R	residual	-3.0943	7.3649	-4.2706
w1118	Head	2R	adj std residual	-0.2259	0.6765	-0.4686
w1118	Head	2R	X^2	0.0054	0.3356	0.1654
w1118	Head	2R	fdr q-value	0.3889	0.3889	0.3889
w1118	Head	2R	flag_sig	0	0	0
w1118	Head	3L	observed	1735	139	103
w1118	Head	3L	expected	1714.14	156.26	106.604
w1118	Head	3L	residual	20.8643	-17.2604	-3.6039
w1118	Head	3L	adj std residual	1.5423	-1.6057	-0.4005
w1118	Head	3L	X^2	0.254	1.9066	0.1218
w1118	Head	3L	fdr q-value	0.3889	0.3889	0.3889
w1118	Head	3L	flag_sig	0	0	0
w1118	Head	3R	observed	2178	189	140
w1118	Head	3R	expected	2173.67	198.151	135.183
w1118	Head	3R	residual	4.3338	-9.1512	4.8174
w1118	Head	3R	adj std residual	0.2943	-0.7822	0.4918
w1118	Head	3R	X^2	0.0086	0.4226	0.1717
w1118	Head	3R	fdr q-value	0.3889	0.3889	0.3889
w1118	Head	3R	flag_sig	0	0	0
w1118	Head	4	observed	68	3	5
w1118	Head	4	expected	65.8949	6.007	4.0981
w1118	Head	4	residual	2.1051	-3.007	0.9019
w1118	Head	4	adj std residual	0.7139	-1.2833	0.4598
w1118	Head	4	X^2	0.0672	1.5052	0.1985
w1118	Head	4	fdr q-value	0.3889	0.3889	0.3889
w1118	Head	4	flag_sig	0	0	0
w1118	Head	X	observed	1375	137	91
w1118	Head	X	expected	1389.86	126.7	86.4371
w1118	Head	X	residual	-14.8632	10.3002	4.5629
w1118	Head	X	adj std residual	-1.1928	1.0403	0.5505
w1118	Head	X	X^2	0.1589	0.8374	0.2409
w1118	Head	X	fdr q-value	0.3889	0.3889	0.3889
w1118	Head	X	flag_sig	0	0	0
OreR	Head	2L	observed	1548	126	91
OreR	Head	2L	expected	1570.11	114.167	80.7258
OreR	Head	2L	residual	-22.1075	11.8332	10.2742
OreR	Head	2L	adj std residual	-1.8539	1.2644	1.2925
OreR	Head	2L	X^2	0.3113	1.2265	1.3076
OreR	Head	2L	fdr q-value	0.2146	0.3141	0.3141
OreR	Head	2L	flag_sig	0	0	0
OreR	Head	2R	observed	1787	147	72
OreR	Head	2R	expected	1784.5	129.756	91.7484
OreR	Head	2R	residual	2.5039	17.2445	-19.7484
OreR	Head	2R	adj std residual	0.2	1.7549	-2.3661
OreR	Head	2R	X^2	0.0035	2.2918	4.2507
OreR	Head	2R	fdr q-value	0.391	0.22	0.0941
OreR	Head	2R	flag_sig	0	0	0
OreR	Head	3L	observed	1722	115	82
OreR	Head	3L	expected	1707.1	124.128	87.7693
OreR	Head	3L	residual	14.8973	-9.128	-5.7693
OreR	Head	3L	adj std residual	1.2097	-0.9445	-0.7028
OreR	Head	3L	X^2	0.13	0.6713	0.3792
OreR	Head	3L	fdr q-value	0.3141	0.3831	0.391
OreR	Head	3L	flag_sig	0	0	0
OreR	Head	3R	observed	2232	146	92
OreR	Head	3R	expected	2197.26	159.769	112.97
OreR	Head	3R	residual	34.7391	-13.7688	-20.9704
OreR	Head	3R	adj std residual	2.578	-1.302	-2.3347
OreR	Head	3R	X^2	0.5492	1.1866	3.8927
OreR	Head	3R	fdr q-value	0.0941	0.3141	0.0941
OreR	Head	3R	flag_sig	0	0	0
OreR	Head	4	observed	66	6	4
OreR	Head	4	expected	67.608	4.916	3.476
OreR	Head	4	residual	-1.608	1.084	0.524
OreR	Head	4	adj std residual	-0.5908	0.5075	0.2888
OreR	Head	4	X^2	0.0382	0.239	0.079
OreR	Head	4	fdr q-value	0.391	0.391	0.391
OreR	Head	4	flag_sig	0	0	0
OreR	Head	X	observed	1378	95	108
OreR	Head	X	expected	1406.42	102.265	72.3102
OreR	Head	X	residual	-28.4249	-7.2649	35.6898
OreR	Head	X	adj std residual	-2.4903	-0.811	4.6907
OreR	Head	X	X^2	0.5745	0.5161	17.6153
OreR	Head	X	fdr q-value	0.0941	0.391	0.0001
OreR	Head	X	flag_sig	0	0	1
w1118	Thorax	2L	observed	1532	189	126
w1118	Thorax	2L	expected	1536.59	168.461	141.95
w1118	Thorax	2L	residual	-4.5891	20.5386	-15.9495
w1118	Thorax	2L	adj std residual	-0.3162	1.8377	-1.5425
w1118	Thorax	2L	X^2	0.0137	2.504	1.7921
w1118	Thorax	2L	fdr q-value	0.3986	0.258	0.2801
w1118	Thorax	2L	flag_sig	0	0	0
w1118	Thorax	2R	observed	1690	201	159
w1118	Thorax	2R	expected	1705.47	186.977	157.551
w1118	Thorax	2R	residual	-15.4725	14.0233	1.4492
w1118	Thorax	2R	adj std residual	-1.0246	1.206	0.1347
w1118	Thorax	2R	X^2	0.1404	1.0518	0.0133
w1118	Thorax	2R	fdr q-value	0.354	0.3374	0.3986
w1118	Thorax	2R	flag_sig	0	0	0
w1118	Thorax	3L	observed	1655	166	133
w1118	Thorax	3L	expected	1625.61	178.221	150.173
w1118	Thorax	3L	residual	29.3935	-12.2207	-17.1728
w1118	Thorax	3L	adj std residual	1.9818	-1.0701	-1.6254
w1118	Thorax	3L	X^2	0.5315	0.838	1.9638
w1118	Thorax	3L	fdr q-value	0.2395	0.354	0.2801
w1118	Thorax	3L	flag_sig	0	0	0
w1118	Thorax	3R	observed	2112	211	184
w1118	Thorax	3R	expected	2085.67	228.659	192.673
w1118	Thorax	3R	residual	26.3319	-17.6588	-8.6731
w1118	Thorax	3R	adj std residual	1.6239	-1.4144	-0.7509
w1118	Thorax	3R	X^2	0.3324	1.3637	0.3904
w1118	Thorax	3R	fdr q-value	0.2801	0.2801	0.3986
w1118	Thorax	3R	flag_sig	0	0	0
w1118	Thorax	4	observed	47	2	27
w1118	Thorax	4	expected	63.2273	6.9318	5.8409
w1118	Thorax	4	residual	-16.2273	-4.9318	21.1591
w1118	Thorax	4	adj std residual	-4.997	-1.9724	9.1469
w1118	Thorax	4	X^2	4.1647	3.5089	76.6502
w1118	Thorax	4	fdr q-value	0	0.2395	0
w1118	Thorax	4	flag_sig	1	0	1
w1118	Thorax	X	observed	1308	146	142
w1118	Thorax	X	expected	1327.77	145.568	122.659
w1118	Thorax	X	residual	-19.7727	0.4318	19.3409
w1118	Thorax	X	adj std residual	-1.4434	0.0409	1.9821
w1118	Thorax	X	X^2	0.2944	0.0013	3.0497
w1118	Thorax	X	fdr q-value	0.2801	0.3986	0.2395
w1118	Thorax	X	flag_sig	0	0	0
w1118	Thorax	Y	observed	2	0	0
w1118	Thorax	Y	expected	1.6639	0.1824	0.1537
w1118	Thorax	Y	residual	0.3361	-0.1824	-0.1537
w1118	Thorax	Y	adj std residual	0.6357	-0.4481	-0.4081
w1118	Thorax	Y	X^2	0.0679	0.1824	0.1537
w1118	Thorax	Y	fdr q-value	0.3986	0.3986	0.3986
w1118	Thorax	Y	flag_sig	0	0	0
OreR	Thorax	2L	observed	1666	116	98
OreR	Thorax	2L	expected	1667.57	108.703	103.728
OreR	Thorax	2L	residual	-1.5696	7.2975	-5.7279
OreR	Thorax	2L	adj std residual	-0.1266	0.7984	-0.6406
OreR	Thorax	2L	X^2	0.0015	0.4899	0.3163
OreR	Thorax	2L	fdr q-value	0.3958	0.3958	0.3958
OreR	Thorax	2L	flag_sig	0	0	0
OreR	Thorax	2R	observed	1863	115	105
OreR	Thorax	2R	expected	1847.63	120.44	114.928
OreR	Thorax	2R	residual	15.3684	-5.44	-9.9284
OreR	Thorax	2R	adj std residual	1.1923	-0.5724	-1.068
OreR	Thorax	2R	X^2	0.1278	0.2457	0.8577
OreR	Thorax	2R	fdr q-value	0.3958	0.3958	0.3958
OreR	Thorax	2R	flag_sig	0	0	0
OreR	Thorax	3L	observed	1802	110	93
OreR	Thorax	3L	expected	1778.45	115.93	110.625
OreR	Thorax	3L	residual	23.5548	-5.93	-17.6248
OreR	Thorax	3L	adj std residual	1.8537	-0.633	-1.9232
OreR	Thorax	3L	X^2	0.312	0.3033	2.808
OreR	Thorax	3L	fdr q-value	0.3006	0.3958	0.3006
OreR	Thorax	3L	flag_sig	0	0	0
OreR	Thorax	3R	observed	2259	134	138
OreR	Thorax	3R	expected	2245.01	146.344	139.647
OreR	Thorax	3R	residual	13.9901	-12.3436	-1.6465
OreR	Thorax	3R	adj std residual	1.0129	-1.2122	-0.1653
OreR	Thorax	3R	X^2	0.0872	1.0411	0.0194
OreR	Thorax	3R	fdr q-value	0.3958	0.3958	0.3958
OreR	Thorax	3R	flag_sig	0	0	0
OreR	Thorax	4	observed	65	4	6
OreR	Thorax	4	expected	66.5254	4.3365	4.1381
OreR	Thorax	4	residual	-1.5254	-0.3365	1.8619
OreR	Thorax	4	adj std residual	-0.5584	-0.1671	0.9451
OreR	Thorax	4	X^2	0.035	0.0261	0.8378
OreR	Thorax	4	fdr q-value	0.3958	0.3958	0.3958
OreR	Thorax	4	flag_sig	0	0	0
OreR	Thorax	X	observed	1392	111	123
OreR	Thorax	X	expected	1442.27	94.0161	89.7136
OreR	Thorax	X	residual	-50.2703	16.9839	33.2864
OreR	Thorax	X	adj std residual	-4.2949	1.9682	3.9432
OreR	Thorax	X	X^2	1.7522	3.0681	12.3502
OreR	Thorax	X	fdr q-value	0.0008	0.3006	0.0018
OreR	Thorax	X	flag_sig	1	0	1
OreR	Thorax	Y	observed	4	0	0
OreR	Thorax	Y	expected	3.548	0.2313	0.2207
OreR	Thorax	Y	residual	0.452	-0.2313	-0.2207
OreR	Thorax	Y	adj std residual	0.714	-0.4956	-0.4834
OreR	Thorax	Y	X^2	0.0576	0.2313	0.2207
OreR	Thorax	Y	fdr q-value	0.3958	0.3958	0.3958
OreR	Thorax	Y	flag_sig	0	0	0
w1118	Abdomen	2L	observed	1700	75	72
w1118	Abdomen	2L	expected	1703.83	68.5879	74.5846
w1118	Abdomen	2L	residual	-3.8275	6.4121	-2.5846
w1118	Abdomen	2L	adj std residual	-0.3695	0.8753	-0.3389
w1118	Abdomen	2L	X^2	0.0086	0.5995	0.0896
w1118	Abdomen	2L	fdr q-value	0.3989	0.3989	0.3989
w1118	Abdomen	2L	flag_sig	0	0	0
w1118	Abdomen	2R	observed	1841	88	70
w1118	Abdomen	2R	expected	1844.05	74.2323	80.7226
w1118	Abdomen	2R	residual	-3.045	13.7677	-10.7226
w1118	Abdomen	2R	adj std residual	-0.2853	1.8239	-1.3645
w1118	Abdomen	2R	X^2	0.005	2.5534	1.4243
w1118	Abdomen	2R	fdr q-value	0.3989	0.3989	0.3989
w1118	Abdomen	2R	flag_sig	0	0	0
w1118	Abdomen	3L	observed	1783	72	75
w1118	Abdomen	3L	expected	1780.39	71.67	77.9363
w1118	Abdomen	3L	residual	2.6063	0.33	-2.9363
w1118	Abdomen	3L	adj std residual	0.2474	0.0443	-0.3786
w1118	Abdomen	3L	X^2	0.0038	0.0015	0.1106
w1118	Abdomen	3L	fdr q-value	0.3989	0.3989	0.3989
w1118	Abdomen	3L	flag_sig	0	0	0
w1118	Abdomen	3R	observed	2254	78	109
w1118	Abdomen	3R	expected	2251.78	90.6459	98.5712
w1118	Abdomen	3R	residual	2.2171	-12.6459	10.4288
w1118	Abdomen	3R	adj std residual	0.1935	-1.5606	1.2362
w1118	Abdomen	3R	X^2	0.0022	1.7642	1.1034
w1118	Abdomen	3R	fdr q-value	0.3989	0.3989	0.3989
w1118	Abdomen	3R	flag_sig	0	0	0
w1118	Abdomen	4	observed	70	2	3
w1118	Abdomen	4	expected	69.1863	2.7851	3.0286
w1118	Abdomen	4	residual	0.8137	-0.7851	-0.0286
w1118	Abdomen	4	adj std residual	0.3527	-0.4813	-0.0168
w1118	Abdomen	4	X^2	0.0096	0.2213	0.0003
w1118	Abdomen	4	fdr q-value	0.3989	0.3989	0.3989
w1118	Abdomen	4	flag_sig	0	0	0
w1118	Abdomen	X	observed	1442	51	69
w1118	Abdomen	X	expected	1440.92	58.0045	63.0759
w1118	Abdomen	X	residual	1.0804	-7.0045	5.9241
w1118	Abdomen	X	adj std residual	0.1114	-1.0217	0.8301
w1118	Abdomen	X	X^2	0.0008	0.8458	0.5564
w1118	Abdomen	X	fdr q-value	0.3989	0.3989	0.3989
w1118	Abdomen	X	flag_sig	0	0	0
w1118	Abdomen	Y	observed	2	0	0
w1118	Abdomen	Y	expected	1.845	0.0743	0.0808
w1118	Abdomen	Y	residual	0.155	-0.0743	-0.0808
w1118	Abdomen	Y	adj std residual	0.41	-0.2778	-0.2901
w1118	Abdomen	Y	X^2	0.013	0.0743	0.0808
w1118	Abdomen	Y	fdr q-value	0.3989	0.3989	0.3989
w1118	Abdomen	Y	flag_sig	0	0	0
OreR	Abdomen	2L	observed	1702	55	66
OreR	Abdomen	2L	expected	1710.22	45.7108	67.0675
OreR	Abdomen	2L	residual	-8.2217	9.2892	-1.0675
OreR	Abdomen	2L	adj std residual	-0.8867	1.5436	-0.1473
OreR	Abdomen	2L	X^2	0.0395	1.8877	0.017
OreR	Abdomen	2L	fdr q-value	0.3967	0.3967	0.3967
OreR	Abdomen	2L	flag_sig	0	0	0
OreR	Abdomen	2R	observed	1855	51	74
OreR	Abdomen	2R	expected	1857.51	49.6475	72.8435
OreR	Abdomen	2R	residual	-2.509	1.3525	1.1565
OreR	Abdomen	2R	adj std residual	-0.2622	0.2178	0.1547
OreR	Abdomen	2R	X^2	0.0034	0.0368	0.0184
OreR	Abdomen	2R	fdr q-value	0.3967	0.3967	0.3967
OreR	Abdomen	2R	flag_sig	0	0	0
OreR	Abdomen	3L	observed	1776	44	71
OreR	Abdomen	3L	expected	1774.01	47.4159	69.5692
OreR	Abdomen	3L	residual	1.9851	-3.4159	1.4308
OreR	Abdomen	3L	adj std residual	0.2111	-0.5597	0.1947
OreR	Abdomen	3L	X^2	0.0022	0.2461	0.0294
OreR	Abdomen	3L	fdr q-value	0.3967	0.3967	0.3967
OreR	Abdomen	3L	flag_sig	0	0	0
OreR	Abdomen	3R	observed	2278	49	88
OreR	Abdomen	3R	expected	2265.6	60.5549	88.847
OreR	Abdomen	3R	residual	12.4019	-11.5549	-0.847
OreR	Abdomen	3R	adj std residual	1.2081	-1.7344	-0.1056
OreR	Abdomen	3R	X^2	0.0679	2.2049	0.0081
OreR	Abdomen	3R	fdr q-value	0.3967	0.3967	0.3967
OreR	Abdomen	3R	flag_sig	0	0	0
OreR	Abdomen	4	observed	74	1	0
OreR	Abdomen	4	expected	70.3602	1.8806	2.7592
OreR	Abdomen	4	residual	3.6398	-0.8806	-2.7592
OreR	Abdomen	4	adj std residual	1.7514	-0.6529	-1.6991
OreR	Abdomen	4	X^2	0.1883	0.4123	2.7592
OreR	Abdomen	4	fdr q-value	0.3967	0.3967	0.3967
OreR	Abdomen	4	flag_sig	0	0	0
OreR	Abdomen	X	observed	1441	44	59
OreR	Abdomen	X	expected	1448.48	38.715	56.8032
OreR	Abdomen	X	residual	-7.4818	5.285	2.1968
OreR	Abdomen	X	adj std residual	-0.8617	0.9378	0.3238
OreR	Abdomen	X	X^2	0.0386	0.7214	0.085
OreR	Abdomen	X	fdr q-value	0.3967	0.3967	0.3967
OreR	Abdomen	X	flag_sig	0	0	0
OreR	Abdomen	Y	observed	3	0	0
OreR	Abdomen	Y	expected	2.8144	0.0752	0.1104
OreR	Abdomen	Y	residual	0.1856	-0.0752	-0.1104
OreR	Abdomen	Y	adj std residual	0.4449	-0.2778	-0.3386
OreR	Abdomen	Y	X^2	0.0122	0.0752	0.1104
OreR	Abdomen	Y	fdr q-value	0.3967	0.3967	0.3967
OreR	Abdomen	Y	flag_sig	0	0	0
w1118	Viscera	2L	observed	1508	123	146
w1118	Viscera	2L	expected	1538.61	101.669	136.72
w1118	Viscera	2L	residual	-30.6108	21.3313	9.2795
w1118	Viscera	2L	adj std residual	-2.358	2.4113	0.9141
w1118	Viscera	2L	X^2	0.609	4.4756	0.6298
w1118	Viscera	2L	fdr q-value	0.0743	0.0743	0.3981
w1118	Viscera	2L	flag_sig	0	0	0
w1118	Viscera	2R	observed	1715	109	151
w1118	Viscera	2R	expected	1710.05	112.997	151.954
w1118	Viscera	2R	residual	4.9515	-3.997	-0.9545
w1118	Viscera	2R	adj std residual	0.3664	-0.434	-0.0903
w1118	Viscera	2R	X^2	0.0143	0.1414	0.006
w1118	Viscera	2R	fdr q-value	0.3981	0.3981	0.3981
w1118	Viscera	2R	flag_sig	0	0	0
w1118	Viscera	3L	observed	1682	82	141
w1118	Viscera	3L	expected	1649.44	108.992	146.569
w1118	Viscera	3L	residual	32.5608	-26.992	-5.5687
w1118	Viscera	3L	adj std residual	2.4423	-2.971	-0.5342
w1118	Viscera	3L	X^2	0.6428	6.6846	0.2116
w1118	Viscera	3L	fdr q-value	0.0743	0.0507	0.3981
w1118	Viscera	3L	flag_sig	0	0	0
w1118	Viscera	3R	observed	2115	113	184
w1118	Viscera	3R	expected	2088.42	137.999	185.577
w1118	Viscera	3R	residual	26.5762	-24.9994	-1.5768
w1118	Viscera	3R	adj std residual	1.8323	-2.5293	-0.139
w1118	Viscera	3R	X^2	0.3382	4.5288	0.0134
w1118	Viscera	3R	fdr q-value	0.1954	0.0743	0.3981
w1118	Viscera	3R	flag_sig	0	0	0
w1118	Viscera	4	observed	66	2	8
w1118	Viscera	4	expected	65.8044	4.3482	5.8474
w1118	Viscera	4	residual	0.1956	-2.3482	2.1526
w1118	Viscera	4	adj std residual	0.0661	-1.1644	0.9302
w1118	Viscera	4	X^2	0.0006	1.2682	0.7925
w1118	Viscera	4	fdr q-value	0.3981	0.3981	0.3981
w1118	Viscera	4	flag_sig	0	0	0
w1118	Viscera	X	observed	1297	125	115
w1118	Viscera	X	expected	1330.81	87.9374	118.255
w1118	Viscera	X	residual	-33.8074	37.0626	-3.2552
w1118	Viscera	X	adj std residual	-2.7586	4.4379	-0.3397
w1118	Viscera	X	X^2	0.8588	15.6206	0.0896
w1118	Viscera	X	fdr q-value	0.0622	0.0004	0.3981
w1118	Viscera	X	flag_sig	0	1	0
w1118	Viscera	Y	observed	1	0	0
w1118	Viscera	Y	expected	0.8658	0.0572	0.0769
w1118	Viscera	Y	residual	0.1342	-0.0572	-0.0769
w1118	Viscera	Y	adj std residual	0.3936	-0.2464	-0.2887
w1118	Viscera	Y	X^2	0.0208	0.0572	0.0769
w1118	Viscera	Y	fdr q-value	0.3981	0.3981	0.3981
w1118	Viscera	Y	flag_sig	0	0	0
OreR	Viscera	2L	observed	1511	95	131
OreR	Viscera	2L	expected	1502.6	96.571	137.828
OreR	Viscera	2L	residual	8.3992	-1.571	-6.8282
OreR	Viscera	2L	adj std residual	0.6524	-0.1819	-0.6704
OreR	Viscera	2L	X^2	0.0469	0.0256	0.3383
OreR	Viscera	2L	fdr q-value	0.3957	0.3957	0.3957
OreR	Viscera	2L	flag_sig	0	0	0
OreR	Viscera	2R	observed	1668	109	163
OreR	Viscera	2R	expected	1678.21	107.857	153.936
OreR	Viscera	2R	residual	-10.207	1.1429	9.0641
OreR	Viscera	2R	adj std residual	-0.7602	0.1269	0.8533
OreR	Viscera	2R	X^2	0.0621	0.0121	0.5337
OreR	Viscera	2R	fdr q-value	0.3957	0.3957	0.3957
OreR	Viscera	2R	flag_sig	0	0	0
OreR	Viscera	3L	observed	1626	100	139
OreR	Viscera	3L	expected	1613.33	103.687	147.985
OreR	Viscera	3L	residual	12.6721	-3.6873	-8.9848
OreR	Viscera	3L	adj std residual	0.9578	-0.4156	-0.8585
OreR	Viscera	3L	X^2	0.0995	0.1311	0.5455
OreR	Viscera	3L	fdr q-value	0.3957	0.3957	0.3957
OreR	Viscera	3L	flag_sig	0	0	0
OreR	Viscera	3R	observed	2067	117	185
OreR	Viscera	3R	expected	2049.32	131.708	187.976
OreR	Viscera	3R	residual	17.6843	-14.7079	-2.9764
OreR	Viscera	3R	adj std residual	1.2271	-1.5217	-0.2611
OreR	Viscera	3R	X^2	0.1526	1.6424	0.0471
OreR	Viscera	3R	fdr q-value	0.3957	0.3957	0.3957
OreR	Viscera	3R	flag_sig	0	0	0
OreR	Viscera	4	observed	60	8	5
OreR	Viscera	4	expected	63.149	4.0585	5.7924
OreR	Viscera	4	residual	-3.149	3.9415	-0.7924
OreR	Viscera	4	adj std residual	-1.0829	2.021	-0.3445
OreR	Viscera	4	X^2	0.157	3.8278	0.1084
OreR	Viscera	4	fdr q-value	0.3957	0.3957	0.3957
OreR	Viscera	4	flag_sig	0	0	0
OreR	Viscera	X	observed	1299	100	132
OreR	Viscera	X	expected	1324.4	85.1181	121.482
OreR	Viscera	X	residual	-25.3995	14.8819	10.5176
OreR	Viscera	X	adj std residual	-2.0741	1.812	1.0857
OreR	Viscera	X	X^2	0.4871	2.6019	0.9106
OreR	Viscera	X	fdr q-value	0.3957	0.3957	0.3957
OreR	Viscera	X	flag_sig	0	0	0
w1118	Reproductive Tract	2L	observed	1212	367	383
w1118	Reproductive Tract	2L	expected	1228.67	362.581	370.748
w1118	Reproductive Tract	2L	residual	-16.6716	4.4194	12.2523
w1118	Reproductive Tract	2L	adj std residual	-0.8644	0.2856	0.785
w1118	Reproductive Tract	2L	X^2	0.2262	0.0539	0.4049
w1118	Reproductive Tract	2L	fdr q-value	0.3988	0.3988	0.3988
w1118	Reproductive Tract	2L	flag_sig	0	0	0
w1118	Reproductive Tract	2R	observed	1310	397	405
w1118	Reproductive Tract	2R	expected	1322.61	390.301	399.092
w1118	Reproductive Tract	2R	residual	-12.6068	6.6991	5.9076
w1118	Reproductive Tract	2R	adj std residual	-0.6357	0.4211	0.3682
w1118	Reproductive Tract	2R	X^2	0.1202	0.115	0.0874
w1118	Reproductive Tract	2R	fdr q-value	0.3988	0.3988	0.3988
w1118	Reproductive Tract	2R	flag_sig	0	0	0
w1118	Reproductive Tract	3L	observed	1289	317	395
w1118	Reproductive Tract	3L	expected	1253.09	369.788	378.117
w1118	Reproductive Tract	3L	residual	35.9052	-52.7879	16.8827
w1118	Reproductive Tract	3L	adj std residual	1.8477	-3.3859	1.0736
w1118	Reproductive Tract	3L	X^2	1.0288	7.5356	0.7538
w1118	Reproductive Tract	3L	fdr q-value	0.2171	0.009	0.3988
w1118	Reproductive Tract	3L	flag_sig	0	1	0
w1118	Reproductive Tract	3R	observed	1592	453	498
w1118	Reproductive Tract	3R	expected	1592.51	469.95	480.536
w1118	Reproductive Tract	3R	residual	-0.5137	-16.9503	17.4641
w1118	Reproductive Tract	3R	adj std residual	-0.0243	-0.9974	1.0189
w1118	Reproductive Tract	3R	X^2	0.0002	0.6114	0.6347
w1118	Reproductive Tract	3R	fdr q-value	0.3988	0.3988	0.3988
w1118	Reproductive Tract	3R	flag_sig	0	0	0
w1118	Reproductive Tract	4	observed	34	28	14
w1118	Reproductive Tract	4	expected	47.5938	14.0449	14.3613
w1118	Reproductive Tract	4	residual	-13.5938	13.9551	-0.3613
w1118	Reproductive Tract	4	adj std residual	-3.235	4.1395	-0.1062
w1118	Reproductive Tract	4	X^2	3.8827	13.8658	0.0091
w1118	Reproductive Tract	4	fdr q-value	0.0097	0.0016	0.3988
w1118	Reproductive Tract	4	flag_sig	1	1	0
w1118	Reproductive Tract	X	observed	1024	347	257
w1118	Reproductive Tract	X	expected	1019.51	300.857	307.634
w1118	Reproductive Tract	X	residual	4.4906	46.1431	-50.6337
w1118	Reproductive Tract	X	adj std residual	0.2506	3.2102	-3.4926
w1118	Reproductive Tract	X	X^2	0.0198	7.0771	8.3338
w1118	Reproductive Tract	X	fdr q-value	0.3988	0.0097	0.009
w1118	Reproductive Tract	X	flag_sig	0	1	1
w1118	Reproductive Tract	Y	observed	8	0	0
w1118	Reproductive Tract	Y	expected	5.0099	1.4784	1.5117
w1118	Reproductive Tract	Y	residual	2.9901	-1.4784	-1.5117
w1118	Reproductive Tract	Y	adj std residual	2.186	-1.3472	-1.3658
w1118	Reproductive Tract	Y	X^2	1.7846	1.4784	1.5117
w1118	Reproductive Tract	Y	fdr q-value	0.128	0.3756	0.3756
w1118	Reproductive Tract	Y	flag_sig	0	0	0
OreR	Reproductive Tract	2L	observed	1035	352	356
OreR	Reproductive Tract	2L	expected	1053.08	340.616	349.302
OreR	Reproductive Tract	2L	residual	-18.0818	11.3841	6.6977
OreR	Reproductive Tract	2L	adj std residual	-0.9809	0.7616	0.4439
OreR	Reproductive Tract	2L	X^2	0.3105	0.3805	0.1284
OreR	Reproductive Tract	2L	fdr q-value	0.3674	0.3674	0.3883
OreR	Reproductive Tract	2L	flag_sig	0	0	0
OreR	Reproductive Tract	2R	observed	1129	406	399
OreR	Reproductive Tract	2R	expected	1168.48	377.941	387.579
OreR	Reproductive Tract	2R	residual	-39.4797	28.059	11.4207
OreR	Reproductive Tract	2R	adj std residual	-2.059	1.8047	0.7276
OreR	Reproductive Tract	2R	X^2	1.3339	2.0831	0.3365
OreR	Reproductive Tract	2R	fdr q-value	0.1299	0.1761	0.3674
OreR	Reproductive Tract	2R	flag_sig	0	0	0
OreR	Reproductive Tract	3L	observed	1164	320	367
OreR	Reproductive Tract	3L	expected	1118.33	361.721	370.946
OreR	Reproductive Tract	3L	residual	45.6671	-41.7212	-3.9458
OreR	Reproductive Tract	3L	adj std residual	2.4211	-2.7279	-0.2556
OreR	Reproductive Tract	3L	X^2	1.8648	4.8122	0.042
OreR	Reproductive Tract	3L	fdr q-value	0.0958	0.058	0.3883
OreR	Reproductive Tract	3L	flag_sig	0	0	0
OreR	Reproductive Tract	3R	observed	1383	442	500
OreR	Reproductive Tract	3R	expected	1404.71	454.35	465.937
OreR	Reproductive Tract	3R	residual	-21.7132	-12.35	34.0632
OreR	Reproductive Tract	3R	adj std residual	-1.0608	-0.7441	2.0331
OreR	Reproductive Tract	3R	X^2	0.3356	0.3357	2.4903
OreR	Reproductive Tract	3R	fdr q-value	0.3674	0.3674	0.1299
OreR	Reproductive Tract	3R	flag_sig	0	0	0
OreR	Reproductive Tract	4	observed	39	26	10
OreR	Reproductive Tract	4	expected	45.3133	14.6565	15.0302
OreR	Reproductive Tract	4	residual	-6.3133	11.3435	-5.0302
OreR	Reproductive Tract	4	adj std residual	-1.4967	3.3165	-1.4568
OreR	Reproductive Tract	4	X^2	0.8796	8.7795	1.6835
OreR	Reproductive Tract	4	fdr q-value	0.2485	0.0294	0.2485
OreR	Reproductive Tract	4	flag_sig	0	1	0
OreR	Reproductive Tract	X	observed	948	297	258
OreR	Reproductive Tract	X	expected	908.079	293.715	301.206
OreR	Reproductive Tract	X	residual	39.9209	3.2847	-43.2056
OreR	Reproductive Tract	X	adj std residual	2.2966	0.233	-3.0365
OreR	Reproductive Tract	X	X^2	1.755	0.0367	6.1975
OreR	Reproductive Tract	X	fdr q-value	0.1028	0.3883	0.0357
OreR	Reproductive Tract	X	flag_sig	0	0	1
w1118	Terminalia	2L	observed	1395	214	235
w1118	Terminalia	2L	expected	1390.54	202.159	251.302
w1118	Terminalia	2L	residual	4.4609	11.8413	-16.3022
w1118	Terminalia	2L	adj std residual	0.2674	0.9784	-1.2266
w1118	Terminalia	2L	X^2	0.0143	0.6936	1.0575
w1118	Terminalia	2L	fdr q-value	0.3983	0.3983	0.3983
w1118	Terminalia	2L	flag_sig	0	0	0
w1118	Terminalia	2R	observed	1528	215	282
w1118	Terminalia	2R	expected	1527.03	222.002	275.969
w1118	Terminalia	2R	residual	0.9709	-7.0018	6.0309
w1118	Terminalia	2R	adj std residual	0.0562	-0.5583	0.4379
w1118	Terminalia	2R	X^2	0.0006	0.2208	0.1318
w1118	Terminalia	2R	fdr q-value	0.3983	0.3983	0.3983
w1118	Terminalia	2R	flag_sig	0	0	0
w1118	Terminalia	3L	observed	1468	199	276
w1118	Terminalia	3L	expected	1465.19	213.012	264.794
w1118	Terminalia	3L	residual	2.8062	-14.0121	11.2059
w1118	Terminalia	3L	adj std residual	0.1649	-1.1348	0.8265
w1118	Terminalia	3L	X^2	0.0054	0.9217	0.4742
w1118	Terminalia	3L	fdr q-value	0.3983	0.3983	0.3983
w1118	Terminalia	3L	flag_sig	0	0	0
w1118	Terminalia	3R	observed	1854	260	332
w1118	Terminalia	3R	expected	1844.5	268.156	333.343
w1118	Terminalia	3R	residual	9.4997	-8.1563	-1.3434
w1118	Terminalia	3R	adj std residual	0.514	-0.6083	-0.0912
w1118	Terminalia	3R	X^2	0.0489	0.2481	0.0054
w1118	Terminalia	3R	fdr q-value	0.3983	0.3983	0.3983
w1118	Terminalia	3R	flag_sig	0	0	0
w1118	Terminalia	4	observed	47	7	21
w1118	Terminalia	4	expected	56.5566	8.2223	10.2211
w1118	Terminalia	4	residual	-9.5566	-1.2223	10.7789
w1118	Terminalia	4	adj std residual	-2.5723	-0.4535	3.6416
w1118	Terminalia	4	X^2	1.6148	0.1817	11.3672
w1118	Terminalia	4	fdr q-value	0.1532	0.3983	0.0111
w1118	Terminalia	4	flag_sig	0	0	1
w1118	Terminalia	X	observed	1174	191	204
w1118	Terminalia	X	expected	1183.16	172.01	213.825
w1118	Terminalia	X	residual	-9.1647	18.9897	-9.825
w1118	Terminalia	X	adj std residual	-0.5857	1.6726	-0.7881
w1118	Terminalia	X	X^2	0.071	2.0964	0.4514
w1118	Terminalia	X	fdr q-value	0.3983	0.3983	0.3983
w1118	Terminalia	X	flag_sig	0	0	0
w1118	Terminalia	Y	observed	4	0	0
w1118	Terminalia	Y	expected	3.0164	0.4385	0.5451
w1118	Terminalia	Y	residual	0.9836	-0.4385	-0.5451
w1118	Terminalia	Y	adj std residual	1.1423	-0.7019	-0.7946
w1118	Terminalia	Y	X^2	0.3208	0.4385	0.5451
w1118	Terminalia	Y	fdr q-value	0.3983	0.3983	0.3983
w1118	Terminalia	Y	flag_sig	0	0	0
OreR	Terminalia	2L	observed	1505	138	171
OreR	Terminalia	2L	expected	1495.36	130.395	188.245
OreR	Terminalia	2L	residual	9.6405	7.6048	-17.2453
OreR	Terminalia	2L	adj std residual	0.6593	0.7662	-1.4716
OreR	Terminalia	2L	X^2	0.0622	0.4435	1.5799
OreR	Terminalia	2L	fdr q-value	0.3985	0.3985	0.3985
OreR	Terminalia	2L	flag_sig	0	0	0
OreR	Terminalia	2R	observed	1647	135	207
OreR	Terminalia	2R	expected	1639.62	142.975	206.406
OreR	Terminalia	2R	residual	7.3803	-7.9747	0.5943
OreR	Terminalia	2R	adj std residual	0.4874	-0.7759	0.049
OreR	Terminalia	2R	X^2	0.0332	0.4448	0.0017
OreR	Terminalia	2R	fdr q-value	0.3985	0.3985	0.3985
OreR	Terminalia	2R	flag_sig	0	0	0
OreR	Terminalia	3L	observed	1552	132	214
OreR	Terminalia	3L	expected	1564.6	136.433	196.962
OreR	Terminalia	3L	residual	-12.6044	-4.4333	17.0377
OreR	Terminalia	3L	adj std residual	-0.8472	-0.439	1.4289
OreR	Terminalia	3L	X^2	0.1015	0.1441	1.4738
OreR	Terminalia	3L	fdr q-value	0.3985	0.3985	0.3985
OreR	Terminalia	3L	flag_sig	0	0	0
OreR	Terminalia	3R	observed	2017	163	251
OreR	Terminalia	3R	expected	2003.98	174.747	252.274
OreR	Terminalia	3R	residual	13.0204	-11.7468	-1.2736
OreR	Terminalia	3R	adj std residual	0.801	-1.0646	-0.0978
OreR	Terminalia	3R	X^2	0.0846	0.7896	0.0064
OreR	Terminalia	3R	fdr q-value	0.3985	0.3985	0.3985
OreR	Terminalia	3R	flag_sig	0	0	0
OreR	Terminalia	4	observed	58	4	14
OreR	Terminalia	4	expected	62.6501	5.4631	7.8868
OreR	Terminalia	4	residual	-4.6501	-1.4631	6.1132
OreR	Terminalia	4	adj std residual	-1.4072	-0.6523	2.3084
OreR	Terminalia	4	X^2	0.3451	0.3918	4.7385
OreR	Terminalia	4	fdr q-value	0.3985	0.3985	0.3985
OreR	Terminalia	4	flag_sig	0	0	0
OreR	Terminalia	X	observed	1258	129	155
OreR	Terminalia	X	expected	1271.14	110.843	160.019
OreR	Terminalia	X	residual	-13.138	18.1569	-5.0189
OreR	Terminalia	X	adj std residual	-0.9582	1.951	-0.4568
OreR	Terminalia	X	X^2	0.1358	2.9742	0.1574
OreR	Terminalia	X	fdr q-value	0.3985	0.3985	0.3985
OreR	Terminalia	X	flag_sig	0	0	0
OreR	Terminalia	Y	observed	2	0	0
OreR	Terminalia	Y	expected	1.6487	0.1438	0.2075
OreR	Terminalia	Y	residual	0.3513	-0.1438	-0.2075
OreR	Terminalia	Y	adj std residual	0.6529	-0.3936	-0.4813
OreR	Terminalia	Y	X^2	0.0749	0.1438	0.2075
OreR	Terminalia	Y	fdr q-value	0.3985	0.3985	0.3985
OreR	Terminalia	Y	flag_sig	0	0	0
w1118	Gonad	2L	observed	418	500	1035
w1118	Gonad	2L	expected	460.594	562.077	930.329
w1118	Gonad	2L	residual	-42.5938	-62.0775	104.671
w1118	Gonad	2L	adj std residual	-2.5173	-3.4401	5.2581
w1118	Gonad	2L	X^2	3.9389	6.856	11.7766
w1118	Gonad	2L	fdr q-value	0.0441	0.0045	0
w1118	Gonad	2L	flag_sig	1	1	1
w1118	Gonad	2R	observed	520	595	1031
w1118	Gonad	2R	expected	506.111	617.623	1022.27
w1118	Gonad	2R	residual	13.8892	-22.6233	8.7341
w1118	Gonad	2R	adj std residual	0.7921	-1.2098	0.4234
w1118	Gonad	2R	X^2	0.3812	0.8287	0.0746
w1118	Gonad	2R	fdr q-value	0.3222	0.2371	0.383
w1118	Gonad	2R	flag_sig	0	0	0
w1118	Gonad	3L	observed	511	540	987
w1118	Gonad	3L	expected	480.64	586.541	970.819
w1118	Gonad	3L	residual	30.3598	-46.5406	16.1808
w1118	Gonad	3L	adj std residual	1.7653	-2.5374	0.7997
w1118	Gonad	3L	X^2	1.9177	3.6929	0.2697
w1118	Gonad	3L	fdr q-value	0.1357	0.0441	0.3222
w1118	Gonad	3L	flag_sig	0	1	0
w1118	Gonad	3R	observed	645	670	1286
w1118	Gonad	3R	expected	613.418	748.573	1239.01
w1118	Gonad	3R	residual	31.5824	-78.5732	46.9908
w1118	Gonad	3R	adj std residual	1.6827	-3.9253	2.128
w1118	Gonad	3R	X^2	1.626	8.2474	1.7822
w1118	Gonad	3R	fdr q-value	0.1453	0.0009	0.0967
w1118	Gonad	3R	flag_sig	0	1	0
w1118	Gonad	4	observed	17	29	30
w1118	Gonad	4	expected	17.9238	21.873	36.2033
w1118	Gonad	4	residual	-0.9238	7.127	-6.2033
w1118	Gonad	4	adj std residual	-0.2505	1.8123	-1.4299
w1118	Gonad	4	X^2	0.0476	2.3223	1.0629
w1118	Gonad	4	fdr q-value	0.3866	0.1357	0.1884
w1118	Gonad	4	flag_sig	0	0	0
w1118	Gonad	X	observed	358	679	610
w1118	Gonad	X	expected	388.427	474.01	784.563
w1118	Gonad	X	residual	-30.4271	204.99	-174.563
w1118	Gonad	X	adj std residual	-1.9239	12.1537	-9.3819
w1118	Gonad	X	X^2	2.3835	88.6498	38.8397
w1118	Gonad	X	fdr q-value	0.1316	0	0
w1118	Gonad	X	flag_sig	0	1	1
w1118	Gonad	Y	observed	0	0	8
w1118	Gonad	Y	expected	1.8867	2.3024	3.8109
w1118	Gonad	Y	residual	-1.8867	-2.3024	4.1891
w1118	Gonad	Y	adj std residual	-1.5719	-1.7987	2.9666
w1118	Gonad	Y	X^2	1.8867	2.3024	4.6049
w1118	Gonad	Y	fdr q-value	0.1624	0.1357	0.0171
w1118	Gonad	Y	flag_sig	0	0	1
OreR	Gonad	2L	observed	459	520	989
OreR	Gonad	2L	expected	516.567	569.065	882.368
OreR	Gonad	2L	residual	-57.5673	-49.0647	106.632
OreR	Gonad	2L	adj std residual	-3.2707	-2.7053	5.3597
OreR	Gonad	2L	X^2	6.4154	4.2304	12.8862
OreR	Gonad	2L	fdr q-value	0.0066	0.027	0
OreR	Gonad	2L	flag_sig	1	1	1
OreR	Gonad	2R	observed	583	605	957
OreR	Gonad	2R	expected	563.027	620.246	961.727
OreR	Gonad	2R	residual	19.9731	-15.2459	-4.7273
OreR	Gonad	2R	adj std residual	1.0983	-0.8136	-0.23
OreR	Gonad	2R	X^2	0.7085	0.3747	0.0232
OreR	Gonad	2R	fdr q-value	0.2696	0.3167	0.3885
OreR	Gonad	2R	flag_sig	0	0	0
OreR	Gonad	3L	observed	570	534	965
OreR	Gonad	3L	expected	543.078	598.27	927.652
OreR	Gonad	3L	residual	26.9219	-64.2698	37.3479
OreR	Gonad	3L	adj std residual	1.5006	-3.4766	1.8417
OreR	Gonad	3L	X^2	1.3346	6.9043	1.5037
OreR	Gonad	3L	fdr q-value	0.1698	0.005	0.1174
OreR	Gonad	3L	flag_sig	0	1	0
OreR	Gonad	3R	observed	738	691	1195
OreR	Gonad	3R	expected	688.756	758.753	1176.49
OreR	Gonad	3R	residual	49.2436	-67.753	18.5094
OreR	Gonad	3R	adj std residual	2.5214	-3.3667	0.8385
OreR	Gonad	3R	X^2	3.5207	6.05	0.2912
OreR	Gonad	3R	fdr q-value	0.0317	0.0058	0.3167
OreR	Gonad	3R	flag_sig	1	1	0
OreR	Gonad	4	observed	21	32	23
OreR	Gonad	4	expected	19.9487	21.9761	34.0752
OreR	Gonad	4	residual	1.0513	10.0239	-11.0752
OreR	Gonad	4	adj std residual	0.2751	2.5454	-2.5637
OreR	Gonad	4	X^2	0.0554	4.5722	3.5997
OreR	Gonad	4	fdr q-value	0.3885	0.0317	0.0317
OreR	Gonad	4	flag_sig	0	1	1
OreR	Gonad	X	observed	394	664	586
OreR	Gonad	X	expected	431.523	475.377	737.1
OreR	Gonad	X	residual	-37.5227	188.623	-151.1
OreR	Gonad	X	adj std residual	-2.2896	11.1695	-8.1568
OreR	Gonad	X	X^2	3.2628	74.8427	30.9744
OreR	Gonad	X	fdr q-value	0.0508	0	0
OreR	Gonad	X	flag_sig	0	1	1
OreR	Gonad	Y	observed	0	0	8
OreR	Gonad	Y	expected	2.0999	2.3133	3.5869
OreR	Gonad	Y	residual	-2.0999	-2.3133	4.4131
OreR	Gonad	Y	adj std residual	-1.688	-1.8046	3.1385
OreR	Gonad	Y	X^2	2.0999	2.3133	5.4298
OreR	Gonad	Y	fdr q-value	0.1344	0.1174	0.0087
OreR	Gonad	Y	flag_sig	0	0	1
w1118	Larval Gonad	2L	observed	391	650	1221
w1118	Larval Gonad	2L	expected	416.574	750.824	1094.6
w1118	Larval Gonad	2L	residual	-25.5739	-100.824	126.398
w1118	Larval Gonad	2L	adj std residual	-1.5419	-5.0037	5.9109
w1118	Larval Gonad	2L	X^2	1.57	13.5391	14.5956
w1118	Larval Gonad	2L	fdr q-value	0.1595	0	0
w1118	Larval Gonad	2L	flag_sig	0	1	1
w1118	Larval Gonad	2R	observed	462	805	1109
w1118	Larval Gonad	2R	expected	437.568	788.664	1149.77
w1118	Larval Gonad	2R	residual	24.4317	16.3361	-40.7678
w1118	Larval Gonad	2R	adj std residual	1.4459	0.7958	-1.8713
w1118	Larval Gonad	2R	X^2	1.3641	0.3384	1.4455
w1118	Larval Gonad	2R	fdr q-value	0.1733	0.3213	0.097
w1118	Larval Gonad	2R	flag_sig	0	0	0
w1118	Larval Gonad	3L	observed	424	697	1185
w1118	Larval Gonad	3L	expected	424.677	765.429	1115.89
w1118	Larval Gonad	3L	residual	-0.677	-68.4288	69.1058
w1118	Larval Gonad	3L	adj std residual	-0.0405	-3.3712	3.2081
w1118	Larval Gonad	3L	X^2	0.0011	6.1175	4.2796
w1118	Larval Gonad	3L	fdr q-value	0.3986	0.0032	0.0049
w1118	Larval Gonad	3L	flag_sig	0	1	1
w1118	Larval Gonad	3R	observed	578	852	1438
w1118	Larval Gonad	3R	expected	528.176	951.973	1387.85
w1118	Larval Gonad	3R	residual	49.8241	-99.973	50.1489
w1118	Larval Gonad	3R	adj std residual	2.7562	-4.5521	2.1517
w1118	Larval Gonad	3R	X^2	4.7	10.4988	1.8121
w1118	Larval Gonad	3R	fdr q-value	0.0144	0	0.0591
w1118	Larval Gonad	3R	flag_sig	1	1	0
w1118	Larval Gonad	4	observed	18	56	19
w1118	Larval Gonad	4	expected	17.127	30.8694	45.0035
w1118	Larval Gonad	4	residual	0.873	25.1306	-26.0035
w1118	Larval Gonad	4	adj std residual	0.2345	5.5557	-5.4169
w1118	Larval Gonad	4	X^2	0.0445	20.4586	15.0251
w1118	Larval Gonad	4	fdr q-value	0.3986	0	0
w1118	Larval Gonad	4	flag_sig	0	1	1
w1118	Larval Gonad	X	observed	311	880	756
w1118	Larval Gonad	X	expected	358.563	646.266	942.171
w1118	Larval Gonad	X	residual	-47.5629	233.734	-186.171
w1118	Larval Gonad	X	adj std residual	-3.0415	12.3029	-9.234
w1118	Larval Gonad	X	X^2	6.3092	84.534	36.7869
w1118	Larval Gonad	X	fdr q-value	0.0075	0	0
w1118	Larval Gonad	X	flag_sig	1	1	1
w1118	Larval Gonad	Y	observed	2	0	16
w1118	Larval Gonad	Y	expected	3.3149	5.9747	8.7104
w1118	Larval Gonad	Y	residual	-1.3149	-5.9747	7.2896
w1118	Larval Gonad	Y	adj std residual	-0.8002	-2.9928	3.4408
w1118	Larval Gonad	Y	X^2	0.5216	5.9747	6.1006
w1118	Larval Gonad	Y	fdr q-value	0.3213	0.0079	0.0028
w1118	Larval Gonad	Y	flag_sig	0	1	1
