# Supplementary material for: Dynamic sex chromosome expression in Drosophila male germ cells
Source: Nat Commun. 2021 Feb 9;12:892. doi: 10.1038/s41467-021-20897-y (PMC7873209; doi:10.1038/s41467-021-20897-y)
Supplement: Supplementary file 5 — Supplementary Dataset 2 [file 41467_2021_20897_MOESM5_ESM.xlsx]

## Sheet: README
Cluster Abbreviations	Description
G	Spermatogonia
E1°	Early Primary Spermatocytes
M1°	Middle Primary Spermatoctyes
L1°	Late Primary Spermatocytes
C1	Cyst Cell Lineage (1)
C2	Cyst Cell Lineage (2)
C3	Cyst Cell Lineage (3)
C4	Cyst Cell Lineage (4)
T	Terminal Epithelial Precursors
P	Pigment Cell Precursors
Worksheet	Summary	Columns	Description
Cell Level Data	Cell level summary. Each row represents a unqiue 10x bead (GEM). Only beads that passed the 'cell ranger' or 'droputils' UMI threshold are included. This table clearly shows what GEMs were used in this project as well as why they were selected. For selected GEMs we present metadata associated with the GEM including: assigned cluster, UMAP location, and {X,4,Y} / autosome ratios.	cell_id	Unique cell identifier that consists of replicate number and GEM specific barcode.
		sample_id	Sample identifier that consists of replicate number and GEO sample accession (GSM#######)
		rep	Replicate number
		nUMI	Number of unique molecule per cell.
		nFeature	Number of genes expressed in each cell.
		cellranger_is_cell	True indicates a GEM met the nUMI threshold to be considered a cell by 'cell ranger'
		droputils_is_cell	True indicates a GEM met the nUMI threshold to be considered a cell by 'DropletUtils empydrops'
		is_cell	True indicates a GEM met the nUMI threshold to be considered a cell in both 'cell ranger' and 'DropletUtils empydrops'
		scrublet_is_multi	True indicates a GEM is likely a heterotypic doublet using in silico modeling with 'scrublet'
		is_cell_used_in_study	True indicates a GEM was considered as a unique cell in our study.
		cluster	Which cluster a cell was assigned to. See about cluster abbreviations.
		UMAP_1	The x-axis coordinate a cell is in UMAP space.
		UMAP_2	The y-axis coordinate a cell is in UMAP space.
		male_bias_enrichment_score	GSEA enrichment score for male-biased gene identified by comparing bulk RNA-Seq of larval testis vs larval ovary.
		all_genes_x_to_a_ratio	The ratio of X-linked and Autosome-linked gene expression. Considereing all expressed genes.
		all_genes_fourth_to_a_ratio	The ratio of 4th-linked and Autosome-linked gene expression. Considereing all expressed genes.
		all_genes_y_to_a_ratio	The ratio of Y-linked and Autosome-linked gene expression. Considereing all expressed genes.
		widely_expressed_genes_x_to_a_ratio	The ratio of X-linked and Autosome-linked gene expression. Considereing all genes expressed in >= 1/3 of cells.
		widely_expressed_genes_fourth_to_a_ratio	The ratio of 4th-linked and Autosome-linked gene expression. Considereing all genes expressed in >= 1/3 of cells.
Gene Level Data	Gene level summary. Each row is an individual gene. We provide genomic location information from FlyBase. Summary information includes: which clusters a gene showed cell-type biased expression and a variety of aggregated counts.	FBgn	FlyBase Gene identifier. Each row is a unique gene.
		gene_symbol	FlyBase gene symbol.
		chrom	The gene's chromosome arm location.
		start	FlyBase gene start.
		end	FlyBase gene end.
		length	Flybase gene length (end - start)
		strand	The strand the FlyBase gene model is on.
		tau	True indicates a gene is considered widely expressed (i.e., housekeeping) based on tissue specific gene expression.
		tsps	True indicates a gene is considered widely expressed (i.e., housekeeping) based on tissue specific gene expression.
		marker_for_cell_type	Lists all clusters a gene showed cell type biased gene expression.
		raw_<CLUSTER>_sc_L3_testis_<REPLICATE>_<SAMPLE GSM>	The sum of raw read counts for each <CLUSTER> by <REPLICATE>. The GEO sample accession (GSM#######) indicates the biological material.
		tpm_<CLUSTER>_sc_L3_testis_<REPLICATE>_<SAMPLE GSM>	The TPM normalization of the sum of raw read counts for each <CLUSTER> by <REPLICATE>. The GEO sample accession (GSM#######) indicates the biological material.
		zscore_<CLUSTER>_sc_L3_testis_<REPLICATE>_<SAMPLE GSM>	The Z-score of TPM normalized reads for each <CLUSTER> by <REPLICATE>. The GEO sample accession (GSM#######) indicates the biological material.
Chromosome Level Data	Summary indicating the number of annotated genes on each chromosome arm.	Chromosome Arm	The major chromosome arms from FlyBase r6.26
		Number of Genes (FB6.26)	The number of annotated genes on the chromosome arm
		Number of Expressed Genes	The number of expressed in the single-cell data set
		Number of Widely Expressed Genes	The number of genes in the widely expressed subset (i.e. in ≥ 33 % of cells) in the single-cell data set
Y Chromosome Expressed Genes	Subset of genes expressed in the single cell dataset and found on the Y chromosome. Counts are the sum of raw reads for each cell-type.	FBgn	FlyBase Gene identifier. Each row is a unique gene.
		gene_symbol	FlyBase gene symbol.
		G	Spermatogonia
		E1°	Early Primary Spermatocytes
		M1°	Middle Primary Spermatoctyes
		L1°	Late Primary Spermatocytes
		C1	Cyst Cell Lineage (1)
		C2	Cyst Cell Lineage (2)
		C3	Cyst Cell Lineage (3)
		C4	Cyst Cell Lineage (4)
		T	Terminal Epithelial Precursors
		P	Pigment Cell Precursors
Cluster Level Data	Cluster summary table. Each row is a putative cell type cluster identified in this data set.We provide basic summary information as well as pairwise cluster level correlation.	cluster	Putative cell types identified by clustering cells using gene expression and annotated using genes from the literature.
		Description	Full name of the putative cell type.
		Seurat_cluster_number	The cluster number output by Seurat.
		nCells_sc_L3_testis_rep1_GSM3585574	The number of cells from sc_L3_testis_rep1_GSM3585574
		nCells_sc_L3_testis_rep2_GSM3585575	The number of cells from sc_L3_testis_rep2_GSM3585575
		nCells_sc_L3_testis_rep3_GSM3585576	The number of cells from sc_L3_testis_rep3_GSM3585576
		pctCells_sc_L3_testis_rep1_GSM3585574	The proportion of cells from sc_L3_testis_rep1_GSM3585574
		pctCells_sc_L3_testis_rep2_GSM3585575	The proportion of cells from sc_L3_testis_rep2_GSM3585575
		pctCells_sc_L3_testis_rep3_GSM3585576	The proportion of cells from sc_L3_testis_rep3_GSM3585576
		Spearman_rho_<CLUSTER>	The Spearman rho correlation matrix among each <CLUSTER>
One vs Rest (Biomarkers)	Results of cluster differential gene expression. Differential expression was performed using cells from each cluster compared to all remaining cells. Genes with an adjusted p-value <= 0.01 are considered to show significant cell type biased expression.	FBgn	FlyBase Gene identifier.
		gene_symbol	FlyBase gene symbol.
		Chromosome	The gene's chromosome arm location.
		cluster	The cluster that was being tested (cells from this <CLUSTER> vs all other cells).
		p_val	The p-value for the comparison.
		avg_logFC	The average log Fold Change for the comparion.
		pct.1	The percent of cells in <CLUSTER> that expressed the current FBgn.
		pct.2	The percent of cells in all other cells that expressed the current FBgn.
		p_val_adj	The FDR adjusted p-value for the comparison.
G vs E1°, M1°, L1°	Differential expression analysis comparing Spermatogonia vs all Primary Spermatocyte clusters. Each row is a unique gene.	FBgn	FlyBase gene identifier (r6.26)
		gene_symbol	FlyBase gene symbol (r6.26)
		cluster	The cluster name which the gene was significant.
		p_val	p-value from Seurat.
		p_val_adj	FDR Adjusted p-value from Seurat.
		avg_logFC	Average log fold-change comparing G vs (EPS, MPS, LPS)
		pct.1	Percent of cells in G that the given gene was expressed.
		pct.2	Percent of cells in (EPS, MPS, LPS) that the given gene was expressed.
G vs E1°	Differential expression analysis comparing Spermatogonia vs Early Primary Spermatocytes. Each row is a unique gene.	FBgn	FlyBase gene identifier (r6.26)
		gene_symbol	FlyBase gene symbol (r6.26)
		cluster	The cluster name which the gene was significant.
		p_val	p-value from Seurat.
		p_val_adj	FDR Adjusted p-value from Seurat.
		avg_logFC	Average log fold-change comparing G vs EPS
		pct.1	Percent of cells in G that the given gene was expressed.
		pct.2	Percent of cells in EPS that the given gene was expressed.
E1° vs M1°, L1°	Differential expression analysis comparing Early Primary Spermatocytes vs Mid and Late Primary Spermatocytes. Each row is a unique gene.	FBgn	FlyBase gene identifier (r6.26)
		gene_symbol	FlyBase gene symbol (r6.26)
		cluster	The cluster name which the gene was significant.
		p_val	p-value from Seurat.
		p_val_adj	FDR Adjusted p-value from Seurat.
		avg_logFC	Average log fold-change comparing EPS vs MPS,LPS
		pct.1	Percent of cells in EPS that the given gene was expressed.
		pct.2	Percent of cells in MPS,LPS that the given gene was expressed.
E1° vs M1°	Differential expression analysis comparing Early Primary Spermatocytes vs Mid Primary Spermatocytes. Each row is a unique gene.	FBgn	FlyBase gene identifier (r6.26)
		gene_symbol	FlyBase gene symbol (r6.26)
		cluster	The cluster name which the gene was significant.
		p_val	p-value from Seurat.
		p_val_adj	FDR Adjusted p-value from Seurat.
		avg_logFC	Average log fold-change comparing EPS vs MPS
		pct.1	Percent of cells in EPS that the given gene was expressed.
		pct.2	Percent of cells in MPS that the given gene was expressed.
E1° vs L1°	Differential expression analysis comparing Early Primary Spermatocytes vs Late Primary Spermatocytes. Each row is a unique gene.	FBgn	FlyBase gene identifier (r6.26)
		gene_symbol	FlyBase gene symbol (r6.26)
		cluster	The cluster name which the gene was significant.
		p_val	p-value from Seurat.
		p_val_adj	FDR Adjusted p-value from Seurat.
		avg_logFC	Average log fold-change comparing EPS vs LPS
		pct.1	Percent of cells in EPS that the given gene was expressed.
		pct.2	Percent of cells in LPS that the given gene was expressed.
M1° vs L1°	Differential expression analysis comparing Mid Primary Spermatocytes vs Late Primary Spermatocytes. Each row is a unique gene.	FBgn	FlyBase gene identifier (r6.26)
		gene_symbol	FlyBase gene symbol (r6.26)
		cluster	The cluster name which the gene was significant.
		p_val	p-value from Seurat.
		p_val_adj	FDR Adjusted p-value from Seurat.
		avg_logFC	Average log fold-change comparing MPS vs LPS
		pct.1	Percent of cells in MPS that the given gene was expressed.
		pct.2	Percent of cells in LPS that the given gene was expressed.
GSEA (Male-biased expressed genes)	This table includes all pairwise comparisons of enrichment scores for male-biased expressed genes among cell type clusters. This analysis is based on enrichment scores that can be found in the (Cell Level Data:male_bias_enrichment_score).	name1	Cluster 1 for comparison
		name2	Cluster 2 for comparison
		baseMean	The baseMean GSEA enrichment scores across individual cells.
		log2FoldChange	log2(cluster 1 / cluster 2)
		p_value	p-value determined by 10,000 random permutation of cluster 1 and cluster 2.
		padj_value	p-value adjusted for multiple testing using False Discovery Rate.

## Sheet: Cell Level Data
cell_id	sample_id	rep	nUMI	nFeature	cellranger_is_cell	droputils_is_cell	is_cell	scrublet_is_multi	is_cell_used_in_study	cluster	UMAP_1	UMAP_2	male_bias_enrichment_score	all_genes_x_to_a_ratio	all_genes_fourth_to_a_ratio	all_genes_y_to_a_ratio	common_genes_x_to_a_ratio	common_genes_fourth_to_a_ratio	common_genes_y_to_a_ratio
rep1_AAACCTGAGACAAGCC	sc_L3_testis_rep1_GSM3585574	rep1	1512	743	True	True	True	False	True	C1	0.164966	-7.02824	0.0257585	0.909138	0.0941208	0	1.26249	0.202622
rep1_AAACCTGAGCGGCTTC	sc_L3_testis_rep1_GSM3585574	rep1	203	144	False	True	False	False	False
rep1_AAACCTGAGCTTATCG	sc_L3_testis_rep1_GSM3585574	rep1	1318	488	True	True	True	False	True	C1	2.12142	-6.34326	0.00687876	1.38026	0.849815	0	2.09877	1.39918
rep1_AAACCTGAGGAGCGTT	sc_L3_testis_rep1_GSM3585574	rep1	271	171	False	True	False	False	False
rep1_AAACCTGAGGTAGCTG	sc_L3_testis_rep1_GSM3585574	rep1	253	169	False	True	False	False	False
rep1_AAACCTGAGTACGCGA	sc_L3_testis_rep1_GSM3585574	rep1	202	141	False	True	False	False	False
rep1_AAACCTGCAAGGACAC	sc_L3_testis_rep1_GSM3585574	rep1	417	289	False	True	False	False	False
rep1_AAACCTGCAGATGAGC	sc_L3_testis_rep1_GSM3585574	rep1	233	136	False	True	False	False	False
rep1_AAACCTGCAGGAATGC	sc_L3_testis_rep1_GSM3585574	rep1	203	141	False	True	False	False	False
rep1_AAACCTGCATCTCGCT	sc_L3_testis_rep1_GSM3585574	rep1	200	137	False	True	False	False	False
rep1_AAACCTGCATTGGCGC	sc_L3_testis_rep1_GSM3585574	rep1	144	92	False	True	False	False	False
rep1_AAACCTGGTACTTAGC	sc_L3_testis_rep1_GSM3585574	rep1	164	137	False	True	False	False	False
rep1_AAACCTGGTCCTCCAT	sc_L3_testis_rep1_GSM3585574	rep1	136	96	False	True	False	False	False
rep1_AAACCTGGTCTCTCTG	sc_L3_testis_rep1_GSM3585574	rep1	111	86	False	True	False	False	False
rep1_AAACCTGGTCTTCAAG	sc_L3_testis_rep1_GSM3585574	rep1	230	162	False	True	False	False	False
rep1_AAACCTGGTGTAATGA	sc_L3_testis_rep1_GSM3585574	rep1	974	470	True	True	True	False	True	C2	5.94306	-7.7638	0.00519541	1.12445	1.75037	0	1.58285	1.47505
rep1_AAACCTGGTTAAGGGC	sc_L3_testis_rep1_GSM3585574	rep1	162	110	False	True	False	False	False
rep1_AAACCTGGTTACGGAG	sc_L3_testis_rep1_GSM3585574	rep1	249	201	False	True	False	False	False
rep1_AAACCTGGTTCAGCGC	sc_L3_testis_rep1_GSM3585574	rep1	266	170	False	True	False	False	False
rep1_AAACCTGGTTCATGGT	sc_L3_testis_rep1_GSM3585574	rep1	6293	2042	True	True	True	False	True	LPS	-9.86536	5.87363	0.147969	0.525688	0.433509	0.100267	0.492699	0.30853
rep1_AAACCTGGTTCGGCAC	sc_L3_testis_rep1_GSM3585574	rep1	158	103	False	True	False	False	False
rep1_AAACCTGGTTGCGCAC	sc_L3_testis_rep1_GSM3585574	rep1	162	117	False	True	False	False	False
rep1_AAACCTGTCAACGCTA	sc_L3_testis_rep1_GSM3585574	rep1	110	84	False	True	False	False	False
rep1_AAACCTGTCACTTATC	sc_L3_testis_rep1_GSM3585574	rep1	110	78	False	True	False	False	False
rep1_AAACCTGTCAGAGACG	sc_L3_testis_rep1_GSM3585574	rep1	147	108	False	True	False	False	False
rep1_AAACCTGTCAGAGCTT	sc_L3_testis_rep1_GSM3585574	rep1	370	244	False	True	False	False	False
rep1_AAACCTGTCATAACCG	sc_L3_testis_rep1_GSM3585574	rep1	365	221	False	True	False	False	False
rep1_AAACCTGTCCCTCTTT	sc_L3_testis_rep1_GSM3585574	rep1	601	300	True	True	True	False	True	C1	2.29437	-4.72246	0.00668449	1.07183	1.05415	0	1.2778	0.971429
rep1_AAACCTGTCCGAACGC	sc_L3_testis_rep1_GSM3585574	rep1	178	126	False	True	False	False	False
rep1_AAACGGGAGACTGGGT	sc_L3_testis_rep1_GSM3585574	rep1	16087	2859	True	True	True	False	True	C3	4.01379	-8.67389	0.0228979	1.33771	1.38239	0	1.89852	1.45181
rep1_AAACGGGAGAGCTATA	sc_L3_testis_rep1_GSM3585574	rep1	158	106	False	True	False	False	False
rep1_AAACGGGAGGACACCA	sc_L3_testis_rep1_GSM3585574	rep1	599	56	False	False	False	False	False
rep1_AAACGGGAGGCTCTTA	sc_L3_testis_rep1_GSM3585574	rep1	143	104	False	True	False	False	False
rep1_AAACGGGAGTACACCT	sc_L3_testis_rep1_GSM3585574	rep1	189	138	False	True	False	False	False
rep1_AAACGGGAGTACCGGA	sc_L3_testis_rep1_GSM3585574	rep1	159	106	False	True	False	False	False
rep1_AAACGGGAGTACGCCC	sc_L3_testis_rep1_GSM3585574	rep1	317	200	False	True	False	False	False
rep1_AAACGGGAGTACGTTC	sc_L3_testis_rep1_GSM3585574	rep1	334	218	False	True	False	False	False
rep1_AAACGGGAGTCCAGGA	sc_L3_testis_rep1_GSM3585574	rep1	156	113	False	True	False	False	False
rep1_AAACGGGAGTGTGAAT	sc_L3_testis_rep1_GSM3585574	rep1	287	195	False	True	False	False	False
rep1_AAACGGGAGTTAAGTG	sc_L3_testis_rep1_GSM3585574	rep1	163	116	False	True	False	False	False
rep1_AAACGGGCAACGATGG	sc_L3_testis_rep1_GSM3585574	rep1	227	142	False	True	False	False	False
rep1_AAACGGGCAATAGCAA	sc_L3_testis_rep1_GSM3585574	rep1	195	134	False	True	False	False	False
rep1_AAACGGGCACAGTCGC	sc_L3_testis_rep1_GSM3585574	rep1	1488	871	True	True	True	True	False
rep1_AAACGGGCACTCGACG	sc_L3_testis_rep1_GSM3585574	rep1	175	133	False	True	False	False	False
rep1_AAACGGGCAGAGTGTG	sc_L3_testis_rep1_GSM3585574	rep1	247	184	False	True	False	False	False
rep1_AAACGGGCAGATCCAT	sc_L3_testis_rep1_GSM3585574	rep1	182	120	False	True	False	False	False
rep1_AAACGGGCATTGGTAC	sc_L3_testis_rep1_GSM3585574	rep1	175	126	False	True	False	False	False
rep1_AAACGGGGTATGCTTG	sc_L3_testis_rep1_GSM3585574	rep1	298	200	False	True	False	False	False
rep1_AAACGGGGTCAACATC	sc_L3_testis_rep1_GSM3585574	rep1	160	118	False	True	False	False	False
rep1_AAACGGGGTCGCGAAA	sc_L3_testis_rep1_GSM3585574	rep1	377	230	False	True	False	False	False
rep1_AAACGGGGTCGCGTGT	sc_L3_testis_rep1_GSM3585574	rep1	899	528	True	True	True	False	True	MPS	-3.87886	7.45114	0.0372367	0.607102	0.949591	0.768717	0.879942	0.794393
rep1_AAACGGGGTGCATCTA	sc_L3_testis_rep1_GSM3585574	rep1	194	124	False	True	False	False	False
rep1_AAACGGGGTGTTAAGA	sc_L3_testis_rep1_GSM3585574	rep1	26818	3298	True	True	True	False	True	C4	6.2696	-12.3245	0.00642586	1.39774	1.15122	0	2.04536	1.50309
rep1_AAACGGGGTTAAGAAC	sc_L3_testis_rep1_GSM3585574	rep1	328	228	False	True	False	False	False
rep1_AAACGGGGTTAAGACA	sc_L3_testis_rep1_GSM3585574	rep1	374	271	False	True	False	False	False
rep1_AAACGGGGTTACAGAA	sc_L3_testis_rep1_GSM3585574	rep1	215	134	False	True	False	False	False
rep1_AAACGGGGTTCTCATT	sc_L3_testis_rep1_GSM3585574	rep1	298	200	False	True	False	False	False
rep1_AAACGGGTCAAAGTAG	sc_L3_testis_rep1_GSM3585574	rep1	262	166	False	True	False	False	False
rep1_AAACGGGTCACCTTAT	sc_L3_testis_rep1_GSM3585574	rep1	246	145	False	True	False	False	False
rep1_AAACGGGTCCCTCTTT	sc_L3_testis_rep1_GSM3585574	rep1	269	184	False	True	False	False	False
rep1_AAACGGGTCCTTTCGG	sc_L3_testis_rep1_GSM3585574	rep1	242	165	False	True	False	False	False
rep1_AAACGGGTCGCTTGTC	sc_L3_testis_rep1_GSM3585574	rep1	161	111	False	True	False	False	False
rep1_AAACGGGTCGTCCAGG	sc_L3_testis_rep1_GSM3585574	rep1	660	429	True	True	True	False	True	C1	2.53713	-5.80932	0.0103465	0.950485	0.244832	0	1.6503	0
rep1_AAACGGGTCTGCTGCT	sc_L3_testis_rep1_GSM3585574	rep1	390	283	False	True	False	False	False
rep1_AAACGGGTCTTAGCCC	sc_L3_testis_rep1_GSM3585574	rep1	155	106	False	True	False	False	False
rep1_AAACGGGTCTTATCTG	sc_L3_testis_rep1_GSM3585574	rep1	244	174	False	True	False	False	False
rep1_AAACGGGTCTTCATGT	sc_L3_testis_rep1_GSM3585574	rep1	229	164	False	True	False	False	False
rep1_AAACGGGTCTTGTATC	sc_L3_testis_rep1_GSM3585574	rep1	720	404	True	True	True	False	True	C1	1.40777	-4.91635	0.0120615	1.11763	0.214005	0	1.72443	0.467033
rep1_AAAGATGAGAGGGCTT	sc_L3_testis_rep1_GSM3585574	rep1	182	135	False	True	False	False	False
rep1_AAAGATGAGCGCCTCA	sc_L3_testis_rep1_GSM3585574	rep1	1512	475	False	False	False	False	False
rep1_AAAGATGAGGCTAGCA	sc_L3_testis_rep1_GSM3585574	rep1	211	145	False	True	False	False	False
rep1_AAAGATGAGTATCGAA	sc_L3_testis_rep1_GSM3585574	rep1	7750	2024	True	True	True	False	True	C3	6.10595	-7.21845	0.013548	1.29613	1.33094	0	1.80277	0.986365
rep1_AAAGATGAGTGGTAGC	sc_L3_testis_rep1_GSM3585574	rep1	3711	1136	True	True	True	False	True	T	10.619	7.40631	0.00483767	2.04843	1.20031	0	3.63213	0.711722
rep1_AAAGATGCAATAAGCA	sc_L3_testis_rep1_GSM3585574	rep1	224	145	False	True	False	False	False
rep1_AAAGATGCACCGAATT	sc_L3_testis_rep1_GSM3585574	rep1	209	151	False	True	False	False	False
rep1_AAAGATGCACCGGAAA	sc_L3_testis_rep1_GSM3585574	rep1	143	103	False	True	False	False	False
rep1_AAAGATGCACTGAAGG	sc_L3_testis_rep1_GSM3585574	rep1	189	122	False	True	False	False	False
rep1_AAAGATGCACTTACGA	sc_L3_testis_rep1_GSM3585574	rep1	173	120	False	True	False	False	False
rep1_AAAGATGCAGACAGGT	sc_L3_testis_rep1_GSM3585574	rep1	291	176	False	True	False	False	False
rep1_AAAGATGCAGTCGATT	sc_L3_testis_rep1_GSM3585574	rep1	192	136	False	True	False	False	False
rep1_AAAGATGCATCACGAT	sc_L3_testis_rep1_GSM3585574	rep1	296	210	False	True	False	False	False
rep1_AAAGATGCATCCCACT	sc_L3_testis_rep1_GSM3585574	rep1	485	326	False	True	False	False	False
rep1_AAAGATGCATCGGACC	sc_L3_testis_rep1_GSM3585574	rep1	215	135	False	True	False	False	False
rep1_AAAGATGCATCTGGTA	sc_L3_testis_rep1_GSM3585574	rep1	202	146	False	True	False	False	False
rep1_AAAGATGCATGCATGT	sc_L3_testis_rep1_GSM3585574	rep1	191	124	False	True	False	False	False
rep1_AAAGATGCATTATCTC	sc_L3_testis_rep1_GSM3585574	rep1	141	98	False	True	False	False	False
rep1_AAAGATGGTAGGGACT	sc_L3_testis_rep1_GSM3585574	rep1	166	117	False	True	False	False	False
rep1_AAAGATGGTGCTAGCC	sc_L3_testis_rep1_GSM3585574	rep1	225	164	False	True	False	False	False
rep1_AAAGATGGTGTGGTTT	sc_L3_testis_rep1_GSM3585574	rep1	696	399	True	True	True	False	True	C1	1.44946	-3.632	0.0128609	0.832289	0.43923	0	1.31488	0.934066
rep1_AAAGATGTCTGATTCT	sc_L3_testis_rep1_GSM3585574	rep1	196	137	False	True	False	False	False
rep1_AAAGATGTCTTCTGGC	sc_L3_testis_rep1_GSM3585574	rep1	245	186	False	True	False	False	False
rep1_AAAGCAAAGAACAACT	sc_L3_testis_rep1_GSM3585574	rep1	193	127	False	True	False	False	False
rep1_AAAGCAAAGAATGTTG	sc_L3_testis_rep1_GSM3585574	rep1	228	163	False	True	False	False	False
rep1_AAAGCAAAGCTCCTTC	sc_L3_testis_rep1_GSM3585574	rep1	170	108	False	True	False	False	False
rep1_AAAGCAAAGCTGCGAA	sc_L3_testis_rep1_GSM3585574	rep1	307	217	False	True	False	False	False
rep1_AAAGCAAAGGCAAAGA	sc_L3_testis_rep1_GSM3585574	rep1	125	84	False	True	False	False	False
rep1_AAAGCAAAGGCACATG	sc_L3_testis_rep1_GSM3585574	rep1	371	256	False	True	False	False	False
rep1_AAAGCAAAGGCATGTG	sc_L3_testis_rep1_GSM3585574	rep1	555	354	True	True	True	False	True	C1	1.17475	-4.60983	0.00785345	1.35501	0	0	1.95379	0
rep1_AAAGCAAAGTTACCCA	sc_L3_testis_rep1_GSM3585574	rep1	202	135	False	True	False	False	False
rep1_AAAGCAACAACGATCT	sc_L3_testis_rep1_GSM3585574	rep1	383	224	False	True	False	False	False
rep1_AAAGCAACAAGCCTAT	sc_L3_testis_rep1_GSM3585574	rep1	215	141	False	True	False	False	False
rep1_AAAGCAACACATCCAA	sc_L3_testis_rep1_GSM3585574	rep1	149	112	False	True	False	False	False
rep1_AAAGCAACAGCTCGCA	sc_L3_testis_rep1_GSM3585574	rep1	3448	1073	True	True	True	False	True	C1	1.34493	-7.84997	0.0129968	1.34824	0.90038	0	2.07897	0.94235
rep1_AAAGCAACAGGCTGAA	sc_L3_testis_rep1_GSM3585574	rep1	4853	2133	True	True	True	False	True	LPS	-7.68397	2.88109	0.138206	0.732576	0.475248	0.0678926	0.709115	0.632642
rep1_AAAGCAAGTCCGAGTC	sc_L3_testis_rep1_GSM3585574	rep1	269	159	False	True	False	False	False
rep1_AAAGCAAGTCTAGGTT	sc_L3_testis_rep1_GSM3585574	rep1	69434	5228	True	True	True	False	False
rep1_AAAGCAAGTCTAGTGT	sc_L3_testis_rep1_GSM3585574	rep1	199	131	False	True	False	False	False
rep1_AAAGCAAGTGTGAATA	sc_L3_testis_rep1_GSM3585574	rep1	187	130	False	True	False	False	False
rep1_AAAGCAAGTTCCGGCA	sc_L3_testis_rep1_GSM3585574	rep1	325	236	False	True	False	False	False
rep1_AAAGCAAGTTCGCGAC	sc_L3_testis_rep1_GSM3585574	rep1	237	140	False	True	False	False	False
rep1_AAAGCAAGTTGAGGTG	sc_L3_testis_rep1_GSM3585574	rep1	1006	503	True	True	True	False	True	C2	5.78078	-7.4778	0.00539477	1.29014	1.5595	0	1.84872	1.57699
rep1_AAAGCAATCATGGTCA	sc_L3_testis_rep1_GSM3585574	rep1	139	100	False	True	False	False	False
rep1_AAAGCAATCCTAGGGC	sc_L3_testis_rep1_GSM3585574	rep1	358	253	False	True	False	False	False
rep1_AAAGCAATCCTGCAGG	sc_L3_testis_rep1_GSM3585574	rep1	252	152	False	True	False	False	False
rep1_AAAGCAATCGGCATCG	sc_L3_testis_rep1_GSM3585574	rep1	175	122	False	True	False	False	False
rep1_AAAGCAATCGGTCCGA	sc_L3_testis_rep1_GSM3585574	rep1	134	94	False	True	False	False	False
rep1_AAAGCAATCTAACTCT	sc_L3_testis_rep1_GSM3585574	rep1	612	87	False	False	False	False	False
rep1_AAAGCAATCTGGTGTA	sc_L3_testis_rep1_GSM3585574	rep1	192	151	False	True	False	False	False
rep1_AAAGTAGAGAAGCCCA	sc_L3_testis_rep1_GSM3585574	rep1	204	139	False	True	False	False	False
rep1_AAAGTAGAGACGACGT	sc_L3_testis_rep1_GSM3585574	rep1	147	105	False	True	False	False	False
rep1_AAAGTAGAGAGGGATA	sc_L3_testis_rep1_GSM3585574	rep1	163	132	False	True	False	False	False
rep1_AAAGTAGAGCATCATC	sc_L3_testis_rep1_GSM3585574	rep1	142	98	False	True	False	False	False
rep1_AAAGTAGAGCTCCCAG	sc_L3_testis_rep1_GSM3585574	rep1	164	116	False	True	False	False	False
rep1_AAAGTAGAGGATTCGG	sc_L3_testis_rep1_GSM3585574	rep1	109	79	False	True	False	False	False
rep1_AAAGTAGAGGCGCTCT	sc_L3_testis_rep1_GSM3585574	rep1	187	125	False	True	False	False	False
rep1_AAAGTAGAGGCTAGCA	sc_L3_testis_rep1_GSM3585574	rep1	643	357	True	True	True	False	True	C1	0.575013	-5.33097	0.00606191	1.68841	0.529456	0	2.74208	0
rep1_AAAGTAGCAAACGTGG	sc_L3_testis_rep1_GSM3585574	rep1	217	130	False	True	False	False	False
rep1_AAAGTAGCAAGCGTAG	sc_L3_testis_rep1_GSM3585574	rep1	195	147	False	True	False	False	False
rep1_AAAGTAGCACTGTTAG	sc_L3_testis_rep1_GSM3585574	rep1	1952	775	True	True	True	False	True	C1	-1.37859	-3.9806	0.0330448	0.72267	0.526232	0	0.961875	0.148862
rep1_AAAGTAGCAGACAAAT	sc_L3_testis_rep1_GSM3585574	rep1	190	139	False	True	False	False	False
rep1_AAAGTAGCAGCTATTG	sc_L3_testis_rep1_GSM3585574	rep1	257	162	False	True	False	False	False
rep1_AAAGTAGCAGGACCCT	sc_L3_testis_rep1_GSM3585574	rep1	431	296	False	True	False	False	False
rep1_AAAGTAGCAGTGACAG	sc_L3_testis_rep1_GSM3585574	rep1	428	296	False	True	False	False	False
rep1_AAAGTAGCATCCGTGG	sc_L3_testis_rep1_GSM3585574	rep1	164	112	False	True	False	False	False
rep1_AAAGTAGCATTCTTAC	sc_L3_testis_rep1_GSM3585574	rep1	213	150	False	True	False	False	False
rep1_AAAGTAGGTACTCAAC	sc_L3_testis_rep1_GSM3585574	rep1	305	216	False	True	False	False	False
rep1_AAAGTAGGTAGCTGCC	sc_L3_testis_rep1_GSM3585574	rep1	185	134	False	True	False	False	False
rep1_AAAGTAGGTGAACCTT	sc_L3_testis_rep1_GSM3585574	rep1	162	121	False	True	False	False	False
rep1_AAAGTAGGTTATGTGC	sc_L3_testis_rep1_GSM3585574	rep1	263	164	False	True	False	False	False
rep1_AAAGTAGGTTCCCGAG	sc_L3_testis_rep1_GSM3585574	rep1	117	84	False	True	False	False	False
rep1_AAAGTAGGTTGTCGCG	sc_L3_testis_rep1_GSM3585574	rep1	218	162	False	True	False	False	False
rep1_AAAGTAGTCCCTAATT	sc_L3_testis_rep1_GSM3585574	rep1	182	148	False	True	False	False	False
rep1_AAAGTAGTCCCTGACT	sc_L3_testis_rep1_GSM3585574	rep1	132	98	False	True	False	False	False
rep1_AAAGTAGTCCGCATAA	sc_L3_testis_rep1_GSM3585574	rep1	868	503	True	True	True	False	True	MPS	-3.7939	4.3993	0.0245663	0.800581	1.19465	0	0.903154	0.611511
rep1_AAAGTAGTCGCTGATA	sc_L3_testis_rep1_GSM3585574	rep1	144	96	False	True	False	False	False
rep1_AAAGTAGTCGGTGTCG	sc_L3_testis_rep1_GSM3585574	rep1	296	163	False	True	False	False	False
rep1_AAAGTAGTCTAACCGA	sc_L3_testis_rep1_GSM3585574	rep1	198	134	False	True	False	False	False
rep1_AAAGTAGTCTCAACTT	sc_L3_testis_rep1_GSM3585574	rep1	107	81	False	True	False	False	False
rep1_AAAGTAGTCTCTTGAT	sc_L3_testis_rep1_GSM3585574	rep1	136	88	False	True	False	False	False
rep1_AAAGTAGTCTTGTACT	sc_L3_testis_rep1_GSM3585574	rep1	592	384	True	True	True	False	True	C1	2.12236	-4.94689	0.0119218	1.0124	0.80142	0	1.28817	0.634328
rep1_AAAGTAGTCTTGTCAT	sc_L3_testis_rep1_GSM3585574	rep1	146	118	False	True	False	False	False
rep1_AAATGCCAGAGATGAG	sc_L3_testis_rep1_GSM3585574	rep1	227	146	False	True	False	False	False
rep1_AAATGCCAGCTGCAAG	sc_L3_testis_rep1_GSM3585574	rep1	114	83	False	True	False	False	False
rep1_AAATGCCAGTACATGA	sc_L3_testis_rep1_GSM3585574	rep1	384	267	False	True	False	False	False
rep1_AAATGCCAGTGCCATT	sc_L3_testis_rep1_GSM3585574	rep1	315	245	False	True	False	False	False
rep1_AAATGCCCAAAGCGGT	sc_L3_testis_rep1_GSM3585574	rep1	156	106	False	True	False	False	False
rep1_AAATGCCCACGTCTCT	sc_L3_testis_rep1_GSM3585574	rep1	212	143	False	True	False	False	False
rep1_AAATGCCCACTGAAGG	sc_L3_testis_rep1_GSM3585574	rep1	3079	1000	True	True	True	False	True	C2	2.55109	-8.10196	0.0120775	1.34329	1.42028	0	2.02668	1.46371
rep1_AAATGCCCATGAAGTA	sc_L3_testis_rep1_GSM3585574	rep1	199	135	False	True	False	False	False
rep1_AAATGCCGTAAAGGAG	sc_L3_testis_rep1_GSM3585574	rep1	15173	2362	True	True	True	False	True	T	11.3608	8.38082	0.00760671	1.85184	1.58678	0	3.18164	1.78626
rep1_AAATGCCGTATGGTTC	sc_L3_testis_rep1_GSM3585574	rep1	353	278	False	True	False	False	False
rep1_AAATGCCGTCACACGC	sc_L3_testis_rep1_GSM3585574	rep1	193	133	False	True	False	False	False
rep1_AAATGCCGTGCCTGGT	sc_L3_testis_rep1_GSM3585574	rep1	499	317	False	True	False	False	False
rep1_AAATGCCGTTAGTGGG	sc_L3_testis_rep1_GSM3585574	rep1	412	284	False	True	False	False	False
rep1_AAATGCCGTTCGCGAC	sc_L3_testis_rep1_GSM3585574	rep1	238	176	False	True	False	False	False
rep1_AAATGCCGTTCGTCTC	sc_L3_testis_rep1_GSM3585574	rep1	668	402	True	True	True	False	True	MPS	-2.32893	7.56888	0.028986	0.465192	0.468162	0	0.656451	1.35458
rep1_AAATGCCTCAAGAAGT	sc_L3_testis_rep1_GSM3585574	rep1	185	110	False	True	False	False	False
rep1_AAATGCCTCCATGAAC	sc_L3_testis_rep1_GSM3585574	rep1	189	136	False	True	False	False	False
rep1_AAATGCCTCCTCGCAT	sc_L3_testis_rep1_GSM3585574	rep1	297	217	False	True	False	False	False
rep1_AAATGCCTCGATAGAA	sc_L3_testis_rep1_GSM3585574	rep1	2916	1477	True	True	True	False	True	LPS	-9.86821	6.71668	0.109273	0.528328	0.403467	0.217744	0.479847	0.702479
rep1_AAATGCCTCGCAAGCC	sc_L3_testis_rep1_GSM3585574	rep1	646	452	True	True	True	False	True	MPS	-1.56986	6.31504	0.0283839	0.681497	0	0	0.762037	0
rep1_AAATGCCTCTAAGCCA	sc_L3_testis_rep1_GSM3585574	rep1	132	83	False	True	False	False	False
rep1_AAATGCCTCTCGATGA	sc_L3_testis_rep1_GSM3585574	rep1	446	275	False	True	False	False	False
rep1_AACACGTAGACCTAGG	sc_L3_testis_rep1_GSM3585574	rep1	123	89	False	True	False	False	False
rep1_AACACGTAGATAGCAT	sc_L3_testis_rep1_GSM3585574	rep1	145	102	False	True	False	False	False
rep1_AACACGTAGCACAGGT	sc_L3_testis_rep1_GSM3585574	rep1	235	163	False	True	False	False	False
rep1_AACACGTAGCTAAACA	sc_L3_testis_rep1_GSM3585574	rep1	140	96	False	True	False	False	False
rep1_AACACGTAGCTAACAA	sc_L3_testis_rep1_GSM3585574	rep1	234	149	False	True	False	False	False
rep1_AACACGTAGGGAAACA	sc_L3_testis_rep1_GSM3585574	rep1	273	164	False	True	False	False	False
rep1_AACACGTAGTCAAGCG	sc_L3_testis_rep1_GSM3585574	rep1	251	176	False	True	False	False	False
rep1_AACACGTAGTCCATAC	sc_L3_testis_rep1_GSM3585574	rep1	260	187	False	True	False	False	False
rep1_AACACGTAGTGGTAAT	sc_L3_testis_rep1_GSM3585574	rep1	311	188	False	True	False	False	False
rep1_AACACGTCAAATCCGT	sc_L3_testis_rep1_GSM3585574	rep1	151	112	False	True	False	False	False
rep1_AACACGTCAAATTGCC	sc_L3_testis_rep1_GSM3585574	rep1	188	109	False	True	False	False	False
rep1_AACACGTCAATAGAGT	sc_L3_testis_rep1_GSM3585574	rep1	351	214	False	True	False	False	False
rep1_AACACGTCAATCCAAC	sc_L3_testis_rep1_GSM3585574	rep1	399	284	False	True	False	False	False
rep1_AACACGTCACCAGGTC	sc_L3_testis_rep1_GSM3585574	rep1	1248	810	True	True	True	False	True	LPS	-9.13818	7.11403	0.0530739	0.700688	0.222955	0	0.764337	0.337972
rep1_AACACGTCAGACAGGT	sc_L3_testis_rep1_GSM3585574	rep1	406	269	False	True	False	False	False
rep1_AACACGTCAGCATGAG	sc_L3_testis_rep1_GSM3585574	rep1	192	128	False	True	False	False	False
rep1_AACACGTCAGCTGCAC	sc_L3_testis_rep1_GSM3585574	rep1	289	191	False	True	False	False	False
rep1_AACACGTCAGTCCTTC	sc_L3_testis_rep1_GSM3585574	rep1	184	121	False	True	False	False	False
rep1_AACACGTCATCCCATC	sc_L3_testis_rep1_GSM3585574	rep1	159	107	False	True	False	False	False
rep1_AACACGTCATCGGACC	sc_L3_testis_rep1_GSM3585574	rep1	282	165	False	True	False	False	False
rep1_AACACGTGTAAGGGCT	sc_L3_testis_rep1_GSM3585574	rep1	134	101	False	True	False	False	False
rep1_AACACGTGTACTCGCG	sc_L3_testis_rep1_GSM3585574	rep1	305	222	False	True	False	False	False
rep1_AACACGTGTCATTAGC	sc_L3_testis_rep1_GSM3585574	rep1	139	97	False	True	False	False	False
rep1_AACACGTGTCGGATCC	sc_L3_testis_rep1_GSM3585574	rep1	228	148	False	True	False	False	False
rep1_AACACGTGTGATGTCT	sc_L3_testis_rep1_GSM3585574	rep1	2603	1008	True	True	True	False	True	T	10.2716	8.51196	-0.00535744	1.28362	1.55904	0	2.00767	1.75917
rep1_AACACGTGTGCCTGTG	sc_L3_testis_rep1_GSM3585574	rep1	177	122	False	True	False	False	False
rep1_AACACGTGTTCATGGT	sc_L3_testis_rep1_GSM3585574	rep1	594	298	True	True	True	False	True	C2	4.81743	-6.27562	0.00438166	1.37087	0.549295	0	1.89635	1.02719
rep1_AACACGTGTTGGTGGA	sc_L3_testis_rep1_GSM3585574	rep1	174	110	False	True	False	False	False
rep1_AACACGTGTTGGTTTG	sc_L3_testis_rep1_GSM3585574	rep1	711	31	False	False	False	False	False
rep1_AACACGTTCAAACAAG	sc_L3_testis_rep1_GSM3585574	rep1	261	149	False	True	False	False	False
rep1_AACACGTTCCAGGGCT	sc_L3_testis_rep1_GSM3585574	rep1	119	86	False	True	False	False	False
rep1_AACACGTTCGAGGTAG	sc_L3_testis_rep1_GSM3585574	rep1	232	155	False	True	False	False	False
rep1_AACACGTTCGTTTATC	sc_L3_testis_rep1_GSM3585574	rep1	281	187	False	True	False	False	False
rep1_AACACGTTCTAACGGT	sc_L3_testis_rep1_GSM3585574	rep1	974	412	True	True	True	False	True	C1	3.31756	-6.9523	0.0060678	1.45865	1.32889	0	2.1599	1.59176
rep1_AACACGTTCTACCTGC	sc_L3_testis_rep1_GSM3585574	rep1	281	167	False	True	False	False	False
rep1_AACACGTTCTATCCCG	sc_L3_testis_rep1_GSM3585574	rep1	177	125	False	True	False	False	False
rep1_AACCATGAGAGCCCAA	sc_L3_testis_rep1_GSM3585574	rep1	268	161	False	True	False	False	False
rep1_AACCATGAGAGGGATA	sc_L3_testis_rep1_GSM3585574	rep1	152	108	False	True	False	False	False
rep1_AACCATGAGATGGGTC	sc_L3_testis_rep1_GSM3585574	rep1	5448	1679	True	True	True	False	True	C3	6.91784	-5.62066	0.0104042	1.35565	1.3333	0	1.95013	1.07879
rep1_AACCATGAGCAAATCA	sc_L3_testis_rep1_GSM3585574	rep1	281	204	False	True	False	False	False
rep1_AACCATGAGCGCCTCA	sc_L3_testis_rep1_GSM3585574	rep1	3187	1022	True	True	True	False	True	C2	4.38179	-9.05215	0.0200909	1.3678	1.15494	0	2.12119	1.64485
rep1_AACCATGAGCGGATCA	sc_L3_testis_rep1_GSM3585574	rep1	2762	920	True	True	True	False	True	C1	-1.60514	-4.56104	0.0276138	1.11275	0.321741	0.130228	1.633	0.314039
rep1_AACCATGAGGAACTGC	sc_L3_testis_rep1_GSM3585574	rep1	470	292	False	True	False	False	False
rep1_AACCATGAGGTAAACT	sc_L3_testis_rep1_GSM3585574	rep1	300	193	False	True	False	False	False
rep1_AACCATGAGTACGCGA	sc_L3_testis_rep1_GSM3585574	rep1	286	187	False	True	False	False	False
rep1_AACCATGCAAACTGCT	sc_L3_testis_rep1_GSM3585574	rep1	364	243	False	True	False	False	False
rep1_AACCATGCACACTGCG	sc_L3_testis_rep1_GSM3585574	rep1	1782	675	True	True	True	False	True	C2	3.62557	-7.63232	0.010294	1.07839	0.693932	0	1.54496	0.876289
rep1_AACCATGCACTGTTAG	sc_L3_testis_rep1_GSM3585574	rep1	233	156	False	True	False	False	False
rep1_AACCATGCAGCATACT	sc_L3_testis_rep1_GSM3585574	rep1	234	153	False	True	False	False	False
rep1_AACCATGCAGCCTGTG	sc_L3_testis_rep1_GSM3585574	rep1	223	142	False	True	False	False	False
rep1_AACCATGCAGTACACT	sc_L3_testis_rep1_GSM3585574	rep1	11407	2365	True	True	True	False	True	T	11.6098	8.63011	0.00780108	1.52324	1.6372	0	2.44843	1.27293
rep1_AACCATGCAGTTCATG	sc_L3_testis_rep1_GSM3585574	rep1	256	178	False	True	False	False	False
rep1_AACCATGCATCGACGC	sc_L3_testis_rep1_GSM3585574	rep1	176	114	False	True	False	False	False
rep1_AACCATGCATCTCGCT	sc_L3_testis_rep1_GSM3585574	rep1	322	239	False	True	False	False	False
rep1_AACCATGCATTAGCCA	sc_L3_testis_rep1_GSM3585574	rep1	388	245	False	True	False	False	False
rep1_AACCATGCATTCACTT	sc_L3_testis_rep1_GSM3585574	rep1	268	173	False	True	False	False	False
rep1_AACCATGCATTGGCGC	sc_L3_testis_rep1_GSM3585574	rep1	231	147	False	True	False	False	False
rep1_AACCATGGTAACGTTC	sc_L3_testis_rep1_GSM3585574	rep1	376	253	False	True	False	False	False
rep1_AACCATGGTACTCGCG	sc_L3_testis_rep1_GSM3585574	rep1	326	221	False	True	False	False	False
rep1_AACCATGGTATTAGCC	sc_L3_testis_rep1_GSM3585574	rep1	193	156	False	True	False	False	False
rep1_AACCATGGTCTCAACA	sc_L3_testis_rep1_GSM3585574	rep1	129	85	False	True	False	False	False
rep1_AACCATGGTCTCGTTC	sc_L3_testis_rep1_GSM3585574	rep1	178	122	False	True	False	False	False
rep1_AACCATGGTTAAGAAC	sc_L3_testis_rep1_GSM3585574	rep1	136	96	False	True	False	False	False
rep1_AACCATGGTTTCGCTC	sc_L3_testis_rep1_GSM3585574	rep1	132	93	False	True	False	False	False
rep1_AACCATGTCAAACGGG	sc_L3_testis_rep1_GSM3585574	rep1	281	196	False	True	False	False	False
rep1_AACCATGTCATACGGT	sc_L3_testis_rep1_GSM3585574	rep1	193	135	False	True	False	False	False
rep1_AACCATGTCCGCGTTT	sc_L3_testis_rep1_GSM3585574	rep1	195	137	False	True	False	False	False
rep1_AACCATGTCCTGCTTG	sc_L3_testis_rep1_GSM3585574	rep1	178	127	False	True	False	False	False
rep1_AACCATGTCGCTGATA	sc_L3_testis_rep1_GSM3585574	rep1	186	124	False	True	False	False	False
rep1_AACCATGTCGGAAACG	sc_L3_testis_rep1_GSM3585574	rep1	636	479	True	True	True	False	True	EPS	-5.77868	1.60279	0.0258646	0.720582	0.90385	0	0.743007	1.28788
rep1_AACCATGTCGGTTAAC	sc_L3_testis_rep1_GSM3585574	rep1	522	287	True	True	True	False	True	MPS	1.06136	3.68659	0.0194072	0.624124	0.355377	0	1.052	0
rep1_AACCATGTCTTAGCCC	sc_L3_testis_rep1_GSM3585574	rep1	777	47	False	False	False	False	False
rep1_AACCGCGAGCCACTAT	sc_L3_testis_rep1_GSM3585574	rep1	273	169	False	True	False	False	False
rep1_AACCGCGAGCCTATGT	sc_L3_testis_rep1_GSM3585574	rep1	296	208	False	True	False	False	False
rep1_AACCGCGAGCCTTGAT	sc_L3_testis_rep1_GSM3585574	rep1	363	233	False	True	False	False	False
rep1_AACCGCGAGCGATAGC	sc_L3_testis_rep1_GSM3585574	rep1	307	232	False	True	False	False	False
rep1_AACCGCGAGTACATGA	sc_L3_testis_rep1_GSM3585574	rep1	634	393	True	True	True	False	True	P	-0.0588189	2.91588	0.0193502	1.08907	0.548012	0	1.63077	1.33333
rep1_AACCGCGAGTCCAGGA	sc_L3_testis_rep1_GSM3585574	rep1	129	91	False	True	False	False	False
rep1_AACCGCGAGTTGCAGG	sc_L3_testis_rep1_GSM3585574	rep1	201	141	False	True	False	False	False
rep1_AACCGCGCACAAGCCC	sc_L3_testis_rep1_GSM3585574	rep1	434	245	False	True	False	False	False
rep1_AACCGCGCACGTCTCT	sc_L3_testis_rep1_GSM3585574	rep1	945	458	True	True	True	False	True	C1	1.47275	-6.07369	0.00729396	1.27941	1.3422	0	2.04543	1.38493
rep1_AACCGCGCAGCGTCCA	sc_L3_testis_rep1_GSM3585574	rep1	13707	2429	True	True	True	False	True	C4	7.2809	-11.7198	0.0133156	1.40154	1.26539	0	2.11449	1.43245
rep1_AACCGCGCAGGGCATA	sc_L3_testis_rep1_GSM3585574	rep1	367	221	False	True	False	False	False
rep1_AACCGCGCATCGGTTA	sc_L3_testis_rep1_GSM3585574	rep1	983	468	True	True	True	False	True	C1	1.48859	-5.08278	0.00988831	1.59705	0.35809	0.434824	2.65026	0.377778
rep1_AACCGCGCATTCTCAT	sc_L3_testis_rep1_GSM3585574	rep1	541	351	True	True	True	False	True	C1	3.74954	-4.39288	0.00713175	1.15487	0.567915	0	1.49268	0.829268
rep1_AACCGCGGTACCGGCT	sc_L3_testis_rep1_GSM3585574	rep1	224	157	False	True	False	False	False
rep1_AACCGCGGTAGCGTGA	sc_L3_testis_rep1_GSM3585574	rep1	256	184	False	True	False	False	False
rep1_AACCGCGGTCAGAAGC	sc_L3_testis_rep1_GSM3585574	rep1	3587	1389	True	True	True	False	True	LPS	-8.79551	6.84368	0.0866443	0.530297	0.268626	0.0931968	0.506064	0.281147
rep1_AACCGCGGTCAGAATA	sc_L3_testis_rep1_GSM3585574	rep1	2367	825	True	True	True	False	True	C2	5.32288	-7.88608	0.00923624	1.07408	0.568374	0	1.48932	0.91821
rep1_AACCGCGGTGCGGTAA	sc_L3_testis_rep1_GSM3585574	rep1	219	133	False	True	False	False	False
rep1_AACCGCGGTTGAGGTG	sc_L3_testis_rep1_GSM3585574	rep1	174	108	False	True	False	False	False
rep1_AACCGCGTCAGCTCGG	sc_L3_testis_rep1_GSM3585574	rep1	540	298	True	True	True	False	True	C1	0.613325	1.10479	0.0120971	0.759157	0.382002	0	0.90707	0.982659
rep1_AACCGCGTCCCAGGTG	sc_L3_testis_rep1_GSM3585574	rep1	632	336	True	True	True	False	True	C1	2.43978	-4.57135	0.0091176	1.53722	0.573469	0	2.69092	0.613718
rep1_AACCGCGTCGGCTACG	sc_L3_testis_rep1_GSM3585574	rep1	129	88	False	True	False	False	False
rep1_AACGTTGAGAGATGAG	sc_L3_testis_rep1_GSM3585574	rep1	1683	652	True	True	True	False	True	C2	3.7387	-8.51861	0.00856392	1.90335	0.588334	0	3.01775	1.18881
rep1_AACGTTGAGAGCCTAG	sc_L3_testis_rep1_GSM3585574	rep1	159	109	False	True	False	False	False
rep1_AACGTTGAGAGTACAT	sc_L3_testis_rep1_GSM3585574	rep1	242	168	False	True	False	False	False
rep1_AACGTTGAGAGTCTGG	sc_L3_testis_rep1_GSM3585574	rep1	197	120	False	True	False	False	False
rep1_AACGTTGAGATACACA	sc_L3_testis_rep1_GSM3585574	rep1	188	126	False	True	False	False	False
rep1_AACGTTGAGCATCATC	sc_L3_testis_rep1_GSM3585574	rep1	145	108	False	True	False	False	False
rep1_AACGTTGAGCCGTCGT	sc_L3_testis_rep1_GSM3585574	rep1	318	201	False	True	False	False	False
rep1_AACGTTGAGCTAGTCT	sc_L3_testis_rep1_GSM3585574	rep1	143	91	False	True	False	False	False
rep1_AACGTTGAGCTTCGCG	sc_L3_testis_rep1_GSM3585574	rep1	577	374	True	True	True	False	True	MPS	-2.06579	7.60111	0.0271802	0.485859	0.467229	0	0.482016	0.580205
rep1_AACGTTGAGGAGTAGA	sc_L3_testis_rep1_GSM3585574	rep1	168	111	False	True	False	False	False
rep1_AACGTTGAGGATTCGG	sc_L3_testis_rep1_GSM3585574	rep1	739	485	True	True	True	False	True	MPS	-2.7014	6.71301	0.0356071	0.51579	0.365911	0	0.536489	0
rep1_AACGTTGAGTACCGGA	sc_L3_testis_rep1_GSM3585574	rep1	8813	1958	True	True	True	False	True	T	11.964	7.86837	0.00791632	1.4644	1.27155	0	2.40795	1.22578
rep1_AACGTTGAGTAGGTGC	sc_L3_testis_rep1_GSM3585574	rep1	130	92	False	True	False	False	False
rep1_AACGTTGAGTTCGATC	sc_L3_testis_rep1_GSM3585574	rep1	116	87	False	True	False	False	False
rep1_AACGTTGCAAAGCAAT	sc_L3_testis_rep1_GSM3585574	rep1	367	252	False	True	False	False	False
rep1_AACGTTGCAAGACACG	sc_L3_testis_rep1_GSM3585574	rep1	414	305	False	True	False	False	False
rep1_AACGTTGCACCTCGGA	sc_L3_testis_rep1_GSM3585574	rep1	185	129	False	True	False	False	False
rep1_AACGTTGCACGACTCG	sc_L3_testis_rep1_GSM3585574	rep1	884	428	True	True	True	False	True	C1	-0.824239	-4.90168	0.00845806	1.21248	0.8687	0	1.70779	1.74538
rep1_AACGTTGCACTATCTT	sc_L3_testis_rep1_GSM3585574	rep1	284	178	False	True	False	False	False
rep1_AACGTTGCACTTAAGC	sc_L3_testis_rep1_GSM3585574	rep1	353	239	False	True	False	False	False
rep1_AACGTTGCAGTCAGCC	sc_L3_testis_rep1_GSM3585574	rep1	145	106	False	True	False	False	False
rep1_AACGTTGGTACCGCTG	sc_L3_testis_rep1_GSM3585574	rep1	230	145	False	True	False	False	False
rep1_AACGTTGGTACCGTAT	sc_L3_testis_rep1_GSM3585574	rep1	245	170	False	True	False	False	False
rep1_AACGTTGGTCCATCCT	sc_L3_testis_rep1_GSM3585574	rep1	289	188	False	True	False	False	False
rep1_AACGTTGGTGGCTCCA	sc_L3_testis_rep1_GSM3585574	rep1	162	116	False	True	False	False	False
rep1_AACGTTGGTGTGCGTC	sc_L3_testis_rep1_GSM3585574	rep1	265	149	False	True	False	False	False
rep1_AACGTTGTCAGGCCCA	sc_L3_testis_rep1_GSM3585574	rep1	287	196	False	True	False	False	False
rep1_AACGTTGTCATGCATG	sc_L3_testis_rep1_GSM3585574	rep1	123	91	False	True	False	False	False
rep1_AACGTTGTCCCGACTT	sc_L3_testis_rep1_GSM3585574	rep1	283	181	False	True	False	False	False
rep1_AACGTTGTCCGGCACA	sc_L3_testis_rep1_GSM3585574	rep1	230	169	False	True	False	False	False
rep1_AACGTTGTCTCTTGAT	sc_L3_testis_rep1_GSM3585574	rep1	249	158	False	True	False	False	False
rep1_AACGTTGTCTGACCTC	sc_L3_testis_rep1_GSM3585574	rep1	146	103	False	True	False	False	False
rep1_AACGTTGTCTGGTGTA	sc_L3_testis_rep1_GSM3585574	rep1	140	102	False	True	False	False	False
rep1_AACGTTGTCTTGTTTG	sc_L3_testis_rep1_GSM3585574	rep1	137	95	False	True	False	False	False
rep1_AACTCAGAGAGTAATC	sc_L3_testis_rep1_GSM3585574	rep1	13975	2723	True	True	True	False	True	C4	7.02966	-11.9155	0.0166416	1.33751	1.53569	0	1.91446	1.43556
rep1_AACTCAGAGATAGCAT	sc_L3_testis_rep1_GSM3585574	rep1	1906	669	True	True	True	False	True	C1	2.56573	-6.87703	0.0095506	1.66861	1.10958	0	2.5533	0.504451
rep1_AACTCAGAGATAGGAG	sc_L3_testis_rep1_GSM3585574	rep1	182	133	False	True	False	False	False
rep1_AACTCAGAGATGCGAC	sc_L3_testis_rep1_GSM3585574	rep1	248	182	False	True	False	False	False
rep1_AACTCAGAGCAAATCA	sc_L3_testis_rep1_GSM3585574	rep1	258	187	False	True	False	False	False
rep1_AACTCAGAGCTTTGGT	sc_L3_testis_rep1_GSM3585574	rep1	2239	737	True	True	True	False	True	C1	-1.60621	-5.29799	0.0062866	1.75078	0.580567	0	2.71168	0.711297
rep1_AACTCAGAGGAGTAGA	sc_L3_testis_rep1_GSM3585574	rep1	131	98	False	True	False	False	False
rep1_AACTCAGAGGATGTAT	sc_L3_testis_rep1_GSM3585574	rep1	369	237	False	True	False	False	False
rep1_AACTCAGAGGTGCTTT	sc_L3_testis_rep1_GSM3585574	rep1	209	144	False	True	False	False	False
rep1_AACTCAGAGTGAACAT	sc_L3_testis_rep1_GSM3585574	rep1	249	208	False	True	False	False	False
rep1_AACTCAGAGTGTTTGC	sc_L3_testis_rep1_GSM3585574	rep1	11817	1788	True	True	True	False	True	C1	1.10171	-7.90228	0.0206575	1.38044	0.778608	0	2.05011	0.946719
rep1_AACTCAGCAAAGCAAT	sc_L3_testis_rep1_GSM3585574	rep1	385	268	False	True	False	False	False
rep1_AACTCAGCAAGCCCAC	sc_L3_testis_rep1_GSM3585574	rep1	290	196	False	True	False	False	False
rep1_AACTCAGCACAGAGGT	sc_L3_testis_rep1_GSM3585574	rep1	141	96	False	True	False	False	False
rep1_AACTCAGCACATAACC	sc_L3_testis_rep1_GSM3585574	rep1	496	320	False	True	False	False	False
rep1_AACTCAGCAGATGGCA	sc_L3_testis_rep1_GSM3585574	rep1	891	426	True	True	True	False	True	C1	0.988803	-4.74284	0.0124721	1.03666	0.176618	0.42893	1.25729	0.344828
rep1_AACTCAGCAGCCTATA	sc_L3_testis_rep1_GSM3585574	rep1	136	99	False	True	False	False	False
rep1_AACTCAGCAGCGTCCA	sc_L3_testis_rep1_GSM3585574	rep1	222	145	False	True	False	False	False
rep1_AACTCAGCATCTATGG	sc_L3_testis_rep1_GSM3585574	rep1	2148	836	True	True	True	False	True	C2	4.74304	-8.29998	0.00864476	1.38668	0.814921	0	2.18998	0.981713
rep1_AACTCAGGTAAAGGAG	sc_L3_testis_rep1_GSM3585574	rep1	468	321	False	True	False	False	False
rep1_AACTCAGGTACACCGC	sc_L3_testis_rep1_GSM3585574	rep1	129	90	False	True	False	False	False
rep1_AACTCAGGTCACTTCC	sc_L3_testis_rep1_GSM3585574	rep1	121	81	False	True	False	False	False
rep1_AACTCAGGTCCTAGCG	sc_L3_testis_rep1_GSM3585574	rep1	291	207	False	True	False	False	False
rep1_AACTCAGGTCTAACGT	sc_L3_testis_rep1_GSM3585574	rep1	138	93	False	True	False	False	False
rep1_AACTCAGGTCTCTTAT	sc_L3_testis_rep1_GSM3585574	rep1	207	151	False	True	False	False	False
rep1_AACTCAGGTGTCCTCT	sc_L3_testis_rep1_GSM3585574	rep1	356	243	False	True	False	False	False
rep1_AACTCAGGTTGCTCCT	sc_L3_testis_rep1_GSM3585574	rep1	171	116	False	True	False	False	False
rep1_AACTCAGTCAATACCG	sc_L3_testis_rep1_GSM3585574	rep1	548	370	True	True	True	False	True	MPS	-0.410609	6.27375	0.0243629	0.672831	0	0	0.89011	0
rep1_AACTCAGTCACCACCT	sc_L3_testis_rep1_GSM3585574	rep1	187	142	False	True	False	False	False
rep1_AACTCAGTCCGTTGCT	sc_L3_testis_rep1_GSM3585574	rep1	372	256	False	True	False	False	False
rep1_AACTCAGTCCTGCTTG	sc_L3_testis_rep1_GSM3585574	rep1	222	159	False	True	False	False	False
rep1_AACTCAGTCTAACTTC	sc_L3_testis_rep1_GSM3585574	rep1	533	297	True	True	True	False	True	C1	3.60794	-5.6486	0.00475054	1.30249	1.51517	0	1.73411	1.23188
rep1_AACTCAGTCTATCCCG	sc_L3_testis_rep1_GSM3585574	rep1	221	164	False	True	False	False	False
rep1_AACTCAGTCTCTAAGG	sc_L3_testis_rep1_GSM3585574	rep1	195	137	False	True	False	False	False
rep1_AACTCAGTCTGGCGAC	sc_L3_testis_rep1_GSM3585574	rep1	147	111	False	True	False	False	False
rep1_AACTCAGTCTTTAGGG	sc_L3_testis_rep1_GSM3585574	rep1	319	200	False	True	False	False	False
rep1_AACTCCCAGAAACGAG	sc_L3_testis_rep1_GSM3585574	rep1	239	161	False	True	False	False	False
rep1_AACTCCCAGAGCTATA	sc_L3_testis_rep1_GSM3585574	rep1	405	244	False	True	False	False	False
rep1_AACTCCCAGAGGTTAT	sc_L3_testis_rep1_GSM3585574	rep1	105	77	False	True	False	False	False
rep1_AACTCCCAGAGGTTGC	sc_L3_testis_rep1_GSM3585574	rep1	771	58	False	False	False	False	False
rep1_AACTCCCAGCCAACAG	sc_L3_testis_rep1_GSM3585574	rep1	10830	2523	True	True	True	False	True	C3	6.51742	-6.45195	0.016559	1.46116	1.06933	0	2.23424	0.683952
rep1_AACTCCCAGCGAAGGG	sc_L3_testis_rep1_GSM3585574	rep1	388	218	False	True	False	False	False
rep1_AACTCCCAGCTCCTTC	sc_L3_testis_rep1_GSM3585574	rep1	467	262	False	True	False	False	False
rep1_AACTCCCAGGACAGAA	sc_L3_testis_rep1_GSM3585574	rep1	205	128	False	True	False	False	False
rep1_AACTCCCAGTCAAGCG	sc_L3_testis_rep1_GSM3585574	rep1	182	136	False	True	False	False	False
rep1_AACTCCCCAACGCACC	sc_L3_testis_rep1_GSM3585574	rep1	952	535	True	True	True	False	True	MPS	-2.647	7.07506	0.036232	0.549042	0.304609	0	0.708456	0.767494
rep1_AACTCCCCACAAGCCC	sc_L3_testis_rep1_GSM3585574	rep1	1025	598	True	True	True	False	True	LPS	-5.80961	8.31462	0.0456258	0.49273	0.273367	0	0.472457	0.365591
rep1_AACTCCCCAGTAAGAT	sc_L3_testis_rep1_GSM3585574	rep1	200	147	False	True	False	False	False
rep1_AACTCCCCAGTCGTGC	sc_L3_testis_rep1_GSM3585574	rep1	145	103	False	True	False	False	False
rep1_AACTCCCCATGGATGG	sc_L3_testis_rep1_GSM3585574	rep1	438	245	False	True	False	False	False
rep1_AACTCCCCATGGGACA	sc_L3_testis_rep1_GSM3585574	rep1	167	115	False	True	False	False	False
rep1_AACTCCCCATTATCTC	sc_L3_testis_rep1_GSM3585574	rep1	303	180	False	True	False	False	False
rep1_AACTCCCGTACAGTGG	sc_L3_testis_rep1_GSM3585574	rep1	249	166	False	True	False	False	False
rep1_AACTCCCGTAGGGTAC	sc_L3_testis_rep1_GSM3585574	rep1	369	226	False	True	False	False	False
rep1_AACTCCCGTATCGCAT	sc_L3_testis_rep1_GSM3585574	rep1	181	131	False	True	False	False	False
rep1_AACTCCCGTATTCGTG	sc_L3_testis_rep1_GSM3585574	rep1	517	51	False	False	False	False	False
rep1_AACTCCCGTCAACTGT	sc_L3_testis_rep1_GSM3585574	rep1	224	147	False	True	False	False	False
rep1_AACTCCCGTCCGACGT	sc_L3_testis_rep1_GSM3585574	rep1	188	117	False	True	False	False	False
rep1_AACTCCCGTCGGCACT	sc_L3_testis_rep1_GSM3585574	rep1	4154	1370	True	True	True	False	True	C2	5.34903	-8.62109	0.0286859	1.30627	1.30086	0	1.91411	1.18753
rep1_AACTCCCGTCTCTTAT	sc_L3_testis_rep1_GSM3585574	rep1	2463	1030	True	True	True	False	True	C1	0.21033	-6.37651	0.0399359	0.961522	0.57613	0	1.32801	0.278005
rep1_AACTCCCGTCTTCGTC	sc_L3_testis_rep1_GSM3585574	rep1	466	292	False	True	False	False	False
rep1_AACTCCCGTGAACCTT	sc_L3_testis_rep1_GSM3585574	rep1	172	121	False	True	False	False	False
rep1_AACTCCCGTGCATCTA	sc_L3_testis_rep1_GSM3585574	rep1	954	116	False	False	False	False	False
rep1_AACTCCCGTGTGAAAT	sc_L3_testis_rep1_GSM3585574	rep1	242	170	False	True	False	False	False
rep1_AACTCCCGTTAGAACA	sc_L3_testis_rep1_GSM3585574	rep1	151	109	False	True	False	False	False
rep1_AACTCCCGTTCATGGT	sc_L3_testis_rep1_GSM3585574	rep1	294	218	False	True	False	False	False
rep1_AACTCCCGTTGACGTT	sc_L3_testis_rep1_GSM3585574	rep1	542	286	True	True	True	False	True	P	6.27585	-0.0577978	0.00287057	1.8934	0.938196	0	2.94595	1.89591
rep1_AACTCCCGTTGCGCAC	sc_L3_testis_rep1_GSM3585574	rep1	163	109	False	True	False	False	False
rep1_AACTCCCTCAGATAAG	sc_L3_testis_rep1_GSM3585574	rep1	227	159	False	True	False	False	False
rep1_AACTCCCTCGAACTGT	sc_L3_testis_rep1_GSM3585574	rep1	226	146	False	True	False	False	False
rep1_AACTCCCTCGTCGTTC	sc_L3_testis_rep1_GSM3585574	rep1	117	85	False	True	False	False	False
rep1_AACTCTTAGATCCGAG	sc_L3_testis_rep1_GSM3585574	rep1	161	114	False	True	False	False	False
rep1_AACTCTTAGCAGCCTC	sc_L3_testis_rep1_GSM3585574	rep1	120	92	False	True	False	False	False
rep1_AACTCTTAGCGTTCCG	sc_L3_testis_rep1_GSM3585574	rep1	310	186	False	True	False	False	False
rep1_AACTCTTAGTAGATGT	sc_L3_testis_rep1_GSM3585574	rep1	35567	4038	True	True	True	False	True	C4	7.3996	-11.6326	0.0218314	1.39603	1.33574	0	2.0428	1.69174
rep1_AACTCTTCAAATACAG	sc_L3_testis_rep1_GSM3585574	rep1	137	92	False	True	False	False	False
rep1_AACTCTTCAACACCTA	sc_L3_testis_rep1_GSM3585574	rep1	151	103	False	True	False	False	False
rep1_AACTCTTCACAAGTAA	sc_L3_testis_rep1_GSM3585574	rep1	126	92	False	True	False	False	False
rep1_AACTCTTCAGCCACCA	sc_L3_testis_rep1_GSM3585574	rep1	114	91	False	True	False	False	False
rep1_AACTCTTCAGGGTTAG	sc_L3_testis_rep1_GSM3585574	rep1	212	151	False	True	False	False	False
rep1_AACTCTTCATGCCTAA	sc_L3_testis_rep1_GSM3585574	rep1	319	209	False	True	False	False	False
rep1_AACTCTTCATTTCACT	sc_L3_testis_rep1_GSM3585574	rep1	165	133	False	True	False	False	False
rep1_AACTCTTGTAGGCATG	sc_L3_testis_rep1_GSM3585574	rep1	193	133	False	True	False	False	False
rep1_AACTCTTGTCAATACC	sc_L3_testis_rep1_GSM3585574	rep1	111	79	False	True	False	False	False
rep1_AACTCTTGTCATATCG	sc_L3_testis_rep1_GSM3585574	rep1	185	117	False	True	False	False	False
rep1_AACTCTTGTTAAAGTG	sc_L3_testis_rep1_GSM3585574	rep1	140	103	False	True	False	False	False
rep1_AACTCTTGTTATTCTC	sc_L3_testis_rep1_GSM3585574	rep1	302	183	False	True	False	False	False
rep1_AACTCTTGTTGTCTTT	sc_L3_testis_rep1_GSM3585574	rep1	126	85	False	True	False	False	False
rep1_AACTCTTGTTTCCACC	sc_L3_testis_rep1_GSM3585574	rep1	145	99	False	True	False	False	False
rep1_AACTCTTTCAATACCG	sc_L3_testis_rep1_GSM3585574	rep1	113	91	False	True	False	False	False
rep1_AACTCTTTCACAGTAC	sc_L3_testis_rep1_GSM3585574	rep1	120	95	False	True	False	False	False
rep1_AACTCTTTCACTTATC	sc_L3_testis_rep1_GSM3585574	rep1	642	371	True	True	True	False	True	C2	6.48012	-8.85291	0.00594194	1.16231	0.794184	0.642911	1.60672	1.16041
rep1_AACTCTTTCCCAAGAT	sc_L3_testis_rep1_GSM3585574	rep1	158	122	False	True	False	False	False
rep1_AACTCTTTCGCAAACT	sc_L3_testis_rep1_GSM3585574	rep1	322	211	False	True	False	False	False
rep1_AACTCTTTCGGTTCGG	sc_L3_testis_rep1_GSM3585574	rep1	149	107	False	True	False	False	False
rep1_AACTCTTTCGTCCAGG	sc_L3_testis_rep1_GSM3585574	rep1	254	195	False	True	False	False	False
rep1_AACTCTTTCTAACTTC	sc_L3_testis_rep1_GSM3585574	rep1	149	108	False	True	False	False	False
rep1_AACTCTTTCTGCCCTA	sc_L3_testis_rep1_GSM3585574	rep1	408	318	False	True	False	False	False
rep1_AACTGGTAGAACTCGG	sc_L3_testis_rep1_GSM3585574	rep1	166	119	False	True	False	False	False
rep1_AACTGGTAGACGACGT	sc_L3_testis_rep1_GSM3585574	rep1	342	252	False	True	False	False	False
rep1_AACTGGTAGCCCAGCT	sc_L3_testis_rep1_GSM3585574	rep1	279	185	False	True	False	False	False
rep1_AACTGGTAGCGATAGC	sc_L3_testis_rep1_GSM3585574	rep1	168	114	False	True	False	False	False
rep1_AACTGGTAGGATGTAT	sc_L3_testis_rep1_GSM3585574	rep1	506	312	True	True	True	False	True	C1	2.31203	-5.16841	0.0060821	1.06136	0.6124	0	1.39158	0.641509
rep1_AACTGGTAGGGATACC	sc_L3_testis_rep1_GSM3585574	rep1	147	105	False	True	False	False	False
rep1_AACTGGTAGGTCGGAT	sc_L3_testis_rep1_GSM3585574	rep1	399	226	False	True	False	False	False
rep1_AACTGGTAGTATCTCG	sc_L3_testis_rep1_GSM3585574	rep1	129	88	False	True	False	False	False
rep1_AACTGGTAGTTCGCAT	sc_L3_testis_rep1_GSM3585574	rep1	148	99	False	True	False	False	False
rep1_AACTGGTCAAGACGTG	sc_L3_testis_rep1_GSM3585574	rep1	411	239	False	True	False	False	False
rep1_AACTGGTCAAGCCGCT	sc_L3_testis_rep1_GSM3585574	rep1	156	111	False	True	False	False	False
rep1_AACTGGTCAATGAATG	sc_L3_testis_rep1_GSM3585574	rep1	128	90	False	True	False	False	False
rep1_AACTGGTCACCAACCG	sc_L3_testis_rep1_GSM3585574	rep1	303	203	False	True	False	False	False
rep1_AACTGGTCACCGAATT	sc_L3_testis_rep1_GSM3585574	rep1	241	166	False	True	False	False	False
rep1_AACTGGTCACTCTGTC	sc_L3_testis_rep1_GSM3585574	rep1	415	249	False	True	False	False	False
rep1_AACTGGTCAGATGAGC	sc_L3_testis_rep1_GSM3585574	rep1	177	132	False	True	False	False	False
rep1_AACTGGTCAGTCTTCC	sc_L3_testis_rep1_GSM3585574	rep1	132	93	False	True	False	False	False
rep1_AACTGGTGTAAGGATT	sc_L3_testis_rep1_GSM3585574	rep1	184	126	False	True	False	False	False
rep1_AACTGGTGTATAAACG	sc_L3_testis_rep1_GSM3585574	rep1	229	154	False	True	False	False	False
rep1_AACTGGTGTGCGCTTG	sc_L3_testis_rep1_GSM3585574	rep1	223	154	False	True	False	False	False
rep1_AACTGGTGTTTGTTGG	sc_L3_testis_rep1_GSM3585574	rep1	128	92	False	True	False	False	False
rep1_AACTGGTTCAATACCG	sc_L3_testis_rep1_GSM3585574	rep1	117	84	False	True	False	False	False
rep1_AACTGGTTCAGGATCT	sc_L3_testis_rep1_GSM3585574	rep1	397	257	False	True	False	False	False
rep1_AACTGGTTCAGTGCAT	sc_L3_testis_rep1_GSM3585574	rep1	276	200	False	True	False	False	False
rep1_AACTGGTTCCGCGGTA	sc_L3_testis_rep1_GSM3585574	rep1	320	227	False	True	False	False	False
rep1_AACTGGTTCGATCCCT	sc_L3_testis_rep1_GSM3585574	rep1	171	112	False	True	False	False	False
rep1_AACTGGTTCGTAGGAG	sc_L3_testis_rep1_GSM3585574	rep1	191	135	False	True	False	False	False
rep1_AACTGGTTCTTCCTTC	sc_L3_testis_rep1_GSM3585574	rep1	162	122	False	True	False	False	False
rep1_AACTTTCAGACAATAC	sc_L3_testis_rep1_GSM3585574	rep1	217	143	False	True	False	False	False
rep1_AACTTTCAGATACACA	sc_L3_testis_rep1_GSM3585574	rep1	189	141	False	True	False	False	False
rep1_AACTTTCAGCAGGTCA	sc_L3_testis_rep1_GSM3585574	rep1	246	180	False	True	False	False	False
rep1_AACTTTCAGCCGCCTA	sc_L3_testis_rep1_GSM3585574	rep1	212	150	False	True	False	False	False
rep1_AACTTTCAGCGCTTAT	sc_L3_testis_rep1_GSM3585574	rep1	279	172	False	True	False	False	False
rep1_AACTTTCAGCTCCTCT	sc_L3_testis_rep1_GSM3585574	rep1	162	120	False	True	False	False	False
rep1_AACTTTCAGGACTGGT	sc_L3_testis_rep1_GSM3585574	rep1	270	209	False	True	False	False	False
rep1_AACTTTCAGGCCATAG	sc_L3_testis_rep1_GSM3585574	rep1	243	163	False	True	False	False	False
rep1_AACTTTCAGGTGGGTT	sc_L3_testis_rep1_GSM3585574	rep1	613	44	False	False	False	False	False
rep1_AACTTTCAGTCCAGGA	sc_L3_testis_rep1_GSM3585574	rep1	211	144	False	True	False	False	False
rep1_AACTTTCAGTCCTCCT	sc_L3_testis_rep1_GSM3585574	rep1	496	362	False	True	False	False	False
rep1_AACTTTCAGTTCGCGC	sc_L3_testis_rep1_GSM3585574	rep1	123	88	False	True	False	False	False
rep1_AACTTTCCAATACGCT	sc_L3_testis_rep1_GSM3585574	rep1	118	88	False	True	False	False	False
rep1_AACTTTCCAATCTGCA	sc_L3_testis_rep1_GSM3585574	rep1	477	334	False	True	False	False	False
rep1_AACTTTCCAATGGACG	sc_L3_testis_rep1_GSM3585574	rep1	357	213	False	True	False	False	False
rep1_AACTTTCCACATCCGG	sc_L3_testis_rep1_GSM3585574	rep1	666	75	False	False	False	False	False
rep1_AACTTTCCACTGTGTA	sc_L3_testis_rep1_GSM3585574	rep1	135	94	False	True	False	False	False
rep1_AACTTTCCAGCGATCC	sc_L3_testis_rep1_GSM3585574	rep1	166	113	False	True	False	False	False
rep1_AACTTTCCAGGGTATG	sc_L3_testis_rep1_GSM3585574	rep1	166	119	False	True	False	False	False
rep1_AACTTTCCATCCAACA	sc_L3_testis_rep1_GSM3585574	rep1	167	101	False	True	False	False	False
rep1_AACTTTCCATCGGAAG	sc_L3_testis_rep1_GSM3585574	rep1	145	103	False	True	False	False	False
rep1_AACTTTCCATCTCGCT	sc_L3_testis_rep1_GSM3585574	rep1	128	88	False	True	False	False	False
rep1_AACTTTCGTAAGAGAG	sc_L3_testis_rep1_GSM3585574	rep1	260	208	False	True	False	False	False
rep1_AACTTTCGTAAGCACG	sc_L3_testis_rep1_GSM3585574	rep1	590	337	True	True	True	False	True	C2	4.29152	-6.43319	0.0052733	1.41105	0.570679	0	1.77954	0.584192
rep1_AACTTTCGTAATCGTC	sc_L3_testis_rep1_GSM3585574	rep1	279	205	False	True	False	False	False
rep1_AACTTTCGTATGAATG	sc_L3_testis_rep1_GSM3585574	rep1	525	300	True	True	True	False	True	C1	2.91879	-4.32258	0.00639475	1.10896	1.79961	0	1.58535	1.16438
rep1_AACTTTCGTCCCTACT	sc_L3_testis_rep1_GSM3585574	rep1	179	121	False	True	False	False	False
rep1_AACTTTCGTCCGAATT	sc_L3_testis_rep1_GSM3585574	rep1	412	259	False	True	False	False	False
rep1_AACTTTCGTCTCTCTG	sc_L3_testis_rep1_GSM3585574	rep1	240	172	False	True	False	False	False
rep1_AACTTTCGTTATCGGT	sc_L3_testis_rep1_GSM3585574	rep1	468	337	False	True	False	False	False
rep1_AACTTTCGTTCGTTGA	sc_L3_testis_rep1_GSM3585574	rep1	236	162	False	True	False	False	False
rep1_AACTTTCGTTGTGGAG	sc_L3_testis_rep1_GSM3585574	rep1	131	100	False	True	False	False	False
rep1_AACTTTCTCATAACCG	sc_L3_testis_rep1_GSM3585574	rep1	182	139	False	True	False	False	False
rep1_AACTTTCTCATTATCC	sc_L3_testis_rep1_GSM3585574	rep1	139	103	False	True	False	False	False
rep1_AACTTTCTCCTTGCCA	sc_L3_testis_rep1_GSM3585574	rep1	266	203	False	True	False	False	False
rep1_AACTTTCTCGGTCCGA	sc_L3_testis_rep1_GSM3585574	rep1	6976	1685	True	True	True	False	True	C4	7.80161	-10.7214	0.010129	1.56612	1.28182	0	2.40577	1.39344
rep1_AACTTTCTCTCCAACC	sc_L3_testis_rep1_GSM3585574	rep1	1821	1025	True	True	True	False	True	LPS	-9.14967	7.24914	0.0709014	0.561643	0.447328	0	0.476408	1.05328
rep1_AACTTTCTCTCTGAGA	sc_L3_testis_rep1_GSM3585574	rep1	131	94	False	True	False	False	False
rep1_AAGACCTAGAAGGTTT	sc_L3_testis_rep1_GSM3585574	rep1	1330	776	True	True	True	False	True	LPS	-8.84249	7.67925	0.0555387	0.528549	0.623801	0.252491	0.703448	0.586207
rep1_AAGACCTAGAATGTGT	sc_L3_testis_rep1_GSM3585574	rep1	120	88	False	True	False	False	False
rep1_AAGACCTAGACTTTCG	sc_L3_testis_rep1_GSM3585574	rep1	227	146	False	True	False	False	False
rep1_AAGACCTAGAGATGAG	sc_L3_testis_rep1_GSM3585574	rep1	373	250	False	True	False	False	False
rep1_AAGACCTAGCCATCGC	sc_L3_testis_rep1_GSM3585574	rep1	201	142	False	True	False	False	False
rep1_AAGACCTAGCCGTCGT	sc_L3_testis_rep1_GSM3585574	rep1	235	159	False	True	False	False	False
rep1_AAGACCTAGCGATAGC	sc_L3_testis_rep1_GSM3585574	rep1	292	197	False	True	False	False	False
rep1_AAGACCTAGGAGTAGA	sc_L3_testis_rep1_GSM3585574	rep1	176	117	False	True	False	False	False
rep1_AAGACCTAGGCTCATT	sc_L3_testis_rep1_GSM3585574	rep1	158	112	False	True	False	False	False
rep1_AAGACCTAGGGCATGT	sc_L3_testis_rep1_GSM3585574	rep1	201	132	False	True	False	False	False
rep1_AAGACCTAGGTGCTTT	sc_L3_testis_rep1_GSM3585574	rep1	108	81	False	True	False	False	False
rep1_AAGACCTAGTCGCCGT	sc_L3_testis_rep1_GSM3585574	rep1	219	159	False	True	False	False	False
rep1_AAGACCTCAAAGGAAG	sc_L3_testis_rep1_GSM3585574	rep1	431	258	False	True	False	False	False
rep1_AAGACCTCAAAGGCGT	sc_L3_testis_rep1_GSM3585574	rep1	137	96	False	True	False	False	False
rep1_AAGACCTCACAAGCCC	sc_L3_testis_rep1_GSM3585574	rep1	129	92	False	True	False	False	False
rep1_AAGACCTCACCTGGTG	sc_L3_testis_rep1_GSM3585574	rep1	192	131	False	True	False	False	False
rep1_AAGACCTCACGAAATA	sc_L3_testis_rep1_GSM3585574	rep1	422	291	False	True	False	False	False
rep1_AAGACCTCAGAGTGTG	sc_L3_testis_rep1_GSM3585574	rep1	209	141	False	True	False	False	False
rep1_AAGACCTCAGATGAGC	sc_L3_testis_rep1_GSM3585574	rep1	9220	2018	True	True	True	False	True	C3	5.50731	-8.89806	0.0118984	1.45682	1.16415	0	2.30166	1.26954
rep1_AAGACCTCAGGACCCT	sc_L3_testis_rep1_GSM3585574	rep1	221	145	False	True	False	False	False
rep1_AAGACCTCATGAAGTA	sc_L3_testis_rep1_GSM3585574	rep1	691	306	True	True	True	False	True	C1	-0.909762	-4.16819	0.00499007	1.03788	0.453673	0	0.838165	0
rep1_AAGACCTCATGAGCGA	sc_L3_testis_rep1_GSM3585574	rep1	126	90	False	True	False	False	False
rep1_AAGACCTCATGGAATA	sc_L3_testis_rep1_GSM3585574	rep1	283	179	False	True	False	False	False
rep1_AAGACCTGTATCGCAT	sc_L3_testis_rep1_GSM3585574	rep1	229	157	False	True	False	False	False
rep1_AAGACCTGTATGGTTC	sc_L3_testis_rep1_GSM3585574	rep1	1003	539	True	True	True	False	True	C2	3.13518	-7.44466	0.0080567	0.902095	1.45182	0	1.34505	1.86813
rep1_AAGACCTGTCGCTTCT	sc_L3_testis_rep1_GSM3585574	rep1	264	180	False	True	False	False	False
rep1_AAGACCTGTGCAACGA	sc_L3_testis_rep1_GSM3585574	rep1	478	310	False	True	False	False	False
rep1_AAGACCTGTTGGACCC	sc_L3_testis_rep1_GSM3585574	rep1	352	224	False	True	False	False	False
rep1_AAGACCTTCAAACCAC	sc_L3_testis_rep1_GSM3585574	rep1	543	358	True	True	True	False	True	MPS	-0.921346	3.69764	0.0218812	0.806394	0.858106	0	1.09164	1.47826
rep1_AAGACCTTCACAGGCC	sc_L3_testis_rep1_GSM3585574	rep1	1577	688	True	True	True	False	True	C2	3.80266	-7.76543	0.00602486	1.29092	0.396198	0	1.73321	0.449735
rep1_AAGACCTTCACATAGC	sc_L3_testis_rep1_GSM3585574	rep1	217	147	False	True	False	False	False
rep1_AAGACCTTCAGAGACG	sc_L3_testis_rep1_GSM3585574	rep1	394	234	False	True	False	False	False
rep1_AAGACCTTCCCGGATG	sc_L3_testis_rep1_GSM3585574	rep1	178	134	False	True	False	False	False
rep1_AAGACCTTCGAACGGA	sc_L3_testis_rep1_GSM3585574	rep1	221	149	False	True	False	False	False
rep1_AAGACCTTCGCATGAT	sc_L3_testis_rep1_GSM3585574	rep1	470	342	False	True	False	False	False
rep1_AAGACCTTCGGACAAG	sc_L3_testis_rep1_GSM3585574	rep1	208	141	False	True	False	False	False
rep1_AAGACCTTCGTAGGAG	sc_L3_testis_rep1_GSM3585574	rep1	324	192	False	True	False	False	False
rep1_AAGACCTTCTATCCTA	sc_L3_testis_rep1_GSM3585574	rep1	157	100	False	True	False	False	False
rep1_AAGCCGCAGATGCCTT	sc_L3_testis_rep1_GSM3585574	rep1	1076	722	True	True	True	False	True	LPS	-6.36464	6.74886	0.0505123	0.829658	0.393099	0	0.81842	0.385488
rep1_AAGCCGCAGCCTTGAT	sc_L3_testis_rep1_GSM3585574	rep1	261	194	False	True	False	False	False
rep1_AAGCCGCAGCGTTCCG	sc_L3_testis_rep1_GSM3585574	rep1	184	125	False	True	False	False	False
rep1_AAGCCGCAGGAGTACC	sc_L3_testis_rep1_GSM3585574	rep1	386	234	False	True	False	False	False
rep1_AAGCCGCAGTACGTAA	sc_L3_testis_rep1_GSM3585574	rep1	559	336	True	True	True	False	True	C2	4.76045	-6.21693	0.00813141	1.1719	0.633916	1.53951	1.52476	0
rep1_AAGCCGCCAACGATGG	sc_L3_testis_rep1_GSM3585574	rep1	243	150	False	True	False	False	False
rep1_AAGCCGCCACATTCGA	sc_L3_testis_rep1_GSM3585574	rep1	367	231	False	True	False	False	False
rep1_AAGCCGCCACTGTCGG	sc_L3_testis_rep1_GSM3585574	rep1	149	109	False	True	False	False	False
rep1_AAGCCGCCAGCTATTG	sc_L3_testis_rep1_GSM3585574	rep1	162	101	False	True	False	False	False
rep1_AAGCCGCCAGGACGTA	sc_L3_testis_rep1_GSM3585574	rep1	213	142	False	True	False	False	False
rep1_AAGCCGCGTAGAAAGG	sc_L3_testis_rep1_GSM3585574	rep1	1421	588	True	True	True	False	True	P	6.88957	-0.397928	0.000796225	1.5817	1.44921	0	2.72404	1.0089
rep1_AAGCCGCGTAGGACAC	sc_L3_testis_rep1_GSM3585574	rep1	266	194	False	True	False	False	False
rep1_AAGCCGCGTCCCTACT	sc_L3_testis_rep1_GSM3585574	rep1	203	130	False	True	False	False	False
rep1_AAGCCGCGTGACCAAG	sc_L3_testis_rep1_GSM3585574	rep1	213	139	False	True	False	False	False
rep1_AAGCCGCGTGCAGACA	sc_L3_testis_rep1_GSM3585574	rep1	173	108	False	True	False	False	False
rep1_AAGCCGCTCAAGATCC	sc_L3_testis_rep1_GSM3585574	rep1	29773	3666	True	True	True	False	True	C4	8.42353	-10.0262	0.0221162	1.30816	1.30283	0	1.88059	1.60356
rep1_AAGCCGCTCGCGATCG	sc_L3_testis_rep1_GSM3585574	rep1	587	459	True	True	True	False	True	EPS	-5.77146	1.26382	0.0256355	0.868143	0.761523	0	1.10914	0
rep1_AAGCCGCTCTTTCCTC	sc_L3_testis_rep1_GSM3585574	rep1	152	109	False	True	False	False	False
rep1_AAGGAGCAGAGGTAGA	sc_L3_testis_rep1_GSM3585574	rep1	362	231	False	True	False	False	False
rep1_AAGGAGCAGCACAGGT	sc_L3_testis_rep1_GSM3585574	rep1	162	108	False	True	False	False	False
rep1_AAGGAGCAGCGGCTTC	sc_L3_testis_rep1_GSM3585574	rep1	130	88	False	True	False	False	False
rep1_AAGGAGCAGGTTACCT	sc_L3_testis_rep1_GSM3585574	rep1	344	206	False	True	False	False	False
rep1_AAGGAGCAGTCTCAAC	sc_L3_testis_rep1_GSM3585574	rep1	172	117	False	True	False	False	False
rep1_AAGGAGCAGTGACATA	sc_L3_testis_rep1_GSM3585574	rep1	199	129	False	True	False	False	False
rep1_AAGGAGCCAATAGCGG	sc_L3_testis_rep1_GSM3585574	rep1	368	226	False	True	False	False	False
rep1_AAGGAGCCACCATGTA	sc_L3_testis_rep1_GSM3585574	rep1	239	150	False	True	False	False	False
rep1_AAGGAGCCACCGATAT	sc_L3_testis_rep1_GSM3585574	rep1	174	124	False	True	False	False	False
rep1_AAGGAGCCAGATCTGT	sc_L3_testis_rep1_GSM3585574	rep1	137	94	False	True	False	False	False
rep1_AAGGAGCCAGTAAGAT	sc_L3_testis_rep1_GSM3585574	rep1	210	135	False	True	False	False	False
rep1_AAGGAGCCAGTCACTA	sc_L3_testis_rep1_GSM3585574	rep1	250	163	False	True	False	False	False
rep1_AAGGAGCCATACCATG	sc_L3_testis_rep1_GSM3585574	rep1	743	332	True	True	True	False	True	P	6.51088	-0.0447851	0.00109597	1.63117	2.45718	0	2.71355	1.82306
rep1_AAGGAGCCATCCGTGG	sc_L3_testis_rep1_GSM3585574	rep1	1653	593	True	True	True	False	True	C1	-0.76305	-5.29341	0.00914653	2.01653	0.409693	0	3.17165	0.199765
rep1_AAGGAGCGTCCCGACA	sc_L3_testis_rep1_GSM3585574	rep1	170	110	False	True	False	False	False
rep1_AAGGAGCGTCTGCAAT	sc_L3_testis_rep1_GSM3585574	rep1	125	90	False	True	False	False	False
rep1_AAGGAGCGTCTGCCAG	sc_L3_testis_rep1_GSM3585574	rep1	261	208	False	True	False	False	False
rep1_AAGGAGCGTGACCAAG	sc_L3_testis_rep1_GSM3585574	rep1	390	227	False	True	False	False	False
rep1_AAGGAGCGTGTGCGTC	sc_L3_testis_rep1_GSM3585574	rep1	313	200	False	True	False	False	False
rep1_AAGGAGCTCACATAGC	sc_L3_testis_rep1_GSM3585574	rep1	349	189	False	True	False	False	False
rep1_AAGGAGCTCACCAGGC	sc_L3_testis_rep1_GSM3585574	rep1	13278	2712	True	True	True	False	True	C3	6.52616	-7.96842	0.0160989	1.27984	1.64721	0	1.83295	1.44964
rep1_AAGGAGCTCATGTAGC	sc_L3_testis_rep1_GSM3585574	rep1	176	128	False	True	False	False	False
rep1_AAGGAGCTCCACGCAG	sc_L3_testis_rep1_GSM3585574	rep1	135	95	False	True	False	False	False
rep1_AAGGAGCTCGAACTGT	sc_L3_testis_rep1_GSM3585574	rep1	204	141	False	True	False	False	False
rep1_AAGGAGCTCGATCCCT	sc_L3_testis_rep1_GSM3585574	rep1	542	388	True	True	True	False	True	MPS	-0.346183	4.24005	0.0174914	0.901222	1.09859	0	1.26836	1.91729
rep1_AAGGAGCTCGGAAATA	sc_L3_testis_rep1_GSM3585574	rep1	194	143	False	True	False	False	False
rep1_AAGGAGCTCGGAGCAA	sc_L3_testis_rep1_GSM3585574	rep1	188	135	False	True	False	False	False
rep1_AAGGAGCTCTACCAGA	sc_L3_testis_rep1_GSM3585574	rep1	698	338	True	True	True	False	True	C1	1.99406	-3.69077	0.00949689	1.44986	0.586373	0	2.4165	0.646388
rep1_AAGGAGCTCTAGAGTC	sc_L3_testis_rep1_GSM3585574	rep1	139	99	False	True	False	False	False
rep1_AAGGAGCTCTGGCGAC	sc_L3_testis_rep1_GSM3585574	rep1	215	141	False	True	False	False	False
rep1_AAGGAGCTCTTCGGTC	sc_L3_testis_rep1_GSM3585574	rep1	338	251	False	True	False	False	False
rep1_AAGGCAGAGCGTCAAG	sc_L3_testis_rep1_GSM3585574	rep1	107	87	False	True	False	False	False
rep1_AAGGCAGAGCGTTCCG	sc_L3_testis_rep1_GSM3585574	rep1	210	153	False	True	False	False	False
rep1_AAGGCAGAGGTACTCT	sc_L3_testis_rep1_GSM3585574	rep1	220	147	False	True	False	False	False
rep1_AAGGCAGAGTCCATAC	sc_L3_testis_rep1_GSM3585574	rep1	173	127	False	True	False	False	False
rep1_AAGGCAGAGTGAAGTT	sc_L3_testis_rep1_GSM3585574	rep1	145	96	False	True	False	False	False
rep1_AAGGCAGAGTTTAGGA	sc_L3_testis_rep1_GSM3585574	rep1	411	270	False	True	False	False	False
rep1_AAGGCAGCAATAAGCA	sc_L3_testis_rep1_GSM3585574	rep1	201	130	False	True	False	False	False
rep1_AAGGCAGCACGAGAGT	sc_L3_testis_rep1_GSM3585574	rep1	161	101	False	True	False	False	False
rep1_AAGGCAGCACTGAAGG	sc_L3_testis_rep1_GSM3585574	rep1	233	174	False	True	False	False	False
rep1_AAGGCAGCAGCAGTTT	sc_L3_testis_rep1_GSM3585574	rep1	164	114	False	True	False	False	False
rep1_AAGGCAGCAGGAATCG	sc_L3_testis_rep1_GSM3585574	rep1	848	164	False	False	False	False	False
rep1_AAGGCAGCATGCAACT	sc_L3_testis_rep1_GSM3585574	rep1	138	95	False	True	False	False	False
rep1_AAGGCAGGTAACGCGA	sc_L3_testis_rep1_GSM3585574	rep1	302	185	False	True	False	False	False
rep1_AAGGCAGGTAAGGATT	sc_L3_testis_rep1_GSM3585574	rep1	205	129	False	True	False	False	False
rep1_AAGGCAGGTATAGGGC	sc_L3_testis_rep1_GSM3585574	rep1	241	155	False	True	False	False	False
rep1_AAGGCAGGTATGCTTG	sc_L3_testis_rep1_GSM3585574	rep1	531	321	True	True	True	False	True	C1	2.30327	-2.45745	0.0108209	1.19209	0	0	1.6954	0
rep1_AAGGCAGGTCAAAGCG	sc_L3_testis_rep1_GSM3585574	rep1	162	103	False	True	False	False	False
rep1_AAGGCAGGTGATAAGT	sc_L3_testis_rep1_GSM3585574	rep1	267	173	False	True	False	False	False
rep1_AAGGCAGGTTGTGGCC	sc_L3_testis_rep1_GSM3585574	rep1	229	162	False	True	False	False	False
rep1_AAGGCAGTCACTATTC	sc_L3_testis_rep1_GSM3585574	rep1	235	163	False	True	False	False	False
rep1_AAGGCAGTCGATCCCT	sc_L3_testis_rep1_GSM3585574	rep1	180	130	False	True	False	False	False
rep1_AAGGCAGTCGCTTAGA	sc_L3_testis_rep1_GSM3585574	rep1	155	109	False	True	False	False	False
rep1_AAGGCAGTCTAGCACA	sc_L3_testis_rep1_GSM3585574	rep1	566	301	True	True	True	False	True	C2	5.48794	-6.93611	0.00502676	1.38211	1.17275	0	2.10832	1.73469
rep1_AAGGCAGTCTGGCGAC	sc_L3_testis_rep1_GSM3585574	rep1	234	145	False	True	False	False	False
rep1_AAGGCAGTCTGGTTCC	sc_L3_testis_rep1_GSM3585574	rep1	3846	1091	True	True	True	False	True	T	11.2571	7.29917	0.00209863	1.72273	1.23838	0	2.8679	1.17241
rep1_AAGGTTCAGAAACCTA	sc_L3_testis_rep1_GSM3585574	rep1	158	110	False	True	False	False	False
rep1_AAGGTTCAGAAGATTC	sc_L3_testis_rep1_GSM3585574	rep1	182	124	False	True	False	False	False
rep1_AAGGTTCAGAATTCCC	sc_L3_testis_rep1_GSM3585574	rep1	51340	3953	True	True	True	False	True	C4	8.22118	-10.5351	0.0268823	1.26915	1.15062	0	1.84358	1.30138
rep1_AAGGTTCAGCCAGGAT	sc_L3_testis_rep1_GSM3585574	rep1	181	114	False	True	False	False	False
rep1_AAGGTTCAGGAATTAC	sc_L3_testis_rep1_GSM3585574	rep1	138	96	False	True	False	False	False
rep1_AAGGTTCAGGTGCAAC	sc_L3_testis_rep1_GSM3585574	rep1	210	141	False	True	False	False	False
rep1_AAGGTTCAGGTGTGGT	sc_L3_testis_rep1_GSM3585574	rep1	2463	827	True	True	True	False	True	C2	3.3637	-8.04036	0.0109832	1.35207	0.951903	0	1.91132	1.36796
rep1_AAGGTTCAGTGCCAGA	sc_L3_testis_rep1_GSM3585574	rep1	671	459	True	True	True	False	True	MPS	-0.0201932	6.21942	0.0354426	0.494426	0	0	0.59954	0
rep1_AAGGTTCAGTGGGCTA	sc_L3_testis_rep1_GSM3585574	rep1	1071	673	True	True	True	False	True	LPS	-7.23041	7.46409	0.0450845	0.597623	0.256058	0	0.494246	0
rep1_AAGGTTCAGTGGTAAT	sc_L3_testis_rep1_GSM3585574	rep1	648	430	True	True	True	False	True	MPS	-3.3425	8.23138	0.0326052	0.542003	0.837675	0	0.62669	0.543131
rep1_AAGGTTCCAATAGAGT	sc_L3_testis_rep1_GSM3585574	rep1	5565	1527	True	True	True	False	True	T	10.9194	8.94754	-0.00532879	1.37147	1.45148	0	2.17317	1.30032
rep1_AAGGTTCCACAAGACG	sc_L3_testis_rep1_GSM3585574	rep1	214	150	False	True	False	False	False
rep1_AAGGTTCCACACATGT	sc_L3_testis_rep1_GSM3585574	rep1	173	127	False	True	False	False	False
rep1_AAGGTTCCACGGCCAT	sc_L3_testis_rep1_GSM3585574	rep1	280	190	False	True	False	False	False
rep1_AAGGTTCCAGGGTATG	sc_L3_testis_rep1_GSM3585574	rep1	1404	563	True	True	True	False	True	C1	1.5945	-6.6004	0.0143616	1.14536	0.331909	0	1.67779	0
rep1_AAGGTTCCATGCCACG	sc_L3_testis_rep1_GSM3585574	rep1	256	154	False	True	False	False	False
rep1_AAGGTTCGTACTTCTT	sc_L3_testis_rep1_GSM3585574	rep1	224	155	False	True	False	False	False
rep1_AAGGTTCGTAGAGTGC	sc_L3_testis_rep1_GSM3585574	rep1	194	139	False	True	False	False	False
rep1_AAGGTTCGTGTTCTTT	sc_L3_testis_rep1_GSM3585574	rep1	189	126	False	True	False	False	False
rep1_AAGGTTCGTTCCGGCA	sc_L3_testis_rep1_GSM3585574	rep1	113	84	False	True	False	False	False
rep1_AAGGTTCTCAGTGCAT	sc_L3_testis_rep1_GSM3585574	rep1	381	270	False	True	False	False	False
rep1_AAGGTTCTCATCGATG	sc_L3_testis_rep1_GSM3585574	rep1	313	199	False	True	False	False	False
rep1_AAGGTTCTCATGTCTT	sc_L3_testis_rep1_GSM3585574	rep1	337	227	False	True	False	False	False
rep1_AAGGTTCTCCTTTACA	sc_L3_testis_rep1_GSM3585574	rep1	110	83	False	True	False	False	False
rep1_AAGGTTCTCGCCTGTT	sc_L3_testis_rep1_GSM3585574	rep1	158	104	False	True	False	False	False
rep1_AAGGTTCTCTTGTTTG	sc_L3_testis_rep1_GSM3585574	rep1	227	162	False	True	False	False	False
rep1_AAGTCTGAGACCCACC	sc_L3_testis_rep1_GSM3585574	rep1	352	263	False	True	False	False	False
rep1_AAGTCTGAGAGCTGCA	sc_L3_testis_rep1_GSM3585574	rep1	183	128	False	True	False	False	False
rep1_AAGTCTGAGCCTATGT	sc_L3_testis_rep1_GSM3585574	rep1	167	119	False	True	False	False	False
rep1_AAGTCTGAGGGTGTTG	sc_L3_testis_rep1_GSM3585574	rep1	275	181	False	True	False	False	False
rep1_AAGTCTGAGGTGTTAA	sc_L3_testis_rep1_GSM3585574	rep1	297	214	False	True	False	False	False
rep1_AAGTCTGAGGTTCCTA	sc_L3_testis_rep1_GSM3585574	rep1	242	145	False	True	False	False	False
rep1_AAGTCTGCAAACTGCT	sc_L3_testis_rep1_GSM3585574	rep1	143	118	False	True	False	False	False
rep1_AAGTCTGCACACCGCA	sc_L3_testis_rep1_GSM3585574	rep1	914	50	False	False	False	False	False
rep1_AAGTCTGCACGGTTTA	sc_L3_testis_rep1_GSM3585574	rep1	561	377	True	True	True	False	True	MPS	-0.419027	4.15481	0.0248874	0.794937	0	0.63291	0.699463	0
rep1_AAGTCTGCACTGTTAG	sc_L3_testis_rep1_GSM3585574	rep1	215	143	False	True	False	False	False
rep1_AAGTCTGCACTTCTGC	sc_L3_testis_rep1_GSM3585574	rep1	142	108	False	True	False	False	False
rep1_AAGTCTGCAGTTAACC	sc_L3_testis_rep1_GSM3585574	rep1	248	173	False	True	False	False	False
rep1_AAGTCTGCATATGGTC	sc_L3_testis_rep1_GSM3585574	rep1	230	158	False	True	False	False	False
rep1_AAGTCTGCATTCACTT	sc_L3_testis_rep1_GSM3585574	rep1	268	159	False	True	False	False	False
rep1_AAGTCTGGTAGGGACT	sc_L3_testis_rep1_GSM3585574	rep1	164	121	False	True	False	False	False
rep1_AAGTCTGGTATCTGCA	sc_L3_testis_rep1_GSM3585574	rep1	376	243	False	True	False	False	False
rep1_AAGTCTGGTCCCTTGT	sc_L3_testis_rep1_GSM3585574	rep1	202	151	False	True	False	False	False
rep1_AAGTCTGGTCGCATAT	sc_L3_testis_rep1_GSM3585574	rep1	7227	1753	True	True	True	False	True	C4	7.58827	-10.7313	0.0102271	1.4708	0.98339	0	2.17481	1.4294
rep1_AAGTCTGGTTCCACAA	sc_L3_testis_rep1_GSM3585574	rep1	190	132	False	True	False	False	False
rep1_AAGTCTGTCAAGATCC	sc_L3_testis_rep1_GSM3585574	rep1	186	140	False	True	False	False	False
rep1_AAGTCTGTCCTCTAGC	sc_L3_testis_rep1_GSM3585574	rep1	659	466	True	True	True	False	True	EPS	-5.44165	0.260368	0.0240092	1.04836	0.453673	0	1.63001	0
rep1_AAGTCTGTCCTTTCGG	sc_L3_testis_rep1_GSM3585574	rep1	9608	1781	True	True	True	False	True	C3	2.87528	-8.97534	0.0213977	1.17452	0.801877	0	1.63456	0.604875
rep1_AAGTCTGTCGCAAGCC	sc_L3_testis_rep1_GSM3585574	rep1	227	146	False	True	False	False	False
rep1_AAGTCTGTCTGGCGAC	sc_L3_testis_rep1_GSM3585574	rep1	372	247	False	True	False	False	False
rep1_AATCCAGAGAATCTCC	sc_L3_testis_rep1_GSM3585574	rep1	456	321	False	True	False	False	False
rep1_AATCCAGAGGACAGCT	sc_L3_testis_rep1_GSM3585574	rep1	174	126	False	True	False	False	False
rep1_AATCCAGAGGGTATCG	sc_L3_testis_rep1_GSM3585574	rep1	166	125	False	True	False	False	False
rep1_AATCCAGAGTCCCACG	sc_L3_testis_rep1_GSM3585574	rep1	241	195	False	True	False	False	False
rep1_AATCCAGCACAGCCCA	sc_L3_testis_rep1_GSM3585574	rep1	32820	3958	True	True	True	False	True	G	-5.45707	-5.00828	0.0724604	1.04646	1.3883	0.0104383	1.66536	1.78213
rep1_AATCCAGCACATGACT	sc_L3_testis_rep1_GSM3585574	rep1	2665	1009	True	True	True	False	True	T	10.8586	8.19313	-6.8816e-05	1.61669	1.83797	0	2.79763	1.69231
rep1_AATCCAGCACTGAAGG	sc_L3_testis_rep1_GSM3585574	rep1	116	90	False	True	False	False	False
rep1_AATCCAGCAGCTGCTG	sc_L3_testis_rep1_GSM3585574	rep1	716	496	True	True	True	False	True	MPS	-3.68169	5.34875	0.0343312	0.584513	0.7665	0	0.529495	0
rep1_AATCCAGGTAAATGAC	sc_L3_testis_rep1_GSM3585574	rep1	172	116	False	True	False	False	False
rep1_AATCCAGGTAAGTGTA	sc_L3_testis_rep1_GSM3585574	rep1	146	98	False	True	False	False	False
rep1_AATCCAGGTCAAACTC	sc_L3_testis_rep1_GSM3585574	rep1	121	91	False	True	False	False	False
rep1_AATCCAGGTCCATCCT	sc_L3_testis_rep1_GSM3585574	rep1	245	165	False	True	False	False	False
rep1_AATCCAGGTCTCACCT	sc_L3_testis_rep1_GSM3585574	rep1	178	129	False	True	False	False	False
rep1_AATCCAGGTGAACCTT	sc_L3_testis_rep1_GSM3585574	rep1	219	174	False	True	False	False	False
rep1_AATCCAGGTTCGGGCT	sc_L3_testis_rep1_GSM3585574	rep1	136	103	False	True	False	False	False
rep1_AATCCAGTCACCGTAA	sc_L3_testis_rep1_GSM3585574	rep1	3205	1362	True	True	True	False	True	LPS	-9.34905	6.45402	0.10428	0.51065	0.446837	0.197305	0.425394	0.227577
rep1_AATCCAGTCACTTATC	sc_L3_testis_rep1_GSM3585574	rep1	122	84	False	True	False	False	False
rep1_AATCCAGTCCCTCAGT	sc_L3_testis_rep1_GSM3585574	rep1	153	105	False	True	False	False	False
rep1_AATCCAGTCCCTTGCA	sc_L3_testis_rep1_GSM3585574	rep1	210	147	False	True	False	False	False
rep1_AATCCAGTCGCATGGC	sc_L3_testis_rep1_GSM3585574	rep1	370	233	False	True	False	False	False
rep1_AATCCAGTCGCTGATA	sc_L3_testis_rep1_GSM3585574	rep1	118	78	False	True	False	False	False
rep1_AATCCAGTCTGCGGCA	sc_L3_testis_rep1_GSM3585574	rep1	277	168	False	True	False	False	False
rep1_AATCCAGTCTTATCTG	sc_L3_testis_rep1_GSM3585574	rep1	158	118	False	True	False	False	False
rep1_AATCGGTAGAAAGTGG	sc_L3_testis_rep1_GSM3585574	rep1	348	217	False	True	False	False	False
rep1_AATCGGTAGATGGCGT	sc_L3_testis_rep1_GSM3585574	rep1	317	194	False	True	False	False	False
rep1_AATCGGTAGCGCTTAT	sc_L3_testis_rep1_GSM3585574	rep1	1806	587	True	True	True	False	True	C1	2.05018	-6.56656	0.00737882	1.02682	0.656212	0	1.27882	0.893796
rep1_AATCGGTAGGATGTAT	sc_L3_testis_rep1_GSM3585574	rep1	380	235	False	True	False	False	False
rep1_AATCGGTAGGTGATAT	sc_L3_testis_rep1_GSM3585574	rep1	410	301	False	True	False	False	False
rep1_AATCGGTAGTATTGGA	sc_L3_testis_rep1_GSM3585574	rep1	315	200	False	True	False	False	False
rep1_AATCGGTCAGACGTAG	sc_L3_testis_rep1_GSM3585574	rep1	258	152	False	True	False	False	False
rep1_AATCGGTCAGTCGATT	sc_L3_testis_rep1_GSM3585574	rep1	538	378	True	True	True	False	True	MPS	-2.10825	4.40251	0.0276547	0.955705	1.13309	0	0.845491	1.46552
rep1_AATCGGTCATGCCCGA	sc_L3_testis_rep1_GSM3585574	rep1	756	511	True	True	True	False	True	MPS	-3.60738	7.44065	0.0416283	0.626392	0.941208	0	0.749633	0
rep1_AATCGGTGTACTTCTT	sc_L3_testis_rep1_GSM3585574	rep1	1890	1246	True	True	True	False	True	LPS	-8.52226	3.71472	0.0764496	0.684985	0.28779	0	0.60177	0.501475
rep1_AATCGGTGTAGCTCCG	sc_L3_testis_rep1_GSM3585574	rep1	223	145	False	True	False	False	False
rep1_AATCGGTGTTGCCTCT	sc_L3_testis_rep1_GSM3585574	rep1	209	148	False	True	False	False	False
rep1_AATCGGTTCAGGATCT	sc_L3_testis_rep1_GSM3585574	rep1	153	110	False	True	False	False	False
rep1_AATCGGTTCAGGTTCA	sc_L3_testis_rep1_GSM3585574	rep1	225	157	False	True	False	False	False
rep1_AATCGGTTCCGTCATC	sc_L3_testis_rep1_GSM3585574	rep1	1296	526	True	True	True	False	True	C1	2.82184	-7.16239	0.00471425	1.36342	0.849815	0	2.12268	0.72238
rep1_AATCGGTTCTACTATC	sc_L3_testis_rep1_GSM3585574	rep1	333	212	False	True	False	False	False
rep1_AATCGGTTCTGCGACG	sc_L3_testis_rep1_GSM3585574	rep1	171	117	False	True	False	False	False
rep1_AATCGGTTCTTGACGA	sc_L3_testis_rep1_GSM3585574	rep1	1835	977	True	True	True	False	True	LPS	-8.88706	6.6227	0.0755305	0.576383	0.291728	0.17712	0.508728	0.42394
rep1_ACACCAAAGAAGAAGC	sc_L3_testis_rep1_GSM3585574	rep1	176	116	False	True	False	False	False
rep1_ACACCAAAGCCACTAT	sc_L3_testis_rep1_GSM3585574	rep1	440	262	False	True	False	False	False
rep1_ACACCAAAGCCGTCGT	sc_L3_testis_rep1_GSM3585574	rep1	196	128	False	True	False	False	False
rep1_ACACCAAAGCCTCGTG	sc_L3_testis_rep1_GSM3585574	rep1	479	326	False	True	False	False	False
rep1_ACACCAAAGCGTCTAT	sc_L3_testis_rep1_GSM3585574	rep1	245	160	False	True	False	False	False
rep1_ACACCAAAGGATGGAA	sc_L3_testis_rep1_GSM3585574	rep1	227	148	False	True	False	False	False
rep1_ACACCAAAGGTTCCTA	sc_L3_testis_rep1_GSM3585574	rep1	173	119	False	True	False	False	False
rep1_ACACCAAAGTAGGTGC	sc_L3_testis_rep1_GSM3585574	rep1	639	434	True	True	True	False	True	MPS	-0.8947	5.90159	0.0300244	0.577037	0.222955	0.541463	0.580173	0
rep1_ACACCAAAGTGGGCTA	sc_L3_testis_rep1_GSM3585574	rep1	475	292	False	True	False	False	False
rep1_ACACCAACAACGCACC	sc_L3_testis_rep1_GSM3585574	rep1	267	167	False	True	False	False	False
rep1_ACACCAACAATGCCAT	sc_L3_testis_rep1_GSM3585574	rep1	451	241	False	True	False	False	False
rep1_ACACCAACAGACACTT	sc_L3_testis_rep1_GSM3585574	rep1	176	121	False	True	False	False	False
rep1_ACACCAACATCTGGTA	sc_L3_testis_rep1_GSM3585574	rep1	396	293	False	True	False	False	False
rep1_ACACCAAGTATGGTTC	sc_L3_testis_rep1_GSM3585574	rep1	952	587	True	True	True	False	True	MPS	-2.98391	5.63034	0.0411094	0.662298	0.438683	0	0.714997	1.22302
rep1_ACACCAAGTATTCTCT	sc_L3_testis_rep1_GSM3585574	rep1	217	159	False	True	False	False	False
rep1_ACACCAAGTCAACTGT	sc_L3_testis_rep1_GSM3585574	rep1	156	114	False	True	False	False	False
rep1_ACACCAAGTCTGATCA	sc_L3_testis_rep1_GSM3585574	rep1	178	125	False	True	False	False	False
rep1_ACACCAAGTGCAGTAG	sc_L3_testis_rep1_GSM3585574	rep1	228	155	False	True	False	False	False
rep1_ACACCAAGTTGCCTCT	sc_L3_testis_rep1_GSM3585574	rep1	301	187	False	True	False	False	False
rep1_ACACCAAGTTTCCACC	sc_L3_testis_rep1_GSM3585574	rep1	324	197	False	True	False	False	False
rep1_ACACCAATCACTATTC	sc_L3_testis_rep1_GSM3585574	rep1	1145	738	True	True	True	True	False
rep1_ACACCAATCAGGATCT	sc_L3_testis_rep1_GSM3585574	rep1	427	269	False	True	False	False	False
rep1_ACACCAATCAGTACGT	sc_L3_testis_rep1_GSM3585574	rep1	530	331	True	True	True	False	True	C1	1.55024	-3.08042	0.0115321	0.848122	0.286735	0.696356	1.33032	0
rep1_ACACCAATCCCTAATT	sc_L3_testis_rep1_GSM3585574	rep1	270	190	False	True	False	False	False
rep1_ACACCAATCCTAGGGC	sc_L3_testis_rep1_GSM3585574	rep1	438	254	False	True	False	False	False
rep1_ACACCAATCGCCATAA	sc_L3_testis_rep1_GSM3585574	rep1	169	102	False	True	False	False	False
rep1_ACACCAATCGGCCGAT	sc_L3_testis_rep1_GSM3585574	rep1	121	81	False	True	False	False	False
rep1_ACACCAATCTGGCGAC	sc_L3_testis_rep1_GSM3585574	rep1	2584	1139	True	True	True	False	True	C1	-1.4201	-2.51807	0.0591747	0.648912	0.215183	0	0.741505	0.249084
rep1_ACACCAATCTGTCAAG	sc_L3_testis_rep1_GSM3585574	rep1	210	131	False	True	False	False	False
rep1_ACACCCTAGACCCACC	sc_L3_testis_rep1_GSM3585574	rep1	309	223	False	True	False	False	False
rep1_ACACCCTAGCCAGAAC	sc_L3_testis_rep1_GSM3585574	rep1	375	239	False	True	False	False	False
rep1_ACACCCTAGCCGGTAA	sc_L3_testis_rep1_GSM3585574	rep1	176	116	False	True	False	False	False
rep1_ACACCCTAGGATATAC	sc_L3_testis_rep1_GSM3585574	rep1	225	143	False	True	False	False	False
rep1_ACACCCTAGGCAGTCA	sc_L3_testis_rep1_GSM3585574	rep1	131	94	False	True	False	False	False
rep1_ACACCCTAGGGCATGT	sc_L3_testis_rep1_GSM3585574	rep1	391	272	False	True	False	False	False
rep1_ACACCCTAGTGGAGAA	sc_L3_testis_rep1_GSM3585574	rep1	281	168	False	True	False	False	False
rep1_ACACCCTCAAAGTCAA	sc_L3_testis_rep1_GSM3585574	rep1	4534	1508	True	True	True	False	True	LPS	-8.40357	3.48562	0.072238	0.690659	0.42697	1.613	0.726218	0.162214
rep1_ACACCCTCAACGATGG	sc_L3_testis_rep1_GSM3585574	rep1	181	141	False	True	False	False	False
rep1_ACACCCTCAATTCCTT	sc_L3_testis_rep1_GSM3585574	rep1	719	436	True	True	True	False	True	MPS	-1.11329	4.31798	0.0325845	0.789608	1.05463	0	0.735577	0.53125
rep1_ACACCCTCACCGAAAG	sc_L3_testis_rep1_GSM3585574	rep1	238	146	False	True	False	False	False
rep1_ACACCCTCACGGCCAT	sc_L3_testis_rep1_GSM3585574	rep1	375	210	False	True	False	False	False
rep1_ACACCCTCAGTGGAGT	sc_L3_testis_rep1_GSM3585574	rep1	442	329	False	True	False	False	False
rep1_ACACCCTGTACCGGCT	sc_L3_testis_rep1_GSM3585574	rep1	21937	2623	True	True	True	False	True	C2	4.2325	-9.09793	0.0243177	1.42646	0.887437	0.0169701	2.17149	1.09863
rep1_ACACCCTGTACGCTGC	sc_L3_testis_rep1_GSM3585574	rep1	272	183	False	True	False	False	False
rep1_ACACCCTGTCGCGTGT	sc_L3_testis_rep1_GSM3585574	rep1	199	140	False	True	False	False	False
rep1_ACACCCTGTGAGCGAT	sc_L3_testis_rep1_GSM3585574	rep1	22576	3181	True	True	True	False	True	C4	6.98429	-8.47255	0.0212401	1.27203	1.46899	0	1.80475	1.63055
rep1_ACACCCTGTTAAGACA	sc_L3_testis_rep1_GSM3585574	rep1	197	144	False	True	False	False	False
rep1_ACACCCTGTTGGAGGT	sc_L3_testis_rep1_GSM3585574	rep1	352	201	False	True	False	False	False
rep1_ACACCCTGTTTAGGAA	sc_L3_testis_rep1_GSM3585574	rep1	197	123	False	True	False	False	False
rep1_ACACCCTGTTTGGCGC	sc_L3_testis_rep1_GSM3585574	rep1	169	107	False	True	False	False	False
rep1_ACACCCTTCACAGTAC	sc_L3_testis_rep1_GSM3585574	rep1	594	191	False	False	False	False	False
rep1_ACACCCTTCACCACCT	sc_L3_testis_rep1_GSM3585574	rep1	181	125	False	True	False	False	False
rep1_ACACCCTTCACCTCGT	sc_L3_testis_rep1_GSM3585574	rep1	397	229	False	True	False	False	False
rep1_ACACCCTTCAGCTCTC	sc_L3_testis_rep1_GSM3585574	rep1	246	158	False	True	False	False	False
rep1_ACACCCTTCCACGAAT	sc_L3_testis_rep1_GSM3585574	rep1	349	279	False	True	False	False	False
rep1_ACACCCTTCCCATTTA	sc_L3_testis_rep1_GSM3585574	rep1	335	206	False	True	False	False	False
rep1_ACACCCTTCTTTACAC	sc_L3_testis_rep1_GSM3585574	rep1	379	276	False	True	False	False	False
rep1_ACACCGGAGAGGACGG	sc_L3_testis_rep1_GSM3585574	rep1	240	170	False	True	False	False	False
rep1_ACACCGGAGATCCTGT	sc_L3_testis_rep1_GSM3585574	rep1	186	128	False	True	False	False	False
rep1_ACACCGGAGATGCCTT	sc_L3_testis_rep1_GSM3585574	rep1	287	189	False	True	False	False	False
rep1_ACACCGGAGCAACGGT	sc_L3_testis_rep1_GSM3585574	rep1	168	115	False	True	False	False	False
rep1_ACACCGGAGCGTGTCC	sc_L3_testis_rep1_GSM3585574	rep1	307	214	False	True	False	False	False
rep1_ACACCGGAGCTAGGCA	sc_L3_testis_rep1_GSM3585574	rep1	773	394	True	True	True	False	True	C1	0.142161	-4.72646	0.00996699	1.35018	0.626021	0	2.1013	0.835381
rep1_ACACCGGAGCTGCGAA	sc_L3_testis_rep1_GSM3585574	rep1	745	399	True	True	True	False	True	MPS	-0.547068	6.65597	0.0320735	0.521667	0.191312	0	0.549865	0
rep1_ACACCGGAGGAGCGAG	sc_L3_testis_rep1_GSM3585574	rep1	151	107	False	True	False	False	False
rep1_ACACCGGAGGGTCTCC	sc_L3_testis_rep1_GSM3585574	rep1	453	330	False	True	False	False	False
rep1_ACACCGGAGGTGTTAA	sc_L3_testis_rep1_GSM3585574	rep1	160	111	False	True	False	False	False
rep1_ACACCGGAGTAGTGCG	sc_L3_testis_rep1_GSM3585574	rep1	463	257	False	True	False	False	False
rep1_ACACCGGAGTGGTAAT	sc_L3_testis_rep1_GSM3585574	rep1	610	366	True	True	True	True	False
rep1_ACACCGGCAAGCCGCT	sc_L3_testis_rep1_GSM3585574	rep1	289	210	False	True	False	False	False
rep1_ACACCGGCAAGCTGTT	sc_L3_testis_rep1_GSM3585574	rep1	425	293	False	True	False	False	False
rep1_ACACCGGCAAGTAATG	sc_L3_testis_rep1_GSM3585574	rep1	371	237	False	True	False	False	False
rep1_ACACCGGCACCATGTA	sc_L3_testis_rep1_GSM3585574	rep1	350	237	False	True	False	False	False
rep1_ACACCGGCACTTAACG	sc_L3_testis_rep1_GSM3585574	rep1	444	281	False	True	False	False	False
rep1_ACACCGGCAGCTGCAC	sc_L3_testis_rep1_GSM3585574	rep1	483	300	False	True	False	False	False
rep1_ACACCGGCAGGAATGC	sc_L3_testis_rep1_GSM3585574	rep1	4874	1492	True	True	True	False	True	T	10.9806	8.57889	-0.000269623	1.3373	1.37934	0	2.05619	1.58035
rep1_ACACCGGCAGGGTATG	sc_L3_testis_rep1_GSM3585574	rep1	208	137	False	True	False	False	False
rep1_ACACCGGCAGTTCCCT	sc_L3_testis_rep1_GSM3585574	rep1	192	125	False	True	False	False	False
rep1_ACACCGGCATGCCTTC	sc_L3_testis_rep1_GSM3585574	rep1	200	125	False	True	False	False	False
rep1_ACACCGGCATTTGCCC	sc_L3_testis_rep1_GSM3585574	rep1	517	267	True	False	False	False	False
rep1_ACACCGGGTAAGTTCC	sc_L3_testis_rep1_GSM3585574	rep1	482	374	False	True	False	False	False
rep1_ACACCGGGTAATCACC	sc_L3_testis_rep1_GSM3585574	rep1	1141	548	True	True	True	False	True	C4	7.35957	-10.5083	0.00606451	1.37872	1.50527	0	2.08974	1.66667
rep1_ACACCGGGTAGCCTCG	sc_L3_testis_rep1_GSM3585574	rep1	216	156	False	True	False	False	False
rep1_ACACCGGGTAGTAGTA	sc_L3_testis_rep1_GSM3585574	rep1	286	225	False	True	False	False	False
rep1_ACACCGGGTCGAATCT	sc_L3_testis_rep1_GSM3585574	rep1	400	279	False	True	False	False	False
rep1_ACACCGGGTCGCGGTT	sc_L3_testis_rep1_GSM3585574	rep1	4463	1179	True	True	True	False	True	C1	-0.109097	-6.72835	0.0190024	1.16383	0.82402	0.0800476	1.66175	0.659426
rep1_ACACCGGGTGAGCGAT	sc_L3_testis_rep1_GSM3585574	rep1	210	130	False	True	False	False	False
rep1_ACACCGGGTGCATCTA	sc_L3_testis_rep1_GSM3585574	rep1	210	146	False	True	False	False	False
rep1_ACACCGGGTGGACGAT	sc_L3_testis_rep1_GSM3585574	rep1	320	189	False	True	False	False	False
rep1_ACACCGGGTTACGTCA	sc_L3_testis_rep1_GSM3585574	rep1	408	224	False	True	False	False	False
rep1_ACACCGGTCAAGATCC	sc_L3_testis_rep1_GSM3585574	rep1	387	250	False	True	False	False	False
rep1_ACACCGGTCACGGTTA	sc_L3_testis_rep1_GSM3585574	rep1	373	276	False	True	False	False	False
rep1_ACACCGGTCATCTGCC	sc_L3_testis_rep1_GSM3585574	rep1	730	93	False	False	False	False	False
rep1_ACACCGGTCCCTTGCA	sc_L3_testis_rep1_GSM3585574	rep1	227	148	False	True	False	False	False
rep1_ACACCGGTCGAATGGG	sc_L3_testis_rep1_GSM3585574	rep1	513	321	True	True	True	False	True	MPS	-0.671498	7.16314	0.020172	0.486906	0.554489	0	0.446529	0.691057
rep1_ACACCGGTCGCAAGCC	sc_L3_testis_rep1_GSM3585574	rep1	190	121	False	True	False	False	False
rep1_ACACTGAAGACACGAC	sc_L3_testis_rep1_GSM3585574	rep1	192	132	False	True	False	False	False
rep1_ACACTGAAGATGCCTT	sc_L3_testis_rep1_GSM3585574	rep1	329	202	False	True	False	False	False
rep1_ACACTGAAGGAGTTTA	sc_L3_testis_rep1_GSM3585574	rep1	148	100	False	True	False	False	False
rep1_ACACTGAAGGATGCGT	sc_L3_testis_rep1_GSM3585574	rep1	47834	3600	True	True	True	False	True	C4	8.35796	-9.77915	0.0261708	1.46738	1.07096	0	2.18413	1.34505
rep1_ACACTGAAGTAGGTGC	sc_L3_testis_rep1_GSM3585574	rep1	4191	913	True	True	True	False	True	C1	1.38107	-7.27883	0.0118942	1.53	0.666543	0	2.29575	0.744427
rep1_ACACTGAAGTTCGCAT	sc_L3_testis_rep1_GSM3585574	rep1	655	356	True	True	True	False	True	C2	5.52231	-7.52078	0.00252478	1.60215	0.737576	0	2.48943	0.481586
rep1_ACACTGACAAGGTGTG	sc_L3_testis_rep1_GSM3585574	rep1	197	143	False	True	False	False	False
rep1_ACACTGACAATAGAGT	sc_L3_testis_rep1_GSM3585574	rep1	825	454	True	True	True	False	True	C1	-0.113716	-2.25324	0.0192266	0.75689	0.752966	0	0.906067	0.835381
rep1_ACACTGACACAGACAG	sc_L3_testis_rep1_GSM3585574	rep1	212	135	False	True	False	False	False
rep1_ACACTGACACAGTCGC	sc_L3_testis_rep1_GSM3585574	rep1	282	163	False	True	False	False	False
rep1_ACACTGACACGGCCAT	sc_L3_testis_rep1_GSM3585574	rep1	268	175	False	True	False	False	False
rep1_ACACTGACAGATGAGC	sc_L3_testis_rep1_GSM3585574	rep1	1135	761	True	True	True	False	True	LPS	-6.78639	6.90485	0.0497279	0.568496	1.07482	0.58006	0.432057	0.748899
rep1_ACACTGACAGGACGTA	sc_L3_testis_rep1_GSM3585574	rep1	206	132	False	True	False	False	False
rep1_ACACTGACAGTTTACG	sc_L3_testis_rep1_GSM3585574	rep1	5445	1376	True	True	True	False	True	T	11.0787	7.42362	-0.00107612	1.81393	1.44274	0	2.90511	1.72362
rep1_ACACTGACATGTCCTC	sc_L3_testis_rep1_GSM3585574	rep1	408	264	False	True	False	False	False
rep1_ACACTGAGTATTCGTG	sc_L3_testis_rep1_GSM3585574	rep1	114	82	False	True	False	False	False
rep1_ACACTGAGTGCGCTTG	sc_L3_testis_rep1_GSM3585574	rep1	209	129	False	True	False	False	False
rep1_ACACTGATCACTCTTA	sc_L3_testis_rep1_GSM3585574	rep1	361	201	False	True	False	False	False
rep1_ACACTGATCCGAACGC	sc_L3_testis_rep1_GSM3585574	rep1	643	402	True	True	True	False	True	MPS	0.717797	5.58154	0.0304341	0.49725	0	0	0.556653	0
rep1_ACACTGATCGGCGCAT	sc_L3_testis_rep1_GSM3585574	rep1	270	169	False	True	False	False	False
rep1_ACACTGATCGTCACGG	sc_L3_testis_rep1_GSM3585574	rep1	273	171	False	True	False	False	False
rep1_ACACTGATCTCTGAGA	sc_L3_testis_rep1_GSM3585574	rep1	651	468	True	True	True	False	True	MPS	-2.27164	4.12996	0.0309077	0.833059	0	0	0.929915	0
rep1_ACACTGATCTTGTATC	sc_L3_testis_rep1_GSM3585574	rep1	218	151	False	True	False	False	False
rep1_ACACTGATCTTTAGGG	sc_L3_testis_rep1_GSM3585574	rep1	274	177	False	True	False	False	False
rep1_ACAGCCGAGACCGGAT	sc_L3_testis_rep1_GSM3585574	rep1	395	230	False	True	False	False	False
rep1_ACAGCCGAGATATGCA	sc_L3_testis_rep1_GSM3585574	rep1	196	141	False	True	False	False	False
rep1_ACAGCCGAGCCCGAAA	sc_L3_testis_rep1_GSM3585574	rep1	266	170	False	True	False	False	False
rep1_ACAGCCGAGCTATGCT	sc_L3_testis_rep1_GSM3585574	rep1	294	202	False	True	False	False	False
rep1_ACAGCCGAGCTTATCG	sc_L3_testis_rep1_GSM3585574	rep1	222	158	False	True	False	False	False
rep1_ACAGCCGAGGAGCGTT	sc_L3_testis_rep1_GSM3585574	rep1	272	180	False	True	False	False	False
rep1_ACAGCCGAGTGACATA	sc_L3_testis_rep1_GSM3585574	rep1	135	92	False	True	False	False	False
rep1_ACAGCCGCAAACCCAT	sc_L3_testis_rep1_GSM3585574	rep1	228	126	False	True	False	False	False
rep1_ACAGCCGCAATAAGCA	sc_L3_testis_rep1_GSM3585574	rep1	247	164	False	True	False	False	False
rep1_ACAGCCGCACAGCCCA	sc_L3_testis_rep1_GSM3585574	rep1	233	160	False	True	False	False	False
rep1_ACAGCCGCACCAACCG	sc_L3_testis_rep1_GSM3585574	rep1	246	171	False	True	False	False	False
rep1_ACAGCCGCACGAAAGC	sc_L3_testis_rep1_GSM3585574	rep1	119617	6624	True	True	True	False	False
rep1_ACAGCCGCAGCATACT	sc_L3_testis_rep1_GSM3585574	rep1	281	187	False	True	False	False	False
rep1_ACAGCCGCAGCTCCGA	sc_L3_testis_rep1_GSM3585574	rep1	204	139	False	True	False	False	False
rep1_ACAGCCGCATCGACGC	sc_L3_testis_rep1_GSM3585574	rep1	564	399	True	True	True	False	True	MPS	-2.05272	6.32281	0.0259945	0.624427	0.540436	0.656243	0.713287	0.813397
rep1_ACAGCCGCATGGTAGG	sc_L3_testis_rep1_GSM3585574	rep1	173	123	False	True	False	False	False
rep1_ACAGCCGCATGGTCTA	sc_L3_testis_rep1_GSM3585574	rep1	327	223	False	True	False	False	False
rep1_ACAGCCGGTATCACCA	sc_L3_testis_rep1_GSM3585574	rep1	787	460	True	True	True	True	False
rep1_ACAGCCGGTATCAGTC	sc_L3_testis_rep1_GSM3585574	rep1	214	135	False	True	False	False	False
rep1_ACAGCCGGTCCAACTA	sc_L3_testis_rep1_GSM3585574	rep1	320	206	False	True	False	False	False
rep1_ACAGCCGGTCTCTCGT	sc_L3_testis_rep1_GSM3585574	rep1	237	179	False	True	False	False	False
rep1_ACAGCCGGTGACGGTA	sc_L3_testis_rep1_GSM3585574	rep1	179	117	False	True	False	False	False
rep1_ACAGCCGGTTACTGAC	sc_L3_testis_rep1_GSM3585574	rep1	262	193	False	True	False	False	False
rep1_ACAGCCGGTTCCCGAG	sc_L3_testis_rep1_GSM3585574	rep1	540	360	True	True	True	False	True	MPS	-0.610725	6.26452	0.0251852	0.584269	0.537956	0	0.659077	0
rep1_ACAGCCGGTTCCTCCA	sc_L3_testis_rep1_GSM3585574	rep1	42546	3563	True	True	True	False	True	C4	8.14093	-9.52206	0.025513	1.38987	1.04562	0	2.0526	1.27567
rep1_ACAGCCGGTTTGACTG	sc_L3_testis_rep1_GSM3585574	rep1	204	143	False	True	False	False	False
rep1_ACAGCCGTCAAACCAC	sc_L3_testis_rep1_GSM3585574	rep1	237	171	False	True	False	False	False
rep1_ACAGCCGTCACGATGT	sc_L3_testis_rep1_GSM3585574	rep1	312	205	False	True	False	False	False
rep1_ACAGCCGTCAGGCCCA	sc_L3_testis_rep1_GSM3585574	rep1	248	153	False	True	False	False	False
rep1_ACAGCCGTCATAACCG	sc_L3_testis_rep1_GSM3585574	rep1	232	170	False	True	False	False	False
rep1_ACAGCCGTCCCGGATG	sc_L3_testis_rep1_GSM3585574	rep1	307	193	False	True	False	False	False
rep1_ACAGCCGTCGGCTTGG	sc_L3_testis_rep1_GSM3585574	rep1	328	227	False	True	False	False	False
rep1_ACAGCCGTCTTAGCCC	sc_L3_testis_rep1_GSM3585574	rep1	1435	918	True	True	True	False	True	EPS	-5.92224	2.00042	0.0472975	0.892026	1.04897	0.509498	1.05533	0.994152
rep1_ACAGCTAAGACAGGCT	sc_L3_testis_rep1_GSM3585574	rep1	883	540	True	True	True	False	True	MPS	-0.315794	5.86716	0.0416041	0.467966	0.453381	0.367023	0.421639	0.794393
rep1_ACAGCTAAGACATAAC	sc_L3_testis_rep1_GSM3585574	rep1	165	118	False	True	False	False	False
rep1_ACAGCTAAGAGCCTAG	sc_L3_testis_rep1_GSM3585574	rep1	760	523	True	True	True	False	True	MPS	-4.44664	5.05375	0.0351091	0.89271	0.1971	0.957343	0.974359	0
rep1_ACAGCTAAGCCCAACC	sc_L3_testis_rep1_GSM3585574	rep1	150	107	False	True	False	False	False
rep1_ACAGCTAAGCCCAATT	sc_L3_testis_rep1_GSM3585574	rep1	195	134	False	True	False	False	False
rep1_ACAGCTAAGTCGTACT	sc_L3_testis_rep1_GSM3585574	rep1	257	165	False	True	False	False	False
rep1_ACAGCTAAGTGAACAT	sc_L3_testis_rep1_GSM3585574	rep1	144	102	False	True	False	False	False
rep1_ACAGCTAAGTGTACGG	sc_L3_testis_rep1_GSM3585574	rep1	195	127	False	True	False	False	False
rep1_ACAGCTACAAGCGTAG	sc_L3_testis_rep1_GSM3585574	rep1	145	110	False	True	False	False	False
rep1_ACAGCTACAAGTCATC	sc_L3_testis_rep1_GSM3585574	rep1	1609	663	True	True	True	False	True	C1	0.206942	-6.15194	0.00575392	1.48389	0.291004	0	2.37648	0.204327
rep1_ACAGCTACAGTCCTTC	sc_L3_testis_rep1_GSM3585574	rep1	351	215	False	True	False	False	False
rep1_ACAGCTACATACGCTA	sc_L3_testis_rep1_GSM3585574	rep1	265	185	False	True	False	False	False
rep1_ACAGCTACATGCCTTC	sc_L3_testis_rep1_GSM3585574	rep1	335	205	False	True	False	False	False
rep1_ACAGCTACATTGTGCA	sc_L3_testis_rep1_GSM3585574	rep1	240	181	False	True	False	False	False
rep1_ACAGCTAGTAAGCACG	sc_L3_testis_rep1_GSM3585574	rep1	242	164	False	True	False	False	False
rep1_ACAGCTAGTACGAAAT	sc_L3_testis_rep1_GSM3585574	rep1	362	243	False	True	False	False	False
rep1_ACAGCTAGTCAATACC	sc_L3_testis_rep1_GSM3585574	rep1	241	186	False	True	False	False	False
rep1_ACAGCTAGTCATATGC	sc_L3_testis_rep1_GSM3585574	rep1	583	339	True	True	True	False	True	C1	2.5772	-5.51531	0.0117167	1.62332	0.580567	0	2.69175	1.24088
rep1_ACAGCTAGTCCAAGTT	sc_L3_testis_rep1_GSM3585574	rep1	152	110	False	True	False	False	False
rep1_ACAGCTAGTCCAGTTA	sc_L3_testis_rep1_GSM3585574	rep1	255	179	False	True	False	False	False
rep1_ACAGCTAGTCTTGCGG	sc_L3_testis_rep1_GSM3585574	rep1	251	176	False	True	False	False	False
rep1_ACAGCTAGTGACGCCT	sc_L3_testis_rep1_GSM3585574	rep1	279	182	False	True	False	False	False
rep1_ACAGCTAGTGAGGGTT	sc_L3_testis_rep1_GSM3585574	rep1	184	126	False	True	False	False	False
rep1_ACAGCTAGTGTTAAGA	sc_L3_testis_rep1_GSM3585574	rep1	173	129	False	True	False	False	False
rep1_ACAGCTAGTTAAGTAG	sc_L3_testis_rep1_GSM3585574	rep1	139	98	False	True	False	False	False
rep1_ACAGCTATCACCACCT	sc_L3_testis_rep1_GSM3585574	rep1	241	177	False	True	False	False	False
rep1_ACAGCTATCAGTACGT	sc_L3_testis_rep1_GSM3585574	rep1	8995	1778	True	True	True	False	True	C1	-0.0704764	-7.25168	0.0240079	1.39615	0.920067	0	2.05642	0.997774
rep1_ACAGCTATCCGCAGTG	sc_L3_testis_rep1_GSM3585574	rep1	1250	663	True	True	True	False	True	C1	-0.232863	-6.65448	0.0230382	1.13282	0.812525	0	1.45569	0.315399
rep1_ACAGCTATCCGCATAA	sc_L3_testis_rep1_GSM3585574	rep1	188	133	False	True	False	False	False
rep1_ACAGCTATCCTCCTAG	sc_L3_testis_rep1_GSM3585574	rep1	189	156	False	True	False	False	False
rep1_ACAGCTATCGACAGCC	sc_L3_testis_rep1_GSM3585574	rep1	30929	3538	True	True	True	False	True	G	-7.66204	-5.61305	0.0507912	0.873811	1.16492	0	1.24911	1.59881
rep1_ACAGCTATCGTAGGAG	sc_L3_testis_rep1_GSM3585574	rep1	126	103	False	True	False	False	False
rep1_ACAGCTATCGTTTATC	sc_L3_testis_rep1_GSM3585574	rep1	181	119	False	True	False	False	False
rep1_ACAGCTATCTACCTGC	sc_L3_testis_rep1_GSM3585574	rep1	118	88	False	True	False	False	False
rep1_ACAGCTATCTCTGAGA	sc_L3_testis_rep1_GSM3585574	rep1	351	237	False	True	False	False	False
rep1_ACAGCTATCTGCAGTA	sc_L3_testis_rep1_GSM3585574	rep1	472	273	False	True	False	False	False
rep1_ACAGCTATCTTGTTTG	sc_L3_testis_rep1_GSM3585574	rep1	1095	254	False	False	False	False	False
rep1_ACATACGAGATAGTCA	sc_L3_testis_rep1_GSM3585574	rep1	106	78	False	True	False	False	False
rep1_ACATACGAGCCTCGTG	sc_L3_testis_rep1_GSM3585574	rep1	131	99	False	True	False	False	False
rep1_ACATACGAGCTAAGAT	sc_L3_testis_rep1_GSM3585574	rep1	206	139	False	True	False	False	False
rep1_ACATACGAGGCGATAC	sc_L3_testis_rep1_GSM3585574	rep1	541	303	True	True	True	False	True	C1	1.70741	-4.8299	0.00466094	1.03173	0.297651	0	1.42393	0.62963
rep1_ACATACGAGGTGCTAG	sc_L3_testis_rep1_GSM3585574	rep1	685	418	True	True	True	False	True	MPS	-0.0432595	4.24189	0.0240935	0.82642	0	0	0.86021	0
rep1_ACATACGCAAACAACA	sc_L3_testis_rep1_GSM3585574	rep1	5157	1354	True	True	True	False	True	C2	4.73865	-8.57246	0.0193244	1.34119	1.04996	0	2.05098	1.47929
rep1_ACATACGCAATCTGCA	sc_L3_testis_rep1_GSM3585574	rep1	423	243	False	True	False	False	False
rep1_ACATACGCAATGTAAG	sc_L3_testis_rep1_GSM3585574	rep1	404	244	False	True	False	False	False
rep1_ACATACGCACTGTGTA	sc_L3_testis_rep1_GSM3585574	rep1	256	158	False	True	False	False	False
rep1_ACATACGCAGTAAGAT	sc_L3_testis_rep1_GSM3585574	rep1	213	149	False	True	False	False	False
rep1_ACATACGCATACTACG	sc_L3_testis_rep1_GSM3585574	rep1	322	211	False	True	False	False	False
rep1_ACATACGCATGCAACT	sc_L3_testis_rep1_GSM3585574	rep1	415	270	False	True	False	False	False
rep1_ACATACGGTCACCCAG	sc_L3_testis_rep1_GSM3585574	rep1	216	144	False	True	False	False	False
rep1_ACATACGGTCTCTCTG	sc_L3_testis_rep1_GSM3585574	rep1	383	247	False	True	False	False	False
rep1_ACATACGGTGGTGTAG	sc_L3_testis_rep1_GSM3585574	rep1	1123	477	True	True	True	False	True	C1	-0.0175828	-5.1834	0.00718596	1.24642	0.408622	0	1.934	0.530421
rep1_ACATACGGTGTTGGGA	sc_L3_testis_rep1_GSM3585574	rep1	350	239	False	True	False	False	False
rep1_ACATACGGTGTTTGGT	sc_L3_testis_rep1_GSM3585574	rep1	202	140	False	True	False	False	False
rep1_ACATACGGTTAGGGTG	sc_L3_testis_rep1_GSM3585574	rep1	206	162	False	True	False	False	False
rep1_ACATACGGTTGTGGCC	sc_L3_testis_rep1_GSM3585574	rep1	8936	2964	True	True	True	False	True	LPS	-8.92768	4.47165	0.192593	0.569571	0.437537	0.0708393	0.552202	0.336348
rep1_ACATACGTCACATAGC	sc_L3_testis_rep1_GSM3585574	rep1	176	129	False	True	False	False	False
rep1_ACATACGTCACGCATA	sc_L3_testis_rep1_GSM3585574	rep1	183	130	False	True	False	False	False
rep1_ACATACGTCATAACCG	sc_L3_testis_rep1_GSM3585574	rep1	45398	3751	True	True	True	False	True	C4	8.35752	-9.12147	0.0265293	1.37173	1.14206	0	2.02799	1.26539
rep1_ACATACGTCATCATTC	sc_L3_testis_rep1_GSM3585574	rep1	179	119	False	True	False	False	False
rep1_ACATACGTCATCTGCC	sc_L3_testis_rep1_GSM3585574	rep1	159	98	False	True	False	False	False
rep1_ACATACGTCCAGAAGG	sc_L3_testis_rep1_GSM3585574	rep1	182	123	False	True	False	False	False
rep1_ACATACGTCCGTACAA	sc_L3_testis_rep1_GSM3585574	rep1	327	245	False	True	False	False	False
rep1_ACATACGTCGCAAGCC	sc_L3_testis_rep1_GSM3585574	rep1	930	455	True	True	True	False	True	C1	1.01882	-5.46199	0.00992347	1.54051	1.22161	0	2.38011	0.711297
rep1_ACATACGTCTATCCTA	sc_L3_testis_rep1_GSM3585574	rep1	203	136	False	True	False	False	False
rep1_ACATACGTCTCCTATA	sc_L3_testis_rep1_GSM3585574	rep1	288	174	False	True	False	False	False
rep1_ACATACGTCTGTTTGT	sc_L3_testis_rep1_GSM3585574	rep1	235	150	False	True	False	False	False
rep1_ACATCAGAGACAGACC	sc_L3_testis_rep1_GSM3585574	rep1	4154	1283	True	True	True	False	True	T	11.5035	8.04328	0.00232798	1.73025	1.56468	0	2.96514	1.5647
rep1_ACATCAGAGATGGGTC	sc_L3_testis_rep1_GSM3585574	rep1	175	128	False	True	False	False	False
rep1_ACATCAGAGCCCGAAA	sc_L3_testis_rep1_GSM3585574	rep1	492	344	False	True	False	False	False
rep1_ACATCAGAGCGTCAAG	sc_L3_testis_rep1_GSM3585574	rep1	196	146	False	True	False	False	False
rep1_ACATCAGAGTGATCGG	sc_L3_testis_rep1_GSM3585574	rep1	225	147	False	True	False	False	False
rep1_ACATCAGAGTGCGATG	sc_L3_testis_rep1_GSM3585574	rep1	146	110	False	True	False	False	False
rep1_ACATCAGCAAACCTAC	sc_L3_testis_rep1_GSM3585574	rep1	131	90	False	True	False	False	False
rep1_ACATCAGCACAAGCCC	sc_L3_testis_rep1_GSM3585574	rep1	41276	3610	True	True	True	False	True	C4	7.76283	-11.3404	0.0211797	1.37546	1.19088	0	2.0812	1.4377
rep1_ACATCAGCACAGTCGC	sc_L3_testis_rep1_GSM3585574	rep1	366	249	False	True	False	False	False
rep1_ACATCAGCACTCTGTC	sc_L3_testis_rep1_GSM3585574	rep1	307	197	False	True	False	False	False
rep1_ACATCAGCAGCTGGCT	sc_L3_testis_rep1_GSM3585574	rep1	178	119	False	True	False	False	False
rep1_ACATCAGCAGGCGATA	sc_L3_testis_rep1_GSM3585574	rep1	225	142	False	True	False	False	False
rep1_ACATCAGCATAAAGGT	sc_L3_testis_rep1_GSM3585574	rep1	142	98	False	True	False	False	False
rep1_ACATCAGCATGGTCTA	sc_L3_testis_rep1_GSM3585574	rep1	224	169	False	True	False	False	False
rep1_ACATCAGGTACGCTGC	sc_L3_testis_rep1_GSM3585574	rep1	223	145	False	True	False	False	False
rep1_ACATCAGGTAGCGATG	sc_L3_testis_rep1_GSM3585574	rep1	267	170	False	True	False	False	False
rep1_ACATCAGGTCCAGTAT	sc_L3_testis_rep1_GSM3585574	rep1	116	85	False	True	False	False	False
rep1_ACATCAGGTCCCTACT	sc_L3_testis_rep1_GSM3585574	rep1	605	408	True	True	True	False	True	C1	2.02187	-5.68949	0.0118668	0.916707	1.48763	0.602134	1.28045	2.95139
rep1_ACATCAGGTCCGAAGA	sc_L3_testis_rep1_GSM3585574	rep1	413	312	False	True	False	False	False
rep1_ACATCAGGTCTGCAAT	sc_L3_testis_rep1_GSM3585574	rep1	158	115	False	True	False	False	False
rep1_ACATCAGGTGCATCTA	sc_L3_testis_rep1_GSM3585574	rep1	244	173	False	True	False	False	False
rep1_ACATCAGGTGGTACAG	sc_L3_testis_rep1_GSM3585574	rep1	251	173	False	True	False	False	False
rep1_ACATCAGGTTATCCGA	sc_L3_testis_rep1_GSM3585574	rep1	244	161	False	True	False	False	False
rep1_ACATCAGGTTCCACTC	sc_L3_testis_rep1_GSM3585574	rep1	154	106	False	True	False	False	False
rep1_ACATCAGGTTCCGTCT	sc_L3_testis_rep1_GSM3585574	rep1	155	111	False	True	False	False	False
rep1_ACATCAGGTTCGCTAA	sc_L3_testis_rep1_GSM3585574	rep1	161	99	False	True	False	False	False
rep1_ACATCAGGTTCTGTTT	sc_L3_testis_rep1_GSM3585574	rep1	445	234	False	True	False	False	False
rep1_ACATCAGTCAGCTCTC	sc_L3_testis_rep1_GSM3585574	rep1	242	178	False	True	False	False	False
rep1_ACATCAGTCATATCGG	sc_L3_testis_rep1_GSM3585574	rep1	144	100	False	True	False	False	False
rep1_ACATCAGTCGCGATCG	sc_L3_testis_rep1_GSM3585574	rep1	360	232	False	True	False	False	False
rep1_ACATCAGTCGGAAACG	sc_L3_testis_rep1_GSM3585574	rep1	281	178	False	True	False	False	False
rep1_ACATCAGTCGGAGCAA	sc_L3_testis_rep1_GSM3585574	rep1	156	122	False	True	False	False	False
rep1_ACATCAGTCGTGGACC	sc_L3_testis_rep1_GSM3585574	rep1	430	240	False	True	False	False	False
rep1_ACATCAGTCGTGGTCG	sc_L3_testis_rep1_GSM3585574	rep1	175	122	False	True	False	False	False
rep1_ACATCAGTCTCGATGA	sc_L3_testis_rep1_GSM3585574	rep1	325	239	False	True	False	False	False
rep1_ACATCAGTCTCGCTTG	sc_L3_testis_rep1_GSM3585574	rep1	197	130	False	True	False	False	False
rep1_ACATCAGTCTCTGAGA	sc_L3_testis_rep1_GSM3585574	rep1	262	173	False	True	False	False	False
rep1_ACATGGTAGACAAAGG	sc_L3_testis_rep1_GSM3585574	rep1	209	141	False	True	False	False	False
rep1_ACATGGTAGAGGGCTT	sc_L3_testis_rep1_GSM3585574	rep1	233	154	False	True	False	False	False
rep1_ACATGGTAGATCCCGC	sc_L3_testis_rep1_GSM3585574	rep1	538	310	True	True	True	False	True	MPS	0.652239	5.42716	0.0228278	0.675909	0.27594	0	0.740203	0.641509
rep1_ACATGGTAGCTACCTA	sc_L3_testis_rep1_GSM3585574	rep1	176	118	False	True	False	False	False
rep1_ACATGGTAGGACGAAA	sc_L3_testis_rep1_GSM3585574	rep1	157	101	False	True	False	False	False
rep1_ACATGGTAGGATATAC	sc_L3_testis_rep1_GSM3585574	rep1	385	251	False	True	False	False	False
rep1_ACATGGTAGGATGTAT	sc_L3_testis_rep1_GSM3585574	rep1	203	142	False	True	False	False	False
rep1_ACATGGTAGTCCTCCT	sc_L3_testis_rep1_GSM3585574	rep1	208	152	False	True	False	False	False
rep1_ACATGGTCAATGGAAT	sc_L3_testis_rep1_GSM3585574	rep1	108	78	False	True	False	False	False
rep1_ACATGGTCACAAGCCC	sc_L3_testis_rep1_GSM3585574	rep1	158	104	False	True	False	False	False
rep1_ACATGGTCACCAGGTC	sc_L3_testis_rep1_GSM3585574	rep1	210	139	False	True	False	False	False
rep1_ACATGGTCACCCATGG	sc_L3_testis_rep1_GSM3585574	rep1	230	145	False	True	False	False	False
rep1_ACATGGTCACCTGGTG	sc_L3_testis_rep1_GSM3585574	rep1	163	114	False	True	False	False	False
rep1_ACATGGTCACTAAGTC	sc_L3_testis_rep1_GSM3585574	rep1	174	118	False	True	False	False	False
rep1_ACATGGTCATCATCCC	sc_L3_testis_rep1_GSM3585574	rep1	154	111	False	True	False	False	False
rep1_ACATGGTCATCGGACC	sc_L3_testis_rep1_GSM3585574	rep1	1287	573	True	True	True	False	True	C1	0.598787	-6.50137	0.00980641	1.67486	1.13248	0	3.07078	1.62939
rep1_ACATGGTCATGGAATA	sc_L3_testis_rep1_GSM3585574	rep1	215	148	False	True	False	False	False
rep1_ACATGGTGTACTCAAC	sc_L3_testis_rep1_GSM3585574	rep1	112	88	False	True	False	False	False
rep1_ACATGGTGTATAAACG	sc_L3_testis_rep1_GSM3585574	rep1	203	142	False	True	False	False	False
rep1_ACATGGTGTATCTGCA	sc_L3_testis_rep1_GSM3585574	rep1	177	116	False	True	False	False	False
rep1_ACATGGTGTCATACTG	sc_L3_testis_rep1_GSM3585574	rep1	140	107	False	True	False	False	False
rep1_ACATGGTGTCATATCG	sc_L3_testis_rep1_GSM3585574	rep1	203	134	False	True	False	False	False
rep1_ACATGGTGTCGGCATC	sc_L3_testis_rep1_GSM3585574	rep1	268	188	False	True	False	False	False
rep1_ACATGGTGTGACCAAG	sc_L3_testis_rep1_GSM3585574	rep1	245	138	False	True	False	False	False
rep1_ACATGGTGTGTGCCTG	sc_L3_testis_rep1_GSM3585574	rep1	116	84	False	True	False	False	False
rep1_ACATGGTGTGTGGCTC	sc_L3_testis_rep1_GSM3585574	rep1	300	167	False	True	False	False	False
rep1_ACATGGTGTTGGACCC	sc_L3_testis_rep1_GSM3585574	rep1	168	119	False	True	False	False	False
rep1_ACATGGTTCATCTGTT	sc_L3_testis_rep1_GSM3585574	rep1	223	146	False	True	False	False	False
rep1_ACATGGTTCATTGCGA	sc_L3_testis_rep1_GSM3585574	rep1	251	159	False	True	False	False	False
rep1_ACATGGTTCCATGAGT	sc_L3_testis_rep1_GSM3585574	rep1	239	179	False	True	False	False	False
rep1_ACATGGTTCGCATGAT	sc_L3_testis_rep1_GSM3585574	rep1	193	145	False	True	False	False	False
rep1_ACATGGTTCTAACTGG	sc_L3_testis_rep1_GSM3585574	rep1	158	96	False	True	False	False	False
rep1_ACATGGTTCTTCGGTC	sc_L3_testis_rep1_GSM3585574	rep1	446	325	False	True	False	False	False
rep1_ACCAGTAAGAAGCCCA	sc_L3_testis_rep1_GSM3585574	rep1	368	288	False	True	False	False	False
rep1_ACCAGTAAGACAGAGA	sc_L3_testis_rep1_GSM3585574	rep1	192	126	False	True	False	False	False
rep1_ACCAGTAAGCGACGTA	sc_L3_testis_rep1_GSM3585574	rep1	137	115	False	True	False	False	False
rep1_ACCAGTAAGGAATGGA	sc_L3_testis_rep1_GSM3585574	rep1	146	97	False	True	False	False	False
rep1_ACCAGTAAGGACATTA	sc_L3_testis_rep1_GSM3585574	rep1	147	112	False	True	False	False	False
rep1_ACCAGTAAGTCTCCTC	sc_L3_testis_rep1_GSM3585574	rep1	162	128	False	True	False	False	False
rep1_ACCAGTAAGTGAAGAG	sc_L3_testis_rep1_GSM3585574	rep1	163	110	False	True	False	False	False
rep1_ACCAGTAAGTGTCCCG	sc_L3_testis_rep1_GSM3585574	rep1	161	114	False	True	False	False	False
rep1_ACCAGTACACATGGGA	sc_L3_testis_rep1_GSM3585574	rep1	225	160	False	True	False	False	False
rep1_ACCAGTACACGTCTCT	sc_L3_testis_rep1_GSM3585574	rep1	269	183	False	True	False	False	False
rep1_ACCAGTACAGAGTGTG	sc_L3_testis_rep1_GSM3585574	rep1	23961	2691	True	True	True	False	True	C4	7.94987	-9.53204	0.0162769	1.45932	0.944409	0	2.19814	1.26171
rep1_ACCAGTACAGATGGCA	sc_L3_testis_rep1_GSM3585574	rep1	210	148	False	True	False	False	False
rep1_ACCAGTACAGGTCCAC	sc_L3_testis_rep1_GSM3585574	rep1	145	106	False	True	False	False	False
rep1_ACCAGTACAGTCAGCC	sc_L3_testis_rep1_GSM3585574	rep1	193	126	False	True	False	False	False
rep1_ACCAGTACATACCATG	sc_L3_testis_rep1_GSM3585574	rep1	364	298	False	True	False	False	False
rep1_ACCAGTACATCCTAGA	sc_L3_testis_rep1_GSM3585574	rep1	232	149	False	True	False	False	False
rep1_ACCAGTAGTACGACCC	sc_L3_testis_rep1_GSM3585574	rep1	201	114	False	True	False	False	False
rep1_ACCAGTAGTAGCAAAT	sc_L3_testis_rep1_GSM3585574	rep1	329	203	False	True	False	False	False
rep1_ACCAGTAGTCCCTTGT	sc_L3_testis_rep1_GSM3585574	rep1	624	222	False	False	False	False	False
rep1_ACCAGTAGTCGACTGC	sc_L3_testis_rep1_GSM3585574	rep1	182	139	False	True	False	False	False
rep1_ACCAGTAGTCTCGTTC	sc_L3_testis_rep1_GSM3585574	rep1	617	334	True	True	True	False	True	C1	2.69208	-6.76698	0.00396281	1.64357	1.08588	0	2.44218	2.25166
rep1_ACCAGTAGTCTCTTTA	sc_L3_testis_rep1_GSM3585574	rep1	319	214	False	True	False	False	False
rep1_ACCAGTAGTGCTTCTC	sc_L3_testis_rep1_GSM3585574	rep1	166	113	False	True	False	False	False
rep1_ACCAGTAGTTCCATGA	sc_L3_testis_rep1_GSM3585574	rep1	128	88	False	True	False	False	False
rep1_ACCAGTAGTTGGTAAA	sc_L3_testis_rep1_GSM3585574	rep1	448	265	False	True	False	False	False
rep1_ACCAGTATCAAAGACA	sc_L3_testis_rep1_GSM3585574	rep1	254	159	False	True	False	False	False
rep1_ACCAGTATCCATTCTA	sc_L3_testis_rep1_GSM3585574	rep1	255	170	False	True	False	False	False
rep1_ACCAGTATCCCGGATG	sc_L3_testis_rep1_GSM3585574	rep1	109	82	False	True	False	False	False
rep1_ACCAGTATCGGAGCAA	sc_L3_testis_rep1_GSM3585574	rep1	255	167	False	True	False	False	False
rep1_ACCAGTATCTCCAGGG	sc_L3_testis_rep1_GSM3585574	rep1	774	379	True	True	True	False	True	C1	2.63506	-5.72609	0.00534485	1.20139	0.793736	0	1.69696	0.395349
rep1_ACCAGTATCTTCCTTC	sc_L3_testis_rep1_GSM3585574	rep1	458	264	False	True	False	False	False
rep1_ACCAGTATCTTTAGGG	sc_L3_testis_rep1_GSM3585574	rep1	210	158	False	True	False	False	False
rep1_ACCCACTAGACAATAC	sc_L3_testis_rep1_GSM3585574	rep1	3060	878	True	True	True	False	True	C1	2.48116	-7.8026	0.0130684	1.61453	1.03508	0	2.52594	1.50354
rep1_ACCCACTAGACTGTAA	sc_L3_testis_rep1_GSM3585574	rep1	800	401	True	True	True	False	True	C1	1.31519	-5.88655	0.00714158	1.01127	0.575816	0.932273	1.50748	0.787037
rep1_ACCCACTAGCCTATGT	sc_L3_testis_rep1_GSM3585574	rep1	193	126	False	True	False	False	False
rep1_ACCCACTAGGAATGGA	sc_L3_testis_rep1_GSM3585574	rep1	1552	874	True	True	True	False	True	LPS	-9.34233	7.61398	0.0628883	0.588345	0.435965	0.211754	0.602676	0.246377
rep1_ACCCACTAGTACGATA	sc_L3_testis_rep1_GSM3585574	rep1	254	160	False	True	False	False	False
rep1_ACCCACTCAAGTAGTA	sc_L3_testis_rep1_GSM3585574	rep1	1035	619	True	True	True	False	True	MPS	-3.55384	5.98601	0.0440493	0.745174	0.551232	0	0.864263	0.734341
rep1_ACCCACTCACCAGCAC	sc_L3_testis_rep1_GSM3585574	rep1	211	148	False	True	False	False	False
rep1_ACCCACTCAGCGATCC	sc_L3_testis_rep1_GSM3585574	rep1	143	104	False	True	False	False	False
rep1_ACCCACTCAGTAGAGC	sc_L3_testis_rep1_GSM3585574	rep1	280	188	False	True	False	False	False
rep1_ACCCACTCAGTATAAG	sc_L3_testis_rep1_GSM3585574	rep1	443	258	False	True	False	False	False
rep1_ACCCACTCATTCCTGC	sc_L3_testis_rep1_GSM3585574	rep1	260	155	False	True	False	False	False
rep1_ACCCACTGTACCGAGA	sc_L3_testis_rep1_GSM3585574	rep1	1125	508	True	True	True	False	True	C1	0.872325	-6.82727	0.00715977	1.27113	1.1169	0	1.70801	1.73469
rep1_ACCCACTGTACGCTGC	sc_L3_testis_rep1_GSM3585574	rep1	267	167	False	True	False	False	False
rep1_ACCCACTGTACTTGAC	sc_L3_testis_rep1_GSM3585574	rep1	227	137	False	True	False	False	False
rep1_ACCCACTGTAGCACGA	sc_L3_testis_rep1_GSM3585574	rep1	221	157	False	True	False	False	False
rep1_ACCCACTGTAGCTAAA	sc_L3_testis_rep1_GSM3585574	rep1	1069	580	True	True	True	False	True	LPS	-6.54153	8.11487	0.0403128	0.533701	0.128309	0.934823	0.681616	0.328185
rep1_ACCCACTGTATGAATG	sc_L3_testis_rep1_GSM3585574	rep1	141	92	False	True	False	False	False
rep1_ACCCACTGTCGCGAAA	sc_L3_testis_rep1_GSM3585574	rep1	247	153	False	True	False	False	False
rep1_ACCCACTGTCTTCAAG	sc_L3_testis_rep1_GSM3585574	rep1	146	100	False	True	False	False	False
rep1_ACCCACTGTGCAGACA	sc_L3_testis_rep1_GSM3585574	rep1	199	135	False	True	False	False	False
rep1_ACCCACTGTGCCTGCA	sc_L3_testis_rep1_GSM3585574	rep1	204	141	False	True	False	False	False
rep1_ACCCACTGTTACGTCA	sc_L3_testis_rep1_GSM3585574	rep1	414	266	False	True	False	False	False
rep1_ACCCACTTCCAGAAGG	sc_L3_testis_rep1_GSM3585574	rep1	251	184	False	True	False	False	False
rep1_ACCCACTTCCAGTATG	sc_L3_testis_rep1_GSM3585574	rep1	466	333	False	True	False	False	False
rep1_ACCCACTTCCTCATTA	sc_L3_testis_rep1_GSM3585574	rep1	221	162	False	True	False	False	False
rep1_ACCCACTTCGACAGCC	sc_L3_testis_rep1_GSM3585574	rep1	891	566	True	True	True	False	True	MPS	-2.93306	5.94471	0.0346399	0.756098	0.344419	0	0.941538	0
rep1_ACCCACTTCGCTGATA	sc_L3_testis_rep1_GSM3585574	rep1	386	269	False	True	False	False	False
rep1_ACCCACTTCGGCGCAT	sc_L3_testis_rep1_GSM3585574	rep1	208	137	False	True	False	False	False
rep1_ACCCACTTCGTGGGAA	sc_L3_testis_rep1_GSM3585574	rep1	230	143	False	True	False	False	False
rep1_ACCCACTTCTACTTAC	sc_L3_testis_rep1_GSM3585574	rep1	743	390	True	True	True	False	True	C1	-1.15358	-3.99158	0.0120765	0.939725	0.410769	0	1.24604	0.421836
rep1_ACCGTAAAGCCACGTC	sc_L3_testis_rep1_GSM3585574	rep1	214	146	False	True	False	False	False
rep1_ACCGTAAAGGGAAACA	sc_L3_testis_rep1_GSM3585574	rep1	419	257	False	True	False	False	False
rep1_ACCGTAAAGGGTCGAT	sc_L3_testis_rep1_GSM3585574	rep1	554	391	True	True	True	False	True	MPS	-1.24779	5.57953	0.0256346	0.668223	0	0.65025	1.03899	0
rep1_ACCGTAACAAGCCGCT	sc_L3_testis_rep1_GSM3585574	rep1	287	203	False	True	False	False	False
rep1_ACCGTAACAAGTTGTC	sc_L3_testis_rep1_GSM3585574	rep1	192	125	False	True	False	False	False
rep1_ACCGTAACACACGCTG	sc_L3_testis_rep1_GSM3585574	rep1	215	141	False	True	False	False	False
rep1_ACCGTAACACATGACT	sc_L3_testis_rep1_GSM3585574	rep1	266	157	False	True	False	False	False
rep1_ACCGTAACACCAGATT	sc_L3_testis_rep1_GSM3585574	rep1	247	147	False	True	False	False	False
rep1_ACCGTAACACTCTGTC	sc_L3_testis_rep1_GSM3585574	rep1	224	142	False	True	False	False	False
rep1_ACCGTAACACTTCGAA	sc_L3_testis_rep1_GSM3585574	rep1	299	195	False	True	False	False	False
rep1_ACCGTAACAGATCTGT	sc_L3_testis_rep1_GSM3585574	rep1	221	140	False	True	False	False	False
rep1_ACCGTAACAGCTGTTA	sc_L3_testis_rep1_GSM3585574	rep1	160	114	False	True	False	False	False
rep1_ACCGTAACAGGGAGAG	sc_L3_testis_rep1_GSM3585574	rep1	166	107	False	True	False	False	False
rep1_ACCGTAACAGTTAACC	sc_L3_testis_rep1_GSM3585574	rep1	199	121	False	True	False	False	False
rep1_ACCGTAAGTAAAGGAG	sc_L3_testis_rep1_GSM3585574	rep1	486	261	False	True	False	False	False
rep1_ACCGTAAGTACGCTGC	sc_L3_testis_rep1_GSM3585574	rep1	571	393	True	True	True	False	True	MPS	-3.06854	7.86865	0.0308751	0.699358	0	0	0.968249	0
rep1_ACCGTAAGTAGTAGTA	sc_L3_testis_rep1_GSM3585574	rep1	185	136	False	True	False	False	False
rep1_ACCGTAAGTCCGCTGA	sc_L3_testis_rep1_GSM3585574	rep1	724	328	True	True	True	False	True	C1	2.41756	-5.52034	0.00281955	1.18925	0.683152	0	1.80909	0.880829
rep1_ACCGTAAGTCTCGTTC	sc_L3_testis_rep1_GSM3585574	rep1	160	112	False	True	False	False	False
rep1_ACCGTAAGTCTTGTCC	sc_L3_testis_rep1_GSM3585574	rep1	220	164	False	True	False	False	False
rep1_ACCGTAAGTGAAGGCT	sc_L3_testis_rep1_GSM3585574	rep1	189	120	False	True	False	False	False
rep1_ACCGTAAGTGGAAAGA	sc_L3_testis_rep1_GSM3585574	rep1	283	188	False	True	False	False	False
rep1_ACCGTAAGTTACGACT	sc_L3_testis_rep1_GSM3585574	rep1	355	215	False	True	False	False	False
rep1_ACCGTAAGTTCCTCCA	sc_L3_testis_rep1_GSM3585574	rep1	149	103	False	True	False	False	False
rep1_ACCGTAATCCGAGCCA	sc_L3_testis_rep1_GSM3585574	rep1	3117	1050	True	True	True	False	True	C4	6.65971	-11.4878	-0.0019967	1.49017	1.13048	0	1.91003	1.20653
rep1_ACCGTAATCGACAGCC	sc_L3_testis_rep1_GSM3585574	rep1	332	222	False	True	False	False	False
rep1_ACCGTAATCGGATGTT	sc_L3_testis_rep1_GSM3585574	rep1	222	133	False	True	False	False	False
rep1_ACCGTAATCTCGATGA	sc_L3_testis_rep1_GSM3585574	rep1	244	159	False	True	False	False	False
rep1_ACCTTTAAGAATAGGG	sc_L3_testis_rep1_GSM3585574	rep1	129	87	False	True	False	False	False
rep1_ACCTTTAAGACAATAC	sc_L3_testis_rep1_GSM3585574	rep1	101	78	False	True	False	False	False
rep1_ACCTTTAAGATACACA	sc_L3_testis_rep1_GSM3585574	rep1	186	138	False	True	False	False	False
rep1_ACCTTTAAGATAGGAG	sc_L3_testis_rep1_GSM3585574	rep1	758	366	True	True	True	False	True	C1	1.05409	-4.68756	0.00726164	1.49585	0.420339	0	2.39473	0.421836
rep1_ACCTTTAAGATAGTCA	sc_L3_testis_rep1_GSM3585574	rep1	314	231	False	True	False	False	False
rep1_ACCTTTAAGATTACCC	sc_L3_testis_rep1_GSM3585574	rep1	163	119	False	True	False	False	False
rep1_ACCTTTAAGCACACAG	sc_L3_testis_rep1_GSM3585574	rep1	811	425	True	True	True	False	True	C2	4.89275	-7.3655	0.00485311	1.73633	1.86809	0	2.8022	1.73469
rep1_ACCTTTAAGCACCGCT	sc_L3_testis_rep1_GSM3585574	rep1	956	463	True	True	True	False	True	C1	1.11805	-4.7432	0.0136085	0.944029	0.528264	0.427642	1.42349	0.734341
rep1_ACCTTTAAGCGTAATA	sc_L3_testis_rep1_GSM3585574	rep1	138	93	False	True	False	False	False
rep1_ACCTTTAAGCTAGTTC	sc_L3_testis_rep1_GSM3585574	rep1	194	123	False	True	False	False	False
rep1_ACCTTTAAGGCTACGA	sc_L3_testis_rep1_GSM3585574	rep1	519	303	True	True	True	False	True	C2	5.58716	-7.48123	0.00297952	1.35501	1.68498	0	1.97066	2.37209
rep1_ACCTTTAAGGCTCTTA	sc_L3_testis_rep1_GSM3585574	rep1	160	118	False	True	False	False	False
rep1_ACCTTTAAGTCCATAC	sc_L3_testis_rep1_GSM3585574	rep1	337	229	False	True	False	False	False
rep1_ACCTTTAAGTGGAGAA	sc_L3_testis_rep1_GSM3585574	rep1	226	144	False	True	False	False	False
rep1_ACCTTTAAGTGGTAGC	sc_L3_testis_rep1_GSM3585574	rep1	190	130	False	True	False	False	False
rep1_ACCTTTAAGTGTCTCA	sc_L3_testis_rep1_GSM3585574	rep1	187	131	False	True	False	False	False
rep1_ACCTTTACAAAGTCAA	sc_L3_testis_rep1_GSM3585574	rep1	438	302	False	True	False	False	False
rep1_ACCTTTACAAGCGATG	sc_L3_testis_rep1_GSM3585574	rep1	697	529	True	True	True	False	True	EPS	-5.45774	2.15195	0.0329302	0.888689	1.05653	0	0.868467	1.29771
rep1_ACCTTTACAAGTACCT	sc_L3_testis_rep1_GSM3585574	rep1	142	100	False	True	False	False	False
rep1_ACCTTTACAATCGGTT	sc_L3_testis_rep1_GSM3585574	rep1	242	151	False	True	False	False	False
rep1_ACCTTTACACCAACCG	sc_L3_testis_rep1_GSM3585574	rep1	257	167	False	True	False	False	False
rep1_ACCTTTACAGCTGGCT	sc_L3_testis_rep1_GSM3585574	rep1	374	250	False	True	False	False	False
rep1_ACCTTTACATACTCTT	sc_L3_testis_rep1_GSM3585574	rep1	162	117	False	True	False	False	False
rep1_ACCTTTAGTCCGCTGA	sc_L3_testis_rep1_GSM3585574	rep1	757	504	True	True	True	False	True	MPS	-2.05517	5.59691	0.0336977	0.636638	0.18615	0	0.653846	0
rep1_ACCTTTAGTCTCACCT	sc_L3_testis_rep1_GSM3585574	rep1	116	82	False	True	False	False	False
rep1_ACCTTTAGTGCCTGCA	sc_L3_testis_rep1_GSM3585574	rep1	602	334	True	True	True	False	True	C1	2.85288	-4.27304	0.00606589	1.23509	0.259457	0	1.86222	0
rep1_ACCTTTAGTGGCCCTA	sc_L3_testis_rep1_GSM3585574	rep1	183	134	False	True	False	False	False
rep1_ACCTTTAGTGGTACAG	sc_L3_testis_rep1_GSM3585574	rep1	7500	1379	True	True	True	False	True	C1	1.89172	-8.0225	0.0158595	1.60006	0.614446	0	2.4556	0.835674
rep1_ACCTTTAGTGTAACGG	sc_L3_testis_rep1_GSM3585574	rep1	351	252	False	True	False	False	False
rep1_ACCTTTAGTTCGCGAC	sc_L3_testis_rep1_GSM3585574	rep1	199	144	False	True	False	False	False
rep1_ACCTTTATCAAGGCTT	sc_L3_testis_rep1_GSM3585574	rep1	129	95	False	True	False	False	False
rep1_ACCTTTATCCAGTATG	sc_L3_testis_rep1_GSM3585574	rep1	881	437	True	True	True	False	True	C1	-0.0216401	-5.1856	0.00863523	1.4586	0.358638	0	2.10792	0.362473
rep1_ACCTTTATCCATGAAC	sc_L3_testis_rep1_GSM3585574	rep1	145	97	False	True	False	False	False
rep1_ACGAGCCAGAGACTAT	sc_L3_testis_rep1_GSM3585574	rep1	446	273	False	True	False	False	False
rep1_ACGAGCCAGAGGGCTT	sc_L3_testis_rep1_GSM3585574	rep1	352	233	False	True	False	False	False
rep1_ACGAGCCAGCCGATTT	sc_L3_testis_rep1_GSM3585574	rep1	294	163	False	True	False	False	False
rep1_ACGAGCCAGCGGCTTC	sc_L3_testis_rep1_GSM3585574	rep1	188	122	False	True	False	False	False
rep1_ACGAGCCAGGACAGAA	sc_L3_testis_rep1_GSM3585574	rep1	244	161	False	True	False	False	False
rep1_ACGAGCCAGGCTAGAC	sc_L3_testis_rep1_GSM3585574	rep1	529	343	True	True	True	False	True	MPS	0.187919	4.65686	0.0183787	0.860322	0.93075	0	1.22371	0.779817
rep1_ACGAGCCAGTCACGCC	sc_L3_testis_rep1_GSM3585574	rep1	418	304	False	True	False	False	False
rep1_ACGAGCCCACAACGCC	sc_L3_testis_rep1_GSM3585574	rep1	912	514	True	True	True	False	True	C1	1.65583	-7.11138	0.0127557	1.18341	0.682821	0.41457	1.90158	0.371179
rep1_ACGAGCCCACATGTGT	sc_L3_testis_rep1_GSM3585574	rep1	223	173	False	True	False	False	False
rep1_ACGAGCCCACGTGAGA	sc_L3_testis_rep1_GSM3585574	rep1	4445	1255	True	True	True	False	True	T	11.9259	7.72476	0.00445983	1.70334	0.891957	0	2.94001	1.274
rep1_ACGAGCCCAGCGATCC	sc_L3_testis_rep1_GSM3585574	rep1	235	160	False	True	False	False	False
rep1_ACGAGCCCAGTAAGCG	sc_L3_testis_rep1_GSM3585574	rep1	191	119	False	True	False	False	False
rep1_ACGAGCCCATGGAATA	sc_L3_testis_rep1_GSM3585574	rep1	152	106	False	True	False	False	False
rep1_ACGAGCCCATGGATGG	sc_L3_testis_rep1_GSM3585574	rep1	394	238	False	True	False	False	False
rep1_ACGAGCCCATTCCTCG	sc_L3_testis_rep1_GSM3585574	rep1	214	137	False	True	False	False	False
rep1_ACGAGCCGTAGCGCAA	sc_L3_testis_rep1_GSM3585574	rep1	281	163	False	True	False	False	False
rep1_ACGAGCCGTAGTAGTA	sc_L3_testis_rep1_GSM3585574	rep1	4761	1431	True	True	True	False	True	T	11.0707	8.19145	-0.000761134	1.60106	1.37393	0	2.63946	1.64289
rep1_ACGAGCCGTCAACTGT	sc_L3_testis_rep1_GSM3585574	rep1	158	110	False	True	False	False	False
rep1_ACGAGCCGTGTATGGG	sc_L3_testis_rep1_GSM3585574	rep1	360	217	False	True	False	False	False
rep1_ACGAGCCGTGTTTGGT	sc_L3_testis_rep1_GSM3585574	rep1	196	148	False	True	False	False	False
rep1_ACGAGCCGTTACCGAT	sc_L3_testis_rep1_GSM3585574	rep1	261	152	False	True	False	False	False
rep1_ACGAGCCGTTCACCTC	sc_L3_testis_rep1_GSM3585574	rep1	249	159	False	True	False	False	False
rep1_ACGAGCCGTTGATTCG	sc_L3_testis_rep1_GSM3585574	rep1	129	96	False	True	False	False	False
rep1_ACGAGCCTCAGTACGT	sc_L3_testis_rep1_GSM3585574	rep1	195	124	False	True	False	False	False
rep1_ACGAGCCTCATCACCC	sc_L3_testis_rep1_GSM3585574	rep1	121	80	False	True	False	False	False
rep1_ACGAGCCTCCACGACG	sc_L3_testis_rep1_GSM3585574	rep1	167	111	False	True	False	False	False
rep1_ACGAGCCTCCTATGTT	sc_L3_testis_rep1_GSM3585574	rep1	192	121	False	True	False	False	False
rep1_ACGAGCCTCTGGCGTG	sc_L3_testis_rep1_GSM3585574	rep1	384	224	False	True	False	False	False
rep1_ACGAGCCTCTTATCTG	sc_L3_testis_rep1_GSM3585574	rep1	886	586	True	True	True	True	False
rep1_ACGAGGAAGAATGTGT	sc_L3_testis_rep1_GSM3585574	rep1	352	232	False	True	False	False	False
rep1_ACGAGGAAGACCTAGG	sc_L3_testis_rep1_GSM3585574	rep1	217	148	False	True	False	False	False
rep1_ACGAGGAAGCACAGGT	sc_L3_testis_rep1_GSM3585574	rep1	144	95	False	True	False	False	False
rep1_ACGAGGAAGCTGCCCA	sc_L3_testis_rep1_GSM3585574	rep1	442	257	False	True	False	False	False
rep1_ACGAGGAAGCTGCGAA	sc_L3_testis_rep1_GSM3585574	rep1	1600	737	True	True	True	False	True	C1	2.08267	-7.09545	0.0228895	1.16434	1.8553	0	1.54273	2.4608
rep1_ACGAGGAAGGGAGTAA	sc_L3_testis_rep1_GSM3585574	rep1	233	158	False	True	False	False	False
rep1_ACGAGGAAGGTGATTA	sc_L3_testis_rep1_GSM3585574	rep1	1585	924	True	True	True	False	True	LPS	-8.11602	6.34602	0.0691698	0.638359	0.43435	0.21097	0.552387	0.488506
rep1_ACGAGGAAGGTGTTAA	sc_L3_testis_rep1_GSM3585574	rep1	297	202	False	True	False	False	False
rep1_ACGAGGAAGTCCCACG	sc_L3_testis_rep1_GSM3585574	rep1	175	116	False	True	False	False	False
rep1_ACGAGGACACAGGAGT	sc_L3_testis_rep1_GSM3585574	rep1	217	150	False	True	False	False	False
rep1_ACGAGGACACCAGTTA	sc_L3_testis_rep1_GSM3585574	rep1	283	183	False	True	False	False	False
rep1_ACGAGGACACCATCCT	sc_L3_testis_rep1_GSM3585574	rep1	188	127	False	True	False	False	False
rep1_ACGAGGACACGCGAAA	sc_L3_testis_rep1_GSM3585574	rep1	237	150	False	True	False	False	False
rep1_ACGAGGACAGAGCCAA	sc_L3_testis_rep1_GSM3585574	rep1	331	214	False	True	False	False	False
rep1_ACGAGGACAGAGTGTG	sc_L3_testis_rep1_GSM3585574	rep1	252	175	False	True	False	False	False
rep1_ACGAGGACAGGAATGC	sc_L3_testis_rep1_GSM3585574	rep1	215	150	False	True	False	False	False
rep1_ACGAGGACATAAGACA	sc_L3_testis_rep1_GSM3585574	rep1	222	159	False	True	False	False	False
rep1_ACGAGGACATATACCG	sc_L3_testis_rep1_GSM3585574	rep1	292	178	False	True	False	False	False
rep1_ACGAGGACATGGAATA	sc_L3_testis_rep1_GSM3585574	rep1	336	226	False	True	False	False	False
rep1_ACGAGGAGTAGCGTAG	sc_L3_testis_rep1_GSM3585574	rep1	176	113	False	True	False	False	False
rep1_ACGAGGAGTATCGCAT	sc_L3_testis_rep1_GSM3585574	rep1	489	319	False	True	False	False	False
rep1_ACGAGGAGTATGCTTG	sc_L3_testis_rep1_GSM3585574	rep1	287	218	False	True	False	False	False
rep1_ACGAGGAGTATTACCG	sc_L3_testis_rep1_GSM3585574	rep1	142	99	False	True	False	False	False
rep1_ACGAGGAGTCGCTTCT	sc_L3_testis_rep1_GSM3585574	rep1	818	44	False	False	False	False	False
rep1_ACGAGGAGTCGTTGTA	sc_L3_testis_rep1_GSM3585574	rep1	165	119	False	True	False	False	False
rep1_ACGAGGAGTGACGCCT	sc_L3_testis_rep1_GSM3585574	rep1	356	240	False	True	False	False	False
rep1_ACGAGGATCAACGGCC	sc_L3_testis_rep1_GSM3585574	rep1	190	132	False	True	False	False	False
rep1_ACGAGGATCACAGGCC	sc_L3_testis_rep1_GSM3585574	rep1	145	96	False	True	False	False	False
rep1_ACGAGGATCACGACTA	sc_L3_testis_rep1_GSM3585574	rep1	430	260	False	True	False	False	False
rep1_ACGAGGATCATGCTCC	sc_L3_testis_rep1_GSM3585574	rep1	339	199	False	True	False	False	False
rep1_ACGAGGATCCGTAGGC	sc_L3_testis_rep1_GSM3585574	rep1	479	348	False	True	False	False	False
rep1_ACGAGGATCGCTTGTC	sc_L3_testis_rep1_GSM3585574	rep1	196	118	False	True	False	False	False
rep1_ACGAGGATCGTAGATC	sc_L3_testis_rep1_GSM3585574	rep1	224	157	False	True	False	False	False
rep1_ACGAGGATCTAACTCT	sc_L3_testis_rep1_GSM3585574	rep1	186	148	False	True	False	False	False
rep1_ACGAGGATCTCATTCA	sc_L3_testis_rep1_GSM3585574	rep1	227	145	False	True	False	False	False
rep1_ACGAGGATCTTACCGC	sc_L3_testis_rep1_GSM3585574	rep1	1024	228	False	False	False	False	False
rep1_ACGATACAGAATTCCC	sc_L3_testis_rep1_GSM3585574	rep1	652	69	False	False	False	False	False
rep1_ACGATACAGAGGTACC	sc_L3_testis_rep1_GSM3585574	rep1	344	238	False	True	False	False	False
rep1_ACGATACAGATAGCAT	sc_L3_testis_rep1_GSM3585574	rep1	18415	4068	True	True	True	False	True	G	-7.07269	-1.81258	0.103732	1.00102	1.77065	0	1.59305	1.95696
rep1_ACGATACAGCACCGCT	sc_L3_testis_rep1_GSM3585574	rep1	185	135	False	True	False	False	False
rep1_ACGATACAGCACGCCT	sc_L3_testis_rep1_GSM3585574	rep1	40623	4571	True	True	True	False	True	G	-8.05577	-6.96961	0.0478343	1.06274	1.41224	0	1.61736	1.59485
rep1_ACGATACAGGAACTGC	sc_L3_testis_rep1_GSM3585574	rep1	307	204	False	True	False	False	False
rep1_ACGATACAGGGTCGAT	sc_L3_testis_rep1_GSM3585574	rep1	154	101	False	True	False	False	False
rep1_ACGATACAGGTACTCT	sc_L3_testis_rep1_GSM3585574	rep1	1751	964	True	True	True	False	True	LPS	-9.91473	7.20206	0.0722927	0.587887	0.465375	0	0.558961	0.448549
rep1_ACGATACAGGTCGGAT	sc_L3_testis_rep1_GSM3585574	rep1	207	143	False	True	False	False	False
rep1_ACGATACAGTTAAGTG	sc_L3_testis_rep1_GSM3585574	rep1	184	127	False	True	False	False	False
rep1_ACGATACCAAGGCTCC	sc_L3_testis_rep1_GSM3585574	rep1	558	312	True	True	True	False	True	C1	2.28562	-4.83685	0.00584672	1.15754	0.589319	0	1.51648	0.714286
rep1_ACGATACCACACCGAC	sc_L3_testis_rep1_GSM3585574	rep1	250	155	False	True	False	False	False
rep1_ACGATACCACCCAGTG	sc_L3_testis_rep1_GSM3585574	rep1	194	135	False	True	False	False	False
rep1_ACGATACCACGAAATA	sc_L3_testis_rep1_GSM3585574	rep1	215	151	False	True	False	False	False
rep1_ACGATACCACTGTCGG	sc_L3_testis_rep1_GSM3585574	rep1	211	146	False	True	False	False	False
rep1_ACGATACCAGCCTTTC	sc_L3_testis_rep1_GSM3585574	rep1	304	195	False	True	False	False	False
rep1_ACGATACCAGGAATGC	sc_L3_testis_rep1_GSM3585574	rep1	224	169	False	True	False	False	False
rep1_ACGATACCATGTTGAC	sc_L3_testis_rep1_GSM3585574	rep1	8376	1925	True	True	True	False	True	T	11.6332	7.41902	0.000683968	1.44884	1.33246	0	2.34021	1.43581
rep1_ACGATACGTAAGTGGC	sc_L3_testis_rep1_GSM3585574	rep1	249	174	False	True	False	False	False
rep1_ACGATACGTAGTAGTA	sc_L3_testis_rep1_GSM3585574	rep1	331	229	False	True	False	False	False
rep1_ACGATACGTCCTAGCG	sc_L3_testis_rep1_GSM3585574	rep1	199	139	False	True	False	False	False
rep1_ACGATACGTGCGCTTG	sc_L3_testis_rep1_GSM3585574	rep1	354	240	False	True	False	False	False
rep1_ACGATACGTGTGGTTT	sc_L3_testis_rep1_GSM3585574	rep1	515	371	True	True	True	False	True	MPS	-0.860319	5.82606	0.0293123	0.742648	0.56382	0	0.902655	0
rep1_ACGATACGTTGGGACA	sc_L3_testis_rep1_GSM3585574	rep1	536	368	True	True	True	False	True	MPS	-0.154741	5.61614	0.0274873	0.6616	0	1.33713	0.659632	0
rep1_ACGATACTCAACACTG	sc_L3_testis_rep1_GSM3585574	rep1	452	262	False	True	False	False	False
rep1_ACGATACTCATGTCCC	sc_L3_testis_rep1_GSM3585574	rep1	169	109	False	True	False	False	False
rep1_ACGATACTCCAATGGT	sc_L3_testis_rep1_GSM3585574	rep1	178	119	False	True	False	False	False
rep1_ACGATACTCCACGAAT	sc_L3_testis_rep1_GSM3585574	rep1	141	92	False	True	False	False	False
rep1_ACGATACTCGATCCCT	sc_L3_testis_rep1_GSM3585574	rep1	767	104	False	False	False	False	False
rep1_ACGATACTCTCCTATA	sc_L3_testis_rep1_GSM3585574	rep1	145	100	False	True	False	False	False
rep1_ACGATACTCTGTCAAG	sc_L3_testis_rep1_GSM3585574	rep1	103	75	False	True	False	False	False
rep1_ACGATGTAGAGTCTGG	sc_L3_testis_rep1_GSM3585574	rep1	614	385	True	True	True	False	True	MPS	-1.57338	2.9457	0.0204306	0.826372	0.788842	0	1.11251	0.634328
rep1_ACGATGTAGATATGGT	sc_L3_testis_rep1_GSM3585574	rep1	601	459	True	True	True	False	True	LPS	-4.61292	4.80115	0.0321559	0.767837	0.732966	0	0.810401	1.59624
rep1_ACGATGTAGATCGGGT	sc_L3_testis_rep1_GSM3585574	rep1	145	98	False	True	False	False	False
rep1_ACGATGTAGCCGCCTA	sc_L3_testis_rep1_GSM3585574	rep1	238	147	False	True	False	False	False
rep1_ACGATGTAGCGTTCCG	sc_L3_testis_rep1_GSM3585574	rep1	166	116	False	True	False	False	False
rep1_ACGATGTAGCTGTTCA	sc_L3_testis_rep1_GSM3585574	rep1	156	107	False	True	False	False	False
rep1_ACGATGTAGGTTACCT	sc_L3_testis_rep1_GSM3585574	rep1	167	114	False	True	False	False	False
rep1_ACGATGTAGTCGCCGT	sc_L3_testis_rep1_GSM3585574	rep1	3577	1140	True	True	True	False	True	T	10.5063	7.73185	0.000872967	1.9518	1.22872	0	3.51916	0.984556
rep1_ACGATGTAGTGCTGCC	sc_L3_testis_rep1_GSM3585574	rep1	449	269	False	True	False	False	False
rep1_ACGATGTCAATCACAC	sc_L3_testis_rep1_GSM3585574	rep1	321	226	False	True	False	False	False
rep1_ACGATGTCAGCTATTG	sc_L3_testis_rep1_GSM3585574	rep1	320	245	False	True	False	False	False
rep1_ACGATGTCATTGGCGC	sc_L3_testis_rep1_GSM3585574	rep1	156	118	False	True	False	False	False
rep1_ACGATGTGTAAAGGAG	sc_L3_testis_rep1_GSM3585574	rep1	274	182	False	True	False	False	False
rep1_ACGATGTGTTCGGCAC	sc_L3_testis_rep1_GSM3585574	rep1	398	168	False	True	False	False	False
rep1_ACGATGTGTTGTGGAG	sc_L3_testis_rep1_GSM3585574	rep1	184	132	False	True	False	False	False
rep1_ACGATGTTCAAGGCTT	sc_L3_testis_rep1_GSM3585574	rep1	310	190	False	True	False	False	False
rep1_ACGATGTTCAGTCAGT	sc_L3_testis_rep1_GSM3585574	rep1	228	149	False	True	False	False	False
rep1_ACGATGTTCGAATGCT	sc_L3_testis_rep1_GSM3585574	rep1	645	401	True	True	True	False	True	MPS	-1.69279	6.92932	0.0288159	0.632518	0.707894	0	0.832982	0.582192
rep1_ACGATGTTCTTCGAGA	sc_L3_testis_rep1_GSM3585574	rep1	225	162	False	True	False	False	False
rep1_ACGCAGCAGAATTCCC	sc_L3_testis_rep1_GSM3585574	rep1	198	145	False	True	False	False	False
rep1_ACGCAGCAGACTAGGC	sc_L3_testis_rep1_GSM3585574	rep1	266	176	False	True	False	False	False
rep1_ACGCAGCAGAGCTGCA	sc_L3_testis_rep1_GSM3585574	rep1	899	626	True	True	True	False	True	EPS	-5.79873	2.75672	0.0404635	1.04829	1.34412	0	1.12759	1.01796
rep1_ACGCAGCAGAGCTGGT	sc_L3_testis_rep1_GSM3585574	rep1	415	250	False	True	False	False	False
rep1_ACGCAGCAGTCCTCCT	sc_L3_testis_rep1_GSM3585574	rep1	177	125	False	True	False	False	False
rep1_ACGCAGCCAAGTACCT	sc_L3_testis_rep1_GSM3585574	rep1	251	170	False	True	False	False	False
rep1_ACGCAGCCACGCTTTC	sc_L3_testis_rep1_GSM3585574	rep1	226	161	False	True	False	False	False
rep1_ACGCAGCCAGATGAGC	sc_L3_testis_rep1_GSM3585574	rep1	471	271	False	True	False	False	False
rep1_ACGCAGCCAGCCTGTG	sc_L3_testis_rep1_GSM3585574	rep1	254	157	False	True	False	False	False
rep1_ACGCAGCCAGGCAGTA	sc_L3_testis_rep1_GSM3585574	rep1	938	358	True	True	True	False	True	C1	1.65722	-4.45596	0.00660124	0.694075	0.674961	0	0.910714	0.303571
rep1_ACGCAGCCATACGCTA	sc_L3_testis_rep1_GSM3585574	rep1	184	127	False	True	False	False	False
rep1_ACGCAGCCATCGGACC	sc_L3_testis_rep1_GSM3585574	rep1	900	564	True	True	True	True	False
rep1_ACGCAGCCATGAACCT	sc_L3_testis_rep1_GSM3585574	rep1	378	238	False	True	False	False	False
rep1_ACGCAGCGTAAGGATT	sc_L3_testis_rep1_GSM3585574	rep1	1203	763	True	True	True	False	True	LPS	-7.51944	7.06826	0.0566977	0.616744	0.678541	0	0.65252	0
rep1_ACGCAGCGTAATCACC	sc_L3_testis_rep1_GSM3585574	rep1	105	82	False	True	False	False	False
rep1_ACGCAGCGTATTAGCC	sc_L3_testis_rep1_GSM3585574	rep1	183	112	False	True	False	False	False
rep1_ACGCAGCGTCCAGTTA	sc_L3_testis_rep1_GSM3585574	rep1	490	344	False	True	False	False	False
rep1_ACGCAGCGTCCGTCAG	sc_L3_testis_rep1_GSM3585574	rep1	203	144	False	True	False	False	False
rep1_ACGCAGCGTCTAGCGC	sc_L3_testis_rep1_GSM3585574	rep1	3626	1026	True	True	True	False	True	C1	-0.926118	-6.19658	0.0158407	1.40048	0.634831	0	2.1395	0.689306
rep1_ACGCAGCGTGATGATA	sc_L3_testis_rep1_GSM3585574	rep1	186	131	False	True	False	False	False
rep1_ACGCAGCGTTCGTTGA	sc_L3_testis_rep1_GSM3585574	rep1	573	286	True	True	True	False	True	P	5.76772	-0.452882	0.00100767	1.10216	2.52505	0	1.82648	3.90164
rep1_ACGCAGCTCACCGGGT	sc_L3_testis_rep1_GSM3585574	rep1	233	163	False	True	False	False	False
rep1_ACGCAGCTCCTTCAAT	sc_L3_testis_rep1_GSM3585574	rep1	248	173	False	True	False	False	False
rep1_ACGCAGCTCGGTCCGA	sc_L3_testis_rep1_GSM3585574	rep1	446	300	False	True	False	False	False
rep1_ACGCAGCTCTTATCTG	sc_L3_testis_rep1_GSM3585574	rep1	850	594	True	True	True	False	True	G	-6.6011	-0.513405	0.0254328	0.738012	1.54534	0	1.05665	2.92264
rep1_ACGCCAGAGAACAATC	sc_L3_testis_rep1_GSM3585574	rep1	9889	1814	True	True	True	False	True	C2	3.68005	-8.89433	0.0229395	1.32024	0.935576	0	1.98219	1.23412
rep1_ACGCCAGAGCCACGTC	sc_L3_testis_rep1_GSM3585574	rep1	177	125	False	True	False	False	False
rep1_ACGCCAGAGCCCAATT	sc_L3_testis_rep1_GSM3585574	rep1	1133	595	True	True	True	False	True	C2	5.15647	-8.0838	0.0135168	1.30005	1.35892	0.330023	2.00716	1.52057
rep1_ACGCCAGAGGCTCATT	sc_L3_testis_rep1_GSM3585574	rep1	260	165	False	True	False	False	False
rep1_ACGCCAGAGTAAGTAC	sc_L3_testis_rep1_GSM3585574	rep1	308	236	False	True	False	False	False
rep1_ACGCCAGAGTACGCGA	sc_L3_testis_rep1_GSM3585574	rep1	178	120	False	True	False	False	False
rep1_ACGCCAGAGTCGAGTG	sc_L3_testis_rep1_GSM3585574	rep1	980	507	True	True	True	False	True	C1	-0.803084	-5.81577	0.0143623	0.98676	0.618863	0	1.34109	1.00196
rep1_ACGCCAGAGTGAAGAG	sc_L3_testis_rep1_GSM3585574	rep1	225	149	False	True	False	False	False
rep1_ACGCCAGAGTTAGCGG	sc_L3_testis_rep1_GSM3585574	rep1	228	153	False	True	False	False	False
rep1_ACGCCAGCACGCTTTC	sc_L3_testis_rep1_GSM3585574	rep1	245	149	False	True	False	False	False
rep1_ACGCCAGCAGAGCCAA	sc_L3_testis_rep1_GSM3585574	rep1	410	233	False	True	False	False	False
rep1_ACGCCAGCAGCTGTTA	sc_L3_testis_rep1_GSM3585574	rep1	137	108	False	True	False	False	False
rep1_ACGCCAGCATCCGGGT	sc_L3_testis_rep1_GSM3585574	rep1	276	166	False	True	False	False	False
rep1_ACGCCAGGTAGATTAG	sc_L3_testis_rep1_GSM3585574	rep1	29191	3391	True	True	True	False	True	P	8.81008	0.558168	-0.00291612	1.76091	1.62737	0	2.72788	1.02948
rep1_ACGCCAGGTAGCTAAA	sc_L3_testis_rep1_GSM3585574	rep1	315	187	False	True	False	False	False
rep1_ACGCCAGGTAGGGTAC	sc_L3_testis_rep1_GSM3585574	rep1	442	278	False	True	False	False	False
rep1_ACGCCAGGTCGACTAT	sc_L3_testis_rep1_GSM3585574	rep1	330	214	False	True	False	False	False
rep1_ACGCCAGGTCTGATCA	sc_L3_testis_rep1_GSM3585574	rep1	158	117	False	True	False	False	False
rep1_ACGCCAGGTGCAACGA	sc_L3_testis_rep1_GSM3585574	rep1	107	84	False	True	False	False	False
rep1_ACGCCAGGTTTGACTG	sc_L3_testis_rep1_GSM3585574	rep1	295	178	False	True	False	False	False
rep1_ACGCCAGTCAAACCGT	sc_L3_testis_rep1_GSM3585574	rep1	2597	863	True	True	True	False	True	C1	1.55039	-7.2302	0.0116984	1.24576	0.704704	0	1.87206	1.07368
rep1_ACGCCAGTCAACGGCC	sc_L3_testis_rep1_GSM3585574	rep1	228	163	False	True	False	False	False
rep1_ACGCCAGTCGGAGCAA	sc_L3_testis_rep1_GSM3585574	rep1	256	169	False	True	False	False	False
rep1_ACGCCAGTCTAACTGG	sc_L3_testis_rep1_GSM3585574	rep1	216	141	False	True	False	False	False
rep1_ACGCCAGTCTCATTCA	sc_L3_testis_rep1_GSM3585574	rep1	3361	1124	True	True	True	False	True	T	11.0184	7.86101	0.00184637	1.53077	1.81424	0	2.47341	1.33421
rep1_ACGCCAGTCTCCGGTT	sc_L3_testis_rep1_GSM3585574	rep1	703	342	True	True	True	False	True	C1	1.23448	-4.7775	0.00539091	1.21811	0.967212	0	1.71847	0.979827
rep1_ACGCCAGTCTCTGTCG	sc_L3_testis_rep1_GSM3585574	rep1	1798	629	True	True	True	False	True	C2	4.28534	-7.20665	0.00645864	1.34388	1.051	0	1.97554	1.38634
rep1_ACGCCGAAGAAGGTGA	sc_L3_testis_rep1_GSM3585574	rep1	232	147	False	True	False	False	False
rep1_ACGCCGAAGAATGTGT	sc_L3_testis_rep1_GSM3585574	rep1	141	99	False	True	False	False	False
rep1_ACGCCGAAGCCAGTAG	sc_L3_testis_rep1_GSM3585574	rep1	571	36	False	False	False	False	False
rep1_ACGCCGAAGCTACCGC	sc_L3_testis_rep1_GSM3585574	rep1	319	212	False	True	False	False	False
rep1_ACGCCGAAGGCAGGTT	sc_L3_testis_rep1_GSM3585574	rep1	143	101	False	True	False	False	False
rep1_ACGCCGAAGTGACTCT	sc_L3_testis_rep1_GSM3585574	rep1	169	121	False	True	False	False	False
rep1_ACGCCGAAGTGGTAGC	sc_L3_testis_rep1_GSM3585574	rep1	298	209	False	True	False	False	False
rep1_ACGCCGAAGTGTGGCA	sc_L3_testis_rep1_GSM3585574	rep1	224	132	False	True	False	False	False
rep1_ACGCCGAAGTTCGATC	sc_L3_testis_rep1_GSM3585574	rep1	289	219	False	True	False	False	False
rep1_ACGCCGACAAGAAAGG	sc_L3_testis_rep1_GSM3585574	rep1	385	286	False	True	False	False	False
rep1_ACGCCGACACGAGGTA	sc_L3_testis_rep1_GSM3585574	rep1	257	153	False	True	False	False	False
rep1_ACGCCGACAGCTGTTA	sc_L3_testis_rep1_GSM3585574	rep1	194	135	False	True	False	False	False
rep1_ACGCCGACAGCTTAAC	sc_L3_testis_rep1_GSM3585574	rep1	1150	528	True	True	True	False	True	C1	2.92483	-6.34052	0.00608858	1.06581	0.843702	0	1.38916	1.11475
rep1_ACGCCGACATGTAAGA	sc_L3_testis_rep1_GSM3585574	rep1	424	322	False	True	False	False	False
rep1_ACGCCGAGTAAGTGGC	sc_L3_testis_rep1_GSM3585574	rep1	415	255	False	True	False	False	False
rep1_ACGCCGAGTACTTGAC	sc_L3_testis_rep1_GSM3585574	rep1	485	337	False	True	False	False	False
rep1_ACGCCGAGTAGCGTAG	sc_L3_testis_rep1_GSM3585574	rep1	2314	749	True	True	True	False	True	C2	5.27837	-7.60764	0.00841337	1.44788	0.96183	0	2.38931	1.48295
rep1_ACGCCGAGTCTGATCA	sc_L3_testis_rep1_GSM3585574	rep1	448	290	False	True	False	False	False
rep1_ACGCCGAGTGGACGAT	sc_L3_testis_rep1_GSM3585574	rep1	174	113	False	True	False	False	False
rep1_ACGCCGAGTGGTTTCA	sc_L3_testis_rep1_GSM3585574	rep1	1524	912	True	True	True	False	True	LPS	-8.83849	6.78347	0.0643957	0.465939	0.430839	0.627795	0.382118	0
rep1_ACGCCGAGTTAGATGA	sc_L3_testis_rep1_GSM3585574	rep1	239	172	False	True	False	False	False
rep1_ACGCCGATCACAATGC	sc_L3_testis_rep1_GSM3585574	rep1	1241	774	True	True	True	False	True	LPS	-7.57277	5.63187	0.0563976	0.649799	0.108991	0	0.675886	0.318352
rep1_ACGCCGATCATTGCCC	sc_L3_testis_rep1_GSM3585574	rep1	492	267	False	True	False	False	False
rep1_ACGCCGATCCACGTGG	sc_L3_testis_rep1_GSM3585574	rep1	535	368	True	True	True	False	True	MPS	0.415371	4.7943	0.0248616	0.726128	0	0	0.653846	0
rep1_ACGCCGATCCATTCTA	sc_L3_testis_rep1_GSM3585574	rep1	250	177	False	True	False	False	False
rep1_ACGCCGATCTAACTCT	sc_L3_testis_rep1_GSM3585574	rep1	209	144	False	True	False	False	False
rep1_ACGCCGATCTTACCTA	sc_L3_testis_rep1_GSM3585574	rep1	226	135	False	True	False	False	False
rep1_ACGCCGATCTTTCCTC	sc_L3_testis_rep1_GSM3585574	rep1	925	580	True	True	True	False	True	LPS	-4.62193	7.97352	0.0439957	0.548093	0.58564	0	0.468148	0.405728
rep1_ACGGAGAAGATCGATA	sc_L3_testis_rep1_GSM3585574	rep1	407	242	False	True	False	False	False
rep1_ACGGAGAAGCCATCGC	sc_L3_testis_rep1_GSM3585574	rep1	333	250	False	True	False	False	False
rep1_ACGGAGAAGCGATTCT	sc_L3_testis_rep1_GSM3585574	rep1	246	160	False	True	False	False	False
rep1_ACGGAGAAGCTGCAAG	sc_L3_testis_rep1_GSM3585574	rep1	139	98	False	True	False	False	False
rep1_ACGGAGAAGCTGTCTA	sc_L3_testis_rep1_GSM3585574	rep1	256	175	False	True	False	False	False
rep1_ACGGAGAAGGATCGCA	sc_L3_testis_rep1_GSM3585574	rep1	236	139	False	True	False	False	False
rep1_ACGGAGAAGGTGATTA	sc_L3_testis_rep1_GSM3585574	rep1	3421	1183	True	True	True	False	True	C1	1.07181	-7.91011	0.0193934	1.67712	0.882811	0	2.77317	0.621572
rep1_ACGGAGAAGTGTACTC	sc_L3_testis_rep1_GSM3585574	rep1	151	101	False	True	False	False	False
rep1_ACGGAGAAGTTACGGG	sc_L3_testis_rep1_GSM3585574	rep1	214	156	False	True	False	False	False
rep1_ACGGAGACACATGGGA	sc_L3_testis_rep1_GSM3585574	rep1	16061	2134	True	True	True	False	True	C2	4.26843	-8.98822	0.0216858	1.73454	0.815235	0	2.7267	1.09976
rep1_ACGGAGACACGCGAAA	sc_L3_testis_rep1_GSM3585574	rep1	402	272	False	True	False	False	False
rep1_ACGGAGACACTGTTAG	sc_L3_testis_rep1_GSM3585574	rep1	161	122	False	True	False	False	False
rep1_ACGGAGACAGCCTATA	sc_L3_testis_rep1_GSM3585574	rep1	133	97	False	True	False	False	False
rep1_ACGGAGACATTAGCCA	sc_L3_testis_rep1_GSM3585574	rep1	253	189	False	True	False	False	False
rep1_ACGGAGACATTCACTT	sc_L3_testis_rep1_GSM3585574	rep1	202	148	False	True	False	False	False
rep1_ACGGAGAGTACCTACA	sc_L3_testis_rep1_GSM3585574	rep1	202	127	False	True	False	False	False
rep1_ACGGAGAGTAGAAGGA	sc_L3_testis_rep1_GSM3585574	rep1	153	103	False	True	False	False	False
rep1_ACGGAGAGTAGAGCTG	sc_L3_testis_rep1_GSM3585574	rep1	245	180	False	True	False	False	False
rep1_ACGGAGAGTCGCTTTC	sc_L3_testis_rep1_GSM3585574	rep1	176	125	False	True	False	False	False
rep1_ACGGAGAGTTAAGGGC	sc_L3_testis_rep1_GSM3585574	rep1	637	357	True	True	True	False	True	C1	1.46013	-4.98088	0.0070056	1.22692	1.16691	0.708481	1.46932	0.636704
rep1_ACGGAGAGTTACAGAA	sc_L3_testis_rep1_GSM3585574	rep1	248	169	False	True	False	False	False
rep1_ACGGAGAGTTCAGTAC	sc_L3_testis_rep1_GSM3585574	rep1	182	124	False	True	False	False	False
rep1_ACGGAGAGTTGTGGAG	sc_L3_testis_rep1_GSM3585574	rep1	133	101	False	True	False	False	False
rep1_ACGGAGATCAGTTAGC	sc_L3_testis_rep1_GSM3585574	rep1	1793	840	True	True	True	False	True	C3	7.26913	-5.14437	0.00120136	1.36805	1.5625	0	1.07368	0.894737
rep1_ACGGAGATCGACGGAA	sc_L3_testis_rep1_GSM3585574	rep1	505	332	True	True	True	False	True	MPS	0.270407	3.10236	0.0225519	0.732015	0	0	0.858173	0
rep1_ACGGAGATCTGTCTCG	sc_L3_testis_rep1_GSM3585574	rep1	174	110	False	True	False	False	False
rep1_ACGGCCAAGACGCAAC	sc_L3_testis_rep1_GSM3585574	rep1	269	178	False	True	False	False	False
rep1_ACGGCCAAGAGAACAG	sc_L3_testis_rep1_GSM3585574	rep1	208	144	False	True	False	False	False
rep1_ACGGCCAAGATCCTGT	sc_L3_testis_rep1_GSM3585574	rep1	171	118	False	True	False	False	False
rep1_ACGGCCAAGCCGGTAA	sc_L3_testis_rep1_GSM3585574	rep1	461	317	False	True	False	False	False
rep1_ACGGCCAAGGTAAACT	sc_L3_testis_rep1_GSM3585574	rep1	164	113	False	True	False	False	False
rep1_ACGGCCAAGTGGGATC	sc_L3_testis_rep1_GSM3585574	rep1	198	142	False	True	False	False	False
rep1_ACGGCCAAGTTCGATC	sc_L3_testis_rep1_GSM3585574	rep1	181	127	False	True	False	False	False
rep1_ACGGCCACAAGTACCT	sc_L3_testis_rep1_GSM3585574	rep1	451	322	False	True	False	False	False
rep1_ACGGCCACACCCATTC	sc_L3_testis_rep1_GSM3585574	rep1	258	166	False	True	False	False	False
rep1_ACGGCCACACCTCGGA	sc_L3_testis_rep1_GSM3585574	rep1	339	216	False	True	False	False	False
rep1_ACGGCCACAGCTGCAC	sc_L3_testis_rep1_GSM3585574	rep1	251	170	False	True	False	False	False
rep1_ACGGCCACAGTACACT	sc_L3_testis_rep1_GSM3585574	rep1	272	162	False	True	False	False	False
rep1_ACGGCCACATCAGTCA	sc_L3_testis_rep1_GSM3585574	rep1	232	153	False	True	False	False	False
rep1_ACGGCCACATGAAGTA	sc_L3_testis_rep1_GSM3585574	rep1	140	104	False	True	False	False	False
rep1_ACGGCCAGTAAGTTCC	sc_L3_testis_rep1_GSM3585574	rep1	774	87	False	False	False	False	False
rep1_ACGGCCAGTCGGCACT	sc_L3_testis_rep1_GSM3585574	rep1	218	157	False	True	False	False	False
rep1_ACGGCCAGTGACTCAT	sc_L3_testis_rep1_GSM3585574	rep1	156	110	False	True	False	False	False
rep1_ACGGCCAGTGGCTCCA	sc_L3_testis_rep1_GSM3585574	rep1	162	106	False	True	False	False	False
rep1_ACGGCCAGTGTCCTCT	sc_L3_testis_rep1_GSM3585574	rep1	688	83	False	False	False	False	False
rep1_ACGGCCATCACAATGC	sc_L3_testis_rep1_GSM3585574	rep1	6335	1314	True	True	True	False	True	C1	0.736992	-7.90202	0.0158838	1.21956	0.795981	0	1.77178	0.892758
rep1_ACGGCCATCATACGGT	sc_L3_testis_rep1_GSM3585574	rep1	182	122	False	True	False	False	False
rep1_ACGGCCATCCGTCAAA	sc_L3_testis_rep1_GSM3585574	rep1	600	344	True	True	True	False	True	C1	0.571344	-4.1639	0.00904595	1.20288	0.3062	0	1.73227	0.735931
rep1_ACGGCCATCCTAGGGC	sc_L3_testis_rep1_GSM3585574	rep1	383	276	False	True	False	False	False
rep1_ACGGCCATCTTCCTTC	sc_L3_testis_rep1_GSM3585574	rep1	50436	3997	True	True	True	False	True	C4	8.23066	-8.90602	0.0266999	1.35705	1.14581	0	1.94913	1.20432
rep1_ACGGGCTAGAGTAAGG	sc_L3_testis_rep1_GSM3585574	rep1	963	663	True	True	True	False	True	LPS	-7.76818	6.5475	0.0514403	0.605149	0.569294	0.345643	0.592908	0.428212
rep1_ACGGGCTAGCGGCTTC	sc_L3_testis_rep1_GSM3585574	rep1	941	426	True	True	True	False	True	C2	4.69531	-6.96996	0.00265877	1.54043	0.881763	0	2.30769	1.37931
rep1_ACGGGCTAGCGTGAAC	sc_L3_testis_rep1_GSM3585574	rep1	436	255	False	True	False	False	False
rep1_ACGGGCTAGGCGACAT	sc_L3_testis_rep1_GSM3585574	rep1	273	175	False	True	False	False	False
rep1_ACGGGCTAGGCGATAC	sc_L3_testis_rep1_GSM3585574	rep1	305	175	False	True	False	False	False
rep1_ACGGGCTAGGGTATCG	sc_L3_testis_rep1_GSM3585574	rep1	233	164	False	True	False	False	False
rep1_ACGGGCTAGTTGTAGA	sc_L3_testis_rep1_GSM3585574	rep1	222	148	False	True	False	False	False
rep1_ACGGGCTAGTTTAGGA	sc_L3_testis_rep1_GSM3585574	rep1	147	108	False	True	False	False	False
rep1_ACGGGCTCAAAGGCGT	sc_L3_testis_rep1_GSM3585574	rep1	976	558	True	True	True	False	True	LPS	-6.28646	8.38505	0.0393537	0.513747	0.416853	0	0.509284	0.344828
rep1_ACGGGCTCACCGCTAG	sc_L3_testis_rep1_GSM3585574	rep1	199	150	False	True	False	False	False
rep1_ACGGGCTCAGCTGCTG	sc_L3_testis_rep1_GSM3585574	rep1	307	205	False	True	False	False	False
rep1_ACGGGCTCAGGGATTG	sc_L3_testis_rep1_GSM3585574	rep1	207	141	False	True	False	False	False
rep1_ACGGGCTCATATACGC	sc_L3_testis_rep1_GSM3585574	rep1	411	278	False	True	False	False	False
rep1_ACGGGCTCATCCGTGG	sc_L3_testis_rep1_GSM3585574	rep1	424	265	False	True	False	False	False
rep1_ACGGGCTCATCGTCGG	sc_L3_testis_rep1_GSM3585574	rep1	426	247	False	True	False	False	False
rep1_ACGGGCTGTAAATGTG	sc_L3_testis_rep1_GSM3585574	rep1	331	227	False	True	False	False	False
rep1_ACGGGCTGTAATTGGA	sc_L3_testis_rep1_GSM3585574	rep1	346	220	False	True	False	False	False
rep1_ACGGGCTGTGGCCCTA	sc_L3_testis_rep1_GSM3585574	rep1	227	162	False	True	False	False	False
rep1_ACGGGCTGTGTGAATA	sc_L3_testis_rep1_GSM3585574	rep1	201	144	False	True	False	False	False
rep1_ACGGGCTGTGTGGTTT	sc_L3_testis_rep1_GSM3585574	rep1	231	168	False	True	False	False	False
rep1_ACGGGCTGTTACGTCA	sc_L3_testis_rep1_GSM3585574	rep1	1313	550	True	True	True	False	True	C1	1.91451	-6.43927	0.0117052	1.35942	1.01867	0	2.02079	1.08108
rep1_ACGGGCTGTTCGTGAT	sc_L3_testis_rep1_GSM3585574	rep1	173	126	False	True	False	False	False
rep1_ACGGGCTGTTCTGGTA	sc_L3_testis_rep1_GSM3585574	rep1	170	118	False	True	False	False	False
rep1_ACGGGCTGTTTGTGTG	sc_L3_testis_rep1_GSM3585574	rep1	6149	2387	True	True	True	False	True	LPS	-8.28403	3.38294	0.156873	0.703155	0.609444	0.21144	0.653846	0.763889
rep1_ACGGGCTTCCAGTAGT	sc_L3_testis_rep1_GSM3585574	rep1	334	235	False	True	False	False	False
rep1_ACGGGCTTCCCATTAT	sc_L3_testis_rep1_GSM3585574	rep1	378	277	False	True	False	False	False
rep1_ACGGGCTTCCGGCACA	sc_L3_testis_rep1_GSM3585574	rep1	227	150	False	True	False	False	False
rep1_ACGGGCTTCGCCAAAT	sc_L3_testis_rep1_GSM3585574	rep1	178	122	False	True	False	False	False
rep1_ACGGGCTTCGCGATCG	sc_L3_testis_rep1_GSM3585574	rep1	176	127	False	True	False	False	False
rep1_ACGGGCTTCGTACCGG	sc_L3_testis_rep1_GSM3585574	rep1	118	81	False	True	False	False	False
rep1_ACGGGCTTCTACCAGA	sc_L3_testis_rep1_GSM3585574	rep1	187	122	False	True	False	False	False
rep1_ACGGGCTTCTTTAGGG	sc_L3_testis_rep1_GSM3585574	rep1	204	161	False	True	False	False	False
rep1_ACGGGTCAGCGTTGCC	sc_L3_testis_rep1_GSM3585574	rep1	213	141	False	True	False	False	False
rep1_ACGGGTCAGCTCCCAG	sc_L3_testis_rep1_GSM3585574	rep1	457	331	False	True	False	False	False
rep1_ACGGGTCAGCTTTGGT	sc_L3_testis_rep1_GSM3585574	rep1	508	349	True	True	True	False	True	MPS	-0.600581	5.26854	0.0281205	0.720052	0.566544	0	0.954262	0
rep1_ACGGGTCAGGATGCGT	sc_L3_testis_rep1_GSM3585574	rep1	395	221	False	True	False	False	False
rep1_ACGGGTCAGGCTAGAC	sc_L3_testis_rep1_GSM3585574	rep1	164	109	False	True	False	False	False
rep1_ACGGGTCAGTCCATAC	sc_L3_testis_rep1_GSM3585574	rep1	167	108	False	True	False	False	False
rep1_ACGGGTCAGTTACGGG	sc_L3_testis_rep1_GSM3585574	rep1	820	371	True	True	True	False	True	C2	5.78627	-7.414	0.00427662	1.18932	0.785759	0	1.66074	1.10151
rep1_ACGGGTCAGTTATCGC	sc_L3_testis_rep1_GSM3585574	rep1	217	143	False	True	False	False	False
rep1_ACGGGTCCAAACTGCT	sc_L3_testis_rep1_GSM3585574	rep1	5116	1597	True	True	True	False	True	C3	6.71444	-5.02871	0.00652326	1.17903	0.902784	0	1.29949	0.853199
rep1_ACGGGTCCAATCACAC	sc_L3_testis_rep1_GSM3585574	rep1	353	250	False	True	False	False	False
rep1_ACGGGTCCACCAGTTA	sc_L3_testis_rep1_GSM3585574	rep1	1769	694	True	True	True	False	True	C1	-1.45182	-4.49875	0.0133222	1.1114	0.677398	0	1.46866	0.69176
rep1_ACGGGTCCACCTTGTC	sc_L3_testis_rep1_GSM3585574	rep1	161	116	False	True	False	False	False
rep1_ACGGGTCCATGGTTGT	sc_L3_testis_rep1_GSM3585574	rep1	10201	2124	True	True	True	False	True	C3	4.85466	-9.01522	0.025028	1.50514	1.31253	0	2.40633	1.52597
rep1_ACGGGTCGTCCGAGTC	sc_L3_testis_rep1_GSM3585574	rep1	197	130	False	True	False	False	False
rep1_ACGGGTCGTCGACTAT	sc_L3_testis_rep1_GSM3585574	rep1	437	274	False	True	False	False	False
rep1_ACGGGTCGTTACAGAA	sc_L3_testis_rep1_GSM3585574	rep1	224	148	False	True	False	False	False
rep1_ACGGGTCTCACCGGGT	sc_L3_testis_rep1_GSM3585574	rep1	120	82	False	True	False	False	False
rep1_ACGGGTCTCAGGATCT	sc_L3_testis_rep1_GSM3585574	rep1	198	135	False	True	False	False	False
rep1_ACGGGTCTCGCGTAGC	sc_L3_testis_rep1_GSM3585574	rep1	214	135	False	True	False	False	False
rep1_ACGGGTCTCTAGCACA	sc_L3_testis_rep1_GSM3585574	rep1	1520	577	True	True	True	False	True	C1	2.53467	-7.42374	0.010372	1.42606	0.970994	0	2.31462	1.275
rep1_ACGGGTCTCTGATTCT	sc_L3_testis_rep1_GSM3585574	rep1	218	149	False	True	False	False	False
rep1_ACGTCAAAGAATCTCC	sc_L3_testis_rep1_GSM3585574	rep1	138	93	False	True	False	False	False
rep1_ACGTCAAAGATGAGAG	sc_L3_testis_rep1_GSM3585574	rep1	337	243	False	True	False	False	False
rep1_ACGTCAAAGCAGCCTC	sc_L3_testis_rep1_GSM3585574	rep1	289	182	False	True	False	False	False
rep1_ACGTCAAAGGAGTCTG	sc_L3_testis_rep1_GSM3585574	rep1	667	464	True	True	True	False	True	MPS	-2.81971	5.22988	0.0324263	0.874198	0	1.08087	1.27315	0
rep1_ACGTCAAAGGATGTAT	sc_L3_testis_rep1_GSM3585574	rep1	525	326	True	True	True	False	True	C1	1.14022	-1.61304	0.0118913	1.11216	0	0	1.64709	0
rep1_ACGTCAAAGTGACATA	sc_L3_testis_rep1_GSM3585574	rep1	213	140	False	True	False	False	False
rep1_ACGTCAAAGTGCGATG	sc_L3_testis_rep1_GSM3585574	rep1	455	311	False	True	False	False	False
rep1_ACGTCAAAGTGTTTGC	sc_L3_testis_rep1_GSM3585574	rep1	527	305	True	True	True	False	True	C1	2.40696	-5.55177	0.00670207	1.33303	0.316958	0	1.98408	0.651341
rep1_ACGTCAACAAACTGCT	sc_L3_testis_rep1_GSM3585574	rep1	163	107	False	True	False	False	False
rep1_ACGTCAACAGGTGCCT	sc_L3_testis_rep1_GSM3585574	rep1	204	126	False	True	False	False	False
rep1_ACGTCAACATCGATTG	sc_L3_testis_rep1_GSM3585574	rep1	324	237	False	True	False	False	False
rep1_ACGTCAAGTAAACACA	sc_L3_testis_rep1_GSM3585574	rep1	144	103	False	True	False	False	False
rep1_ACGTCAAGTACGACCC	sc_L3_testis_rep1_GSM3585574	rep1	297	213	False	True	False	False	False
rep1_ACGTCAAGTCCAACTA	sc_L3_testis_rep1_GSM3585574	rep1	1715	1104	True	True	True	False	True	LPS	-7.97035	4.90386	0.0785815	0.653635	0.476726	0.19296	0.582095	0.262751
rep1_ACGTCAAGTGAGTGAC	sc_L3_testis_rep1_GSM3585574	rep1	472	285	False	True	False	False	False
rep1_ACGTCAAGTGCAGGTA	sc_L3_testis_rep1_GSM3585574	rep1	208	131	False	True	False	False	False
rep1_ACGTCAAGTTAGATGA	sc_L3_testis_rep1_GSM3585574	rep1	209	152	False	True	False	False	False
rep1_ACGTCAAGTTCTGTTT	sc_L3_testis_rep1_GSM3585574	rep1	436	255	False	True	False	False	False
rep1_ACGTCAAGTTGGTAAA	sc_L3_testis_rep1_GSM3585574	rep1	180	123	False	True	False	False	False
rep1_ACGTCAAGTTTAGCTG	sc_L3_testis_rep1_GSM3585574	rep1	139	105	False	True	False	False	False
rep1_ACGTCAATCACAACGT	sc_L3_testis_rep1_GSM3585574	rep1	309	180	False	True	False	False	False
rep1_ACGTCAATCATCGCTC	sc_L3_testis_rep1_GSM3585574	rep1	183	114	False	True	False	False	False
rep1_ACGTCAATCCACGCAG	sc_L3_testis_rep1_GSM3585574	rep1	211	156	False	True	False	False	False
rep1_ACGTCAATCGATAGAA	sc_L3_testis_rep1_GSM3585574	rep1	271	194	False	True	False	False	False
rep1_ACGTCAATCGGGAGTA	sc_L3_testis_rep1_GSM3585574	rep1	370	215	False	True	False	False	False
rep1_ACGTCAATCGGTCCGA	sc_L3_testis_rep1_GSM3585574	rep1	347	224	False	True	False	False	False
rep1_ACGTCAATCGTACGGC	sc_L3_testis_rep1_GSM3585574	rep1	955	661	True	True	True	False	True	LPS	-6.71312	5.23585	0.048148	0.558427	0.426453	0	0.62302	0.421836
rep1_ACGTCAATCGTGGTCG	sc_L3_testis_rep1_GSM3585574	rep1	181	122	False	True	False	False	False
rep1_ACTATCTAGAAACGCC	sc_L3_testis_rep1_GSM3585574	rep1	176	128	False	True	False	False	False
rep1_ACTATCTAGAGTCGGT	sc_L3_testis_rep1_GSM3585574	rep1	397	245	False	True	False	False	False
rep1_ACTATCTAGATGCGAC	sc_L3_testis_rep1_GSM3585574	rep1	137	106	False	True	False	False	False
rep1_ACTATCTAGATGTAAC	sc_L3_testis_rep1_GSM3585574	rep1	521	124	False	False	False	False	False
rep1_ACTATCTAGATTACCC	sc_L3_testis_rep1_GSM3585574	rep1	146	105	False	True	False	False	False
rep1_ACTATCTAGCACGCCT	sc_L3_testis_rep1_GSM3585574	rep1	386	239	False	True	False	False	False
rep1_ACTATCTAGCCAGAAC	sc_L3_testis_rep1_GSM3585574	rep1	322	202	False	True	False	False	False
rep1_ACTATCTAGCTAGCCC	sc_L3_testis_rep1_GSM3585574	rep1	172	125	False	True	False	False	False
rep1_ACTATCTAGTCAATAG	sc_L3_testis_rep1_GSM3585574	rep1	235	154	False	True	False	False	False
rep1_ACTATCTAGTCTCAAC	sc_L3_testis_rep1_GSM3585574	rep1	4260	996	True	True	True	False	True	C2	3.83449	-8.27592	0.0137772	1.33022	1.07263	0	1.94856	1.05878
rep1_ACTATCTCAAACCTAC	sc_L3_testis_rep1_GSM3585574	rep1	210	144	False	True	False	False	False
rep1_ACTATCTCACGTTGGC	sc_L3_testis_rep1_GSM3585574	rep1	860	490	True	True	True	False	True	C1	1.40605	-5.1017	0.0202199	0.734051	1.29279	0.448519	0.957842	2.20779
rep1_ACTATCTCAGCTTAAC	sc_L3_testis_rep1_GSM3585574	rep1	329	198	False	True	False	False	False
rep1_ACTATCTCAGGGAGAG	sc_L3_testis_rep1_GSM3585574	rep1	409	298	False	True	False	False	False
rep1_ACTATCTCAGTTTACG	sc_L3_testis_rep1_GSM3585574	rep1	124	92	False	True	False	False	False
rep1_ACTATCTCATACTACG	sc_L3_testis_rep1_GSM3585574	rep1	2056	721	True	True	True	False	True	C2	3.53103	-7.7343	0.00841364	1.14377	0.520229	0	1.55257	0.492278
rep1_ACTATCTCATTGAGCT	sc_L3_testis_rep1_GSM3585574	rep1	123	73	False	True	False	False	False
rep1_ACTATCTGTACATCCA	sc_L3_testis_rep1_GSM3585574	rep1	119	85	False	True	False	False	False
rep1_ACTATCTGTACGCACC	sc_L3_testis_rep1_GSM3585574	rep1	227	147	False	True	False	False	False
rep1_ACTATCTGTACTTGAC	sc_L3_testis_rep1_GSM3585574	rep1	136	96	False	True	False	False	False
rep1_ACTATCTGTCATACTG	sc_L3_testis_rep1_GSM3585574	rep1	105	84	False	True	False	False	False
rep1_ACTATCTGTCCAGTTA	sc_L3_testis_rep1_GSM3585574	rep1	244	161	False	True	False	False	False
rep1_ACTATCTGTCCTCTTG	sc_L3_testis_rep1_GSM3585574	rep1	316	189	False	True	False	False	False
rep1_ACTATCTGTGCCTGTG	sc_L3_testis_rep1_GSM3585574	rep1	938	466	True	True	True	False	True	C1	1.6854	-6.24546	0.00598132	1.6559	0.524327	0	2.61538	0.35865
rep1_ACTATCTGTTCCGTCT	sc_L3_testis_rep1_GSM3585574	rep1	153	111	False	True	False	False	False
rep1_ACTATCTTCACCGTAA	sc_L3_testis_rep1_GSM3585574	rep1	1307	607	True	True	True	False	True	C2	3.38708	-8.16896	0.0082473	1.1961	0.500105	0	1.68222	0.544
rep1_ACTATCTTCCAAAGTC	sc_L3_testis_rep1_GSM3585574	rep1	2911	1585	True	True	True	False	True	EPS	-6.52111	2.05954	0.0965379	0.836707	0.850843	0.229593	0.829157	0.742358
rep1_ACTATCTTCCAAATGC	sc_L3_testis_rep1_GSM3585574	rep1	1063	472	True	True	True	False	True	C2	4.23213	-6.79336	0.00863744	1.33557	0.611601	0	1.84028	0.927273
rep1_ACTATCTTCCGCAGTG	sc_L3_testis_rep1_GSM3585574	rep1	3227	1333	True	True	True	False	True	LPS	-8.82603	6.6959	0.0776238	0.583664	0.401625	0.21675	0.539873	0.445609
rep1_ACTATCTTCCTGTACC	sc_L3_testis_rep1_GSM3585574	rep1	356	218	False	True	False	False	False
rep1_ACTATCTTCTGCGACG	sc_L3_testis_rep1_GSM3585574	rep1	162	121	False	True	False	False	False
rep1_ACTATCTTCTGTCTCG	sc_L3_testis_rep1_GSM3585574	rep1	262	178	False	True	False	False	False
rep1_ACTGAACAGAAGATTC	sc_L3_testis_rep1_GSM3585574	rep1	192	118	False	True	False	False	False
rep1_ACTGAACAGACAGGCT	sc_L3_testis_rep1_GSM3585574	rep1	223	159	False	True	False	False	False
rep1_ACTGAACAGCCACGCT	sc_L3_testis_rep1_GSM3585574	rep1	134	101	False	True	False	False	False
rep1_ACTGAACAGTAGCCGA	sc_L3_testis_rep1_GSM3585574	rep1	258	186	False	True	False	False	False
rep1_ACTGAACAGTGAAGAG	sc_L3_testis_rep1_GSM3585574	rep1	320	215	False	True	False	False	False
rep1_ACTGAACAGTTCGATC	sc_L3_testis_rep1_GSM3585574	rep1	848	350	True	True	True	False	True	P	8.37034	2.03939	0.00343411	1.17827	1.19974	0	1.86043	0.876289
rep1_ACTGAACCAACTGCTA	sc_L3_testis_rep1_GSM3585574	rep1	262	162	False	True	False	False	False
rep1_ACTGAACCAATTGCTG	sc_L3_testis_rep1_GSM3585574	rep1	432	290	False	True	False	False	False
rep1_ACTGAACCACAACTGT	sc_L3_testis_rep1_GSM3585574	rep1	384	271	False	True	False	False	False
rep1_ACTGAACCACAGACAG	sc_L3_testis_rep1_GSM3585574	rep1	327	207	False	True	False	False	False
rep1_ACTGAACCACCAGTTA	sc_L3_testis_rep1_GSM3585574	rep1	343	209	False	True	False	False	False
rep1_ACTGAACCAGACGTAG	sc_L3_testis_rep1_GSM3585574	rep1	365	238	False	True	False	False	False
rep1_ACTGAACGTAAGGGAA	sc_L3_testis_rep1_GSM3585574	rep1	3025	1504	True	True	True	False	True	LPS	-7.49509	3.57554	0.103906	0.688744	0.265327	0.107394	0.693549	0.522675
rep1_ACTGAACGTACTCGCG	sc_L3_testis_rep1_GSM3585574	rep1	175	119	False	True	False	False	False
rep1_ACTGAACGTACTTCTT	sc_L3_testis_rep1_GSM3585574	rep1	309	215	False	True	False	False	False
rep1_ACTGAACGTAGAGCTG	sc_L3_testis_rep1_GSM3585574	rep1	305	192	False	True	False	False	False
rep1_ACTGAACGTAGGGACT	sc_L3_testis_rep1_GSM3585574	rep1	467	265	False	True	False	False	False
rep1_ACTGAACGTCCTGCTT	sc_L3_testis_rep1_GSM3585574	rep1	132	90	False	True	False	False	False
rep1_ACTGAACGTGAGCGAT	sc_L3_testis_rep1_GSM3585574	rep1	201	143	False	True	False	False	False
rep1_ACTGAACGTTAAGACA	sc_L3_testis_rep1_GSM3585574	rep1	570	340	True	True	True	False	True	C2	4.48517	-6.51916	0.00159933	1.2557	0.554489	0	1.7904	0.57047
rep1_ACTGAACTCAGTTAGC	sc_L3_testis_rep1_GSM3585574	rep1	720	268	True	True	True	False	True	C1	1.25935	-4.55716	0.00577965	0.768866	0.205384	0	1.00339	0.356394
rep1_ACTGAACTCCACGAAT	sc_L3_testis_rep1_GSM3585574	rep1	555	300	True	True	True	False	True	C1	0.655508	-3.30377	0.0109413	0.77627	0.299935	0	0.840659	0
rep1_ACTGAACTCCAGAGGA	sc_L3_testis_rep1_GSM3585574	rep1	183	116	False	True	False	False	False
rep1_ACTGAACTCCTCTAGC	sc_L3_testis_rep1_GSM3585574	rep1	286	200	False	True	False	False	False
rep1_ACTGAACTCGTCCAGG	sc_L3_testis_rep1_GSM3585574	rep1	1315	670	True	True	True	False	True	LPS	-7.43438	8.37854	0.0539783	0.54014	0.100751	0	0.488929	0.252226
rep1_ACTGAACTCTCTGTCG	sc_L3_testis_rep1_GSM3585574	rep1	438	288	False	True	False	False	False
rep1_ACTGAGTAGACAAGCC	sc_L3_testis_rep1_GSM3585574	rep1	506	295	True	True	True	False	True	P	5.69012	-0.425202	0.00808847	1.26012	0.657	0	1.88048	0.702479
rep1_ACTGAGTAGAGACGAA	sc_L3_testis_rep1_GSM3585574	rep1	207	142	False	True	False	False	False
rep1_ACTGAGTAGATGTAAC	sc_L3_testis_rep1_GSM3585574	rep1	135	100	False	True	False	False	False
rep1_ACTGAGTAGCCACCTG	sc_L3_testis_rep1_GSM3585574	rep1	489	291	False	True	False	False	False
rep1_ACTGAGTAGGATGGAA	sc_L3_testis_rep1_GSM3585574	rep1	266	188	False	True	False	False	False
rep1_ACTGAGTAGGGATGGG	sc_L3_testis_rep1_GSM3585574	rep1	235	169	False	True	False	False	False
rep1_ACTGAGTAGGGCTTGA	sc_L3_testis_rep1_GSM3585574	rep1	373	238	False	True	False	False	False
rep1_ACTGAGTAGTAGTGCG	sc_L3_testis_rep1_GSM3585574	rep1	51122	3858	True	True	True	False	True	C4	8.48273	-9.23942	0.0321902	1.32432	1.25207	0	1.95315	1.64808
rep1_ACTGAGTAGTCATGCT	sc_L3_testis_rep1_GSM3585574	rep1	172	117	False	True	False	False	False
rep1_ACTGAGTCAAATTGCC	sc_L3_testis_rep1_GSM3585574	rep1	180	136	False	True	False	False	False
rep1_ACTGAGTCAAGGACTG	sc_L3_testis_rep1_GSM3585574	rep1	196	141	False	True	False	False	False
rep1_ACTGAGTCACAGACAG	sc_L3_testis_rep1_GSM3585574	rep1	523	336	True	True	True	False	True	MPS	0.67479	3.35971	0.0246864	0.689099	0	0	1.02495	0
rep1_ACTGAGTCACCCATTC	sc_L3_testis_rep1_GSM3585574	rep1	219	159	False	True	False	False	False
rep1_ACTGAGTCACCTGGTG	sc_L3_testis_rep1_GSM3585574	rep1	309	218	False	True	False	False	False
rep1_ACTGAGTCAGACGTAG	sc_L3_testis_rep1_GSM3585574	rep1	625	447	True	True	True	False	True	MPS	-2.44691	5.46079	0.0296185	0.625388	0.451056	0	0.661031	0
rep1_ACTGAGTCAGGTCCAC	sc_L3_testis_rep1_GSM3585574	rep1	456	249	False	True	False	False	False
rep1_ACTGAGTCATCTCGCT	sc_L3_testis_rep1_GSM3585574	rep1	210	138	False	True	False	False	False
rep1_ACTGAGTCATGAACCT	sc_L3_testis_rep1_GSM3585574	rep1	312	236	False	True	False	False	False
rep1_ACTGAGTCATGAGCGA	sc_L3_testis_rep1_GSM3585574	rep1	178	126	False	True	False	False	False
rep1_ACTGAGTGTACCATCA	sc_L3_testis_rep1_GSM3585574	rep1	140	102	False	True	False	False	False
rep1_ACTGAGTGTAGGCTGA	sc_L3_testis_rep1_GSM3585574	rep1	236	148	False	True	False	False	False
rep1_ACTGAGTGTCGAATCT	sc_L3_testis_rep1_GSM3585574	rep1	211	151	False	True	False	False	False
rep1_ACTGAGTGTGGGTATG	sc_L3_testis_rep1_GSM3585574	rep1	261	200	False	True	False	False	False
rep1_ACTGAGTGTGTGTGCC	sc_L3_testis_rep1_GSM3585574	rep1	806	505	True	True	True	False	True	LPS	-3.85819	7.67702	0.0361783	0.45233	0.34341	0.416998	0.59675	0.478873
rep1_ACTGAGTTCAACGGGA	sc_L3_testis_rep1_GSM3585574	rep1	164	108	False	True	False	False	False
rep1_ACTGAGTTCAGATAAG	sc_L3_testis_rep1_GSM3585574	rep1	134	106	False	True	False	False	False
rep1_ACTGAGTTCATGCAAC	sc_L3_testis_rep1_GSM3585574	rep1	170	116	False	True	False	False	False
rep1_ACTGAGTTCATGTCTT	sc_L3_testis_rep1_GSM3585574	rep1	172	134	False	True	False	False	False
rep1_ACTGAGTTCCAGATCA	sc_L3_testis_rep1_GSM3585574	rep1	255	185	False	True	False	False	False
rep1_ACTGAGTTCCTGTACC	sc_L3_testis_rep1_GSM3585574	rep1	152	99	False	True	False	False	False
rep1_ACTGATGAGAGACTAT	sc_L3_testis_rep1_GSM3585574	rep1	173	121	False	True	False	False	False
rep1_ACTGATGAGAGACTTA	sc_L3_testis_rep1_GSM3585574	rep1	220	145	False	True	False	False	False
rep1_ACTGATGAGGCAGGTT	sc_L3_testis_rep1_GSM3585574	rep1	238	168	False	True	False	False	False
rep1_ACTGATGAGTAATCCC	sc_L3_testis_rep1_GSM3585574	rep1	226	154	False	True	False	False	False
rep1_ACTGATGAGTACGATA	sc_L3_testis_rep1_GSM3585574	rep1	141	111	False	True	False	False	False
rep1_ACTGATGAGTGAAGTT	sc_L3_testis_rep1_GSM3585574	rep1	218	146	False	True	False	False	False
rep1_ACTGATGCAAGCTGGA	sc_L3_testis_rep1_GSM3585574	rep1	180	131	False	True	False	False	False
rep1_ACTGATGCAGCGTTCG	sc_L3_testis_rep1_GSM3585574	rep1	424	292	False	True	False	False	False
rep1_ACTGATGCAGTCAGCC	sc_L3_testis_rep1_GSM3585574	rep1	426	265	False	True	False	False	False
rep1_ACTGATGCATCATCCC	sc_L3_testis_rep1_GSM3585574	rep1	2988	1386	True	True	True	False	True	LPS	-9.9295	5.95967	0.0961282	0.538248	0.315982	0.219253	0.627941	0.40412
rep1_ACTGATGCATGTTGAC	sc_L3_testis_rep1_GSM3585574	rep1	187	135	False	True	False	False	False
rep1_ACTGATGGTACCATCA	sc_L3_testis_rep1_GSM3585574	rep1	628	347	True	True	True	False	True	C1	1.91694	-4.78859	0.00426704	1.09542	0.740681	0	1.45647	1.52695
rep1_ACTGATGGTAGCCTCG	sc_L3_testis_rep1_GSM3585574	rep1	1471	813	True	True	True	False	True	G	-7.12715	-5.33599	0.0072497	1.10034	2.8071	0	1.64939	3.00589
rep1_ACTGATGGTCCCTTGT	sc_L3_testis_rep1_GSM3585574	rep1	528	312	True	True	True	False	True	C1	4.1683	-4.80232	0.00692693	1.4171	0.632208	0	2.17459	0
rep1_ACTGATGGTCCTAGCG	sc_L3_testis_rep1_GSM3585574	rep1	146	104	False	True	False	False	False
rep1_ACTGATGGTCGAATCT	sc_L3_testis_rep1_GSM3585574	rep1	294	201	False	True	False	False	False
rep1_ACTGATGGTGCTCTTC	sc_L3_testis_rep1_GSM3585574	rep1	218	157	False	True	False	False	False
rep1_ACTGATGGTGTTGGGA	sc_L3_testis_rep1_GSM3585574	rep1	277	183	False	True	False	False	False
rep1_ACTGATGGTTAAAGAC	sc_L3_testis_rep1_GSM3585574	rep1	149	103	False	True	False	False	False
rep1_ACTGATGGTTGCCTCT	sc_L3_testis_rep1_GSM3585574	rep1	420	286	False	True	False	False	False
rep1_ACTGATGTCACGAAGG	sc_L3_testis_rep1_GSM3585574	rep1	453	285	False	True	False	False	False
rep1_ACTGATGTCCCAAGAT	sc_L3_testis_rep1_GSM3585574	rep1	329	214	False	True	False	False	False
rep1_ACTGATGTCCGAACGC	sc_L3_testis_rep1_GSM3585574	rep1	242	174	False	True	False	False	False
rep1_ACTGATGTCCGCATAA	sc_L3_testis_rep1_GSM3585574	rep1	226	142	False	True	False	False	False
rep1_ACTGATGTCGACAGCC	sc_L3_testis_rep1_GSM3585574	rep1	240	169	False	True	False	False	False
rep1_ACTGATGTCTCTTGAT	sc_L3_testis_rep1_GSM3585574	rep1	487	271	False	True	False	False	False
rep1_ACTGATGTCTGGCGAC	sc_L3_testis_rep1_GSM3585574	rep1	154	102	False	True	False	False	False
rep1_ACTGATGTCTTGTTTG	sc_L3_testis_rep1_GSM3585574	rep1	204	142	False	True	False	False	False
rep1_ACTGCTCAGATTACCC	sc_L3_testis_rep1_GSM3585574	rep1	245	174	False	True	False	False	False
rep1_ACTGCTCAGCGCTTAT	sc_L3_testis_rep1_GSM3585574	rep1	200	120	False	True	False	False	False
rep1_ACTGCTCAGCTAGGCA	sc_L3_testis_rep1_GSM3585574	rep1	1215	468	False	False	False	False	False
rep1_ACTGCTCAGGATGGAA	sc_L3_testis_rep1_GSM3585574	rep1	246	168	False	True	False	False	False
rep1_ACTGCTCAGTCTTGCA	sc_L3_testis_rep1_GSM3585574	rep1	149	92	False	True	False	False	False
rep1_ACTGCTCAGTGTACTC	sc_L3_testis_rep1_GSM3585574	rep1	415	274	False	True	False	False	False
rep1_ACTGCTCCAAGCTGAG	sc_L3_testis_rep1_GSM3585574	rep1	186	116	False	True	False	False	False
rep1_ACTGCTCCACGTCTCT	sc_L3_testis_rep1_GSM3585574	rep1	277	209	False	True	False	False	False
rep1_ACTGCTCCAGCGTTCG	sc_L3_testis_rep1_GSM3585574	rep1	253	162	False	True	False	False	False
rep1_ACTGCTCCAGTCCTTC	sc_L3_testis_rep1_GSM3585574	rep1	261	170	False	True	False	False	False
rep1_ACTGCTCCAGTGGGAT	sc_L3_testis_rep1_GSM3585574	rep1	459	308	False	True	False	False	False
rep1_ACTGCTCGTAAGTGTA	sc_L3_testis_rep1_GSM3585574	rep1	5898	1289	True	True	True	False	True	C4	7.53838	-9.02512	0.0138992	1.29397	0.977288	0	1.89799	1.36378
rep1_ACTGCTCGTACCGTTA	sc_L3_testis_rep1_GSM3585574	rep1	210	130	False	True	False	False	False
rep1_ACTGCTCGTAGATTAG	sc_L3_testis_rep1_GSM3585574	rep1	729	395	True	True	True	False	True	P	6.45776	-0.249024	-0.000331185	1.33478	1.75037	0	1.8703	1.97674
rep1_ACTGCTCGTAGTGAAT	sc_L3_testis_rep1_GSM3585574	rep1	299	204	False	True	False	False	False
rep1_ACTGCTCGTATAGTAG	sc_L3_testis_rep1_GSM3585574	rep1	633	391	True	True	True	False	True	C2	3.8961	-8.46842	0.0031525	1.39066	1.02872	0	1.70801	0.578231
rep1_ACTGCTCGTCACCCAG	sc_L3_testis_rep1_GSM3585574	rep1	200	131	False	True	False	False	False
rep1_ACTGCTCGTCACCTAA	sc_L3_testis_rep1_GSM3585574	rep1	194	135	False	True	False	False	False
rep1_ACTGCTCGTCATATGC	sc_L3_testis_rep1_GSM3585574	rep1	288	173	False	True	False	False	False
rep1_ACTGCTCGTCGGGTCT	sc_L3_testis_rep1_GSM3585574	rep1	233	154	False	True	False	False	False
rep1_ACTGCTCGTCTCAACA	sc_L3_testis_rep1_GSM3585574	rep1	239	168	False	True	False	False	False
rep1_ACTGCTCGTCTTCGTC	sc_L3_testis_rep1_GSM3585574	rep1	471	349	False	True	False	False	False
rep1_ACTGCTCGTGTATGGG	sc_L3_testis_rep1_GSM3585574	rep1	165	118	False	True	False	False	False
rep1_ACTGCTCGTGTGGTTT	sc_L3_testis_rep1_GSM3585574	rep1	342	220	False	True	False	False	False
rep1_ACTGCTCTCAATAAGG	sc_L3_testis_rep1_GSM3585574	rep1	277	196	False	True	False	False	False
rep1_ACTGCTCTCAGCACAT	sc_L3_testis_rep1_GSM3585574	rep1	9623	2144	True	True	True	False	True	T	10.8198	9.03315	0.00276038	1.65822	1.40671	0	2.77329	1.45472
rep1_ACTGCTCTCAGGCAAG	sc_L3_testis_rep1_GSM3585574	rep1	144	103	False	True	False	False	False
rep1_ACTGCTCTCCCATTAT	sc_L3_testis_rep1_GSM3585574	rep1	7729	1641	True	True	True	False	True	C2	5.35989	-8.92117	0.0142299	1.29267	0.933004	0	1.91853	1.21544
rep1_ACTGCTCTCCGTCATC	sc_L3_testis_rep1_GSM3585574	rep1	155	108	False	True	False	False	False
rep1_ACTGCTCTCGGCTACG	sc_L3_testis_rep1_GSM3585574	rep1	415	203	False	True	False	False	False
rep1_ACTGCTCTCTAGCACA	sc_L3_testis_rep1_GSM3585574	rep1	438	274	False	True	False	False	False
rep1_ACTGTCCAGACTCGGA	sc_L3_testis_rep1_GSM3585574	rep1	265	171	False	True	False	False	False
rep1_ACTGTCCAGATCCTGT	sc_L3_testis_rep1_GSM3585574	rep1	369	224	False	True	False	False	False
rep1_ACTGTCCAGATGCCAG	sc_L3_testis_rep1_GSM3585574	rep1	4757	1320	True	True	True	False	True	C1	-0.0780132	-7.06334	0.0242003	1.07853	0.655165	0	1.5092	0.613497
rep1_ACTGTCCAGCATCATC	sc_L3_testis_rep1_GSM3585574	rep1	208	142	False	True	False	False	False
rep1_ACTGTCCAGCCCGAAA	sc_L3_testis_rep1_GSM3585574	rep1	296	221	False	True	False	False	False
rep1_ACTGTCCAGCGACGTA	sc_L3_testis_rep1_GSM3585574	rep1	187	131	False	True	False	False	False
rep1_ACTGTCCAGCGCCTTG	sc_L3_testis_rep1_GSM3585574	rep1	469	251	False	True	False	False	False
rep1_ACTGTCCAGGAGTTTA	sc_L3_testis_rep1_GSM3585574	rep1	230	152	False	True	False	False	False
rep1_ACTGTCCAGTGTACGG	sc_L3_testis_rep1_GSM3585574	rep1	354	234	False	True	False	False	False
rep1_ACTGTCCCAATCACAC	sc_L3_testis_rep1_GSM3585574	rep1	333	251	False	True	False	False	False
rep1_ACTGTCCCAGCCTGTG	sc_L3_testis_rep1_GSM3585574	rep1	1399	687	True	True	True	False	True	C1	-0.116909	-5.7721	0.0215556	1.17915	1.095	0.265929	1.7351	1.1822
rep1_ACTGTCCCATCTACGA	sc_L3_testis_rep1_GSM3585574	rep1	176	133	False	True	False	False	False
rep1_ACTGTCCCATGCGCAC	sc_L3_testis_rep1_GSM3585574	rep1	232	159	False	True	False	False	False
rep1_ACTGTCCGTATAAACG	sc_L3_testis_rep1_GSM3585574	rep1	249	156	False	True	False	False	False
rep1_ACTGTCCGTCGCGAAA	sc_L3_testis_rep1_GSM3585574	rep1	155	108	False	True	False	False	False
rep1_ACTGTCCGTGATGTGG	sc_L3_testis_rep1_GSM3585574	rep1	429	249	False	True	False	False	False
rep1_ACTGTCCGTTACTGAC	sc_L3_testis_rep1_GSM3585574	rep1	941	597	True	True	True	False	True	LPS	-5.04245	5.63458	0.0376927	0.780662	0.804352	0	0.818555	0.43257
rep1_ACTGTCCGTTGAGGTG	sc_L3_testis_rep1_GSM3585574	rep1	177	124	False	True	False	False	False
rep1_ACTGTCCGTTTGTGTG	sc_L3_testis_rep1_GSM3585574	rep1	2700	981	True	True	True	False	True	C1	-0.809049	-5.3413	0.0290372	0.87168	0.619309	0	1.10756	0.356394
rep1_ACTGTCCTCACCTCGT	sc_L3_testis_rep1_GSM3585574	rep1	163	115	False	True	False	False	False
rep1_ACTGTCCTCAGGCAAG	sc_L3_testis_rep1_GSM3585574	rep1	2038	856	True	True	True	False	True	C1	0.214293	-7.45901	0.0136237	1.00124	0.64992	0	1.3626	0.486641
rep1_ACTGTCCTCCATGAGT	sc_L3_testis_rep1_GSM3585574	rep1	233	141	False	True	False	False	False
rep1_ACTGTCCTCCTGCTTG	sc_L3_testis_rep1_GSM3585574	rep1	358	218	False	True	False	False	False
rep1_ACTGTCCTCGGCGCAT	sc_L3_testis_rep1_GSM3585574	rep1	275	199	False	True	False	False	False
rep1_ACTGTCCTCTCTGCTG	sc_L3_testis_rep1_GSM3585574	rep1	709	265	True	False	False	False	False
rep1_ACTTACTAGACAGGCT	sc_L3_testis_rep1_GSM3585574	rep1	553	348	True	True	True	False	True	MPS	0.313073	6.15973	0.0203585	0.73621	0	0	1.01049	0
rep1_ACTTACTAGAGCTTCT	sc_L3_testis_rep1_GSM3585574	rep1	204	142	False	True	False	False	False
rep1_ACTTACTAGATCTGAA	sc_L3_testis_rep1_GSM3585574	rep1	123	90	False	True	False	False	False
rep1_ACTTACTAGCACCGCT	sc_L3_testis_rep1_GSM3585574	rep1	195	135	False	True	False	False	False
rep1_ACTTACTAGCCACTAT	sc_L3_testis_rep1_GSM3585574	rep1	135	94	False	True	False	False	False
rep1_ACTTACTAGGAACTGC	sc_L3_testis_rep1_GSM3585574	rep1	159	111	False	True	False	False	False
rep1_ACTTACTAGTACGCGA	sc_L3_testis_rep1_GSM3585574	rep1	590	121	False	False	False	False	False
rep1_ACTTACTAGTCAAGCG	sc_L3_testis_rep1_GSM3585574	rep1	138	99	False	True	False	False	False
rep1_ACTTACTAGTCAATAG	sc_L3_testis_rep1_GSM3585574	rep1	594	345	True	True	True	False	True	C1	2.83394	-5.94786	0.00589766	1.20304	0.822018	0	1.76407	1.14094
rep1_ACTTACTCACACTGCG	sc_L3_testis_rep1_GSM3585574	rep1	169	111	False	True	False	False	False
rep1_ACTTACTCACATGACT	sc_L3_testis_rep1_GSM3585574	rep1	395	242	False	True	False	False	False
rep1_ACTTACTCACCCAGTG	sc_L3_testis_rep1_GSM3585574	rep1	186	122	False	True	False	False	False
rep1_ACTTACTCAGCTATTG	sc_L3_testis_rep1_GSM3585574	rep1	1195	776	True	True	True	False	True	LPS	-8.23528	6.42506	0.0589441	0.580902	0.336673	0.272545	0.443545	0.331384
rep1_ACTTACTCAGGCGATA	sc_L3_testis_rep1_GSM3585574	rep1	1465	948	True	True	True	False	True	EPS	-6.01277	2.54842	0.0615505	0.852539	0.0955782	0	0.890344	0.301418
rep1_ACTTACTCAGGTGGAT	sc_L3_testis_rep1_GSM3585574	rep1	156	117	False	True	False	False	False
rep1_ACTTACTCATGGATGG	sc_L3_testis_rep1_GSM3585574	rep1	1253	696	True	True	True	False	True	LPS	-8.34469	8.13159	0.0541124	0.63765	0.215578	0.261773	0.531723	0
rep1_ACTTACTCATTAGGCT	sc_L3_testis_rep1_GSM3585574	rep1	469	283	False	True	False	False	False
rep1_ACTTACTCATTGGCGC	sc_L3_testis_rep1_GSM3585574	rep1	299	226	False	True	False	False	False
rep1_ACTTACTCATTGGGCC	sc_L3_testis_rep1_GSM3585574	rep1	977	229	False	False	False	False	False
rep1_ACTTACTGTACGACCC	sc_L3_testis_rep1_GSM3585574	rep1	195	127	False	True	False	False	False
rep1_ACTTACTGTACGCTGC	sc_L3_testis_rep1_GSM3585574	rep1	435	253	False	True	False	False	False
rep1_ACTTACTGTAGCGCAA	sc_L3_testis_rep1_GSM3585574	rep1	133	100	False	True	False	False	False
rep1_ACTTACTGTCAAGCGA	sc_L3_testis_rep1_GSM3585574	rep1	171	122	False	True	False	False	False
rep1_ACTTACTGTCGACTAT	sc_L3_testis_rep1_GSM3585574	rep1	496	327	False	True	False	False	False
rep1_ACTTACTGTCTAGGTT	sc_L3_testis_rep1_GSM3585574	rep1	206	152	False	True	False	False	False
rep1_ACTTACTGTCTCCACT	sc_L3_testis_rep1_GSM3585574	rep1	145	104	False	True	False	False	False
rep1_ACTTACTGTGCACCAC	sc_L3_testis_rep1_GSM3585574	rep1	387	271	False	True	False	False	False
rep1_ACTTACTGTGGTTTCA	sc_L3_testis_rep1_GSM3585574	rep1	190	127	False	True	False	False	False
rep1_ACTTACTTCACCTCGT	sc_L3_testis_rep1_GSM3585574	rep1	157	112	False	True	False	False	False
rep1_ACTTACTTCATTCACT	sc_L3_testis_rep1_GSM3585574	rep1	254	190	False	True	False	False	False
rep1_ACTTACTTCCGTCAAA	sc_L3_testis_rep1_GSM3585574	rep1	343	207	False	True	False	False	False
rep1_ACTTACTTCGCCTGTT	sc_L3_testis_rep1_GSM3585574	rep1	192	129	False	True	False	False	False
rep1_ACTTACTTCGGAAACG	sc_L3_testis_rep1_GSM3585574	rep1	205	139	False	True	False	False	False
rep1_ACTTACTTCGGCGGTT	sc_L3_testis_rep1_GSM3585574	rep1	313	201	False	True	False	False	False
rep1_ACTTGTTAGAAGGACA	sc_L3_testis_rep1_GSM3585574	rep1	197	124	False	True	False	False	False
rep1_ACTTGTTAGCATCATC	sc_L3_testis_rep1_GSM3585574	rep1	389	246	False	True	False	False	False
rep1_ACTTGTTAGCCTCGTG	sc_L3_testis_rep1_GSM3585574	rep1	192	132	False	True	False	False	False
rep1_ACTTGTTAGCTGATAA	sc_L3_testis_rep1_GSM3585574	rep1	454	332	False	True	False	False	False
rep1_ACTTGTTAGGACTGGT	sc_L3_testis_rep1_GSM3585574	rep1	175	125	False	True	False	False	False
rep1_ACTTGTTAGGTCATCT	sc_L3_testis_rep1_GSM3585574	rep1	379	239	False	True	False	False	False
rep1_ACTTGTTAGGTGCAAC	sc_L3_testis_rep1_GSM3585574	rep1	556	366	True	True	True	False	True	P	-0.897517	3.93704	0.01754	0.670155	1.01757	0	1.07125	1.25461
rep1_ACTTGTTAGTAGGTGC	sc_L3_testis_rep1_GSM3585574	rep1	194	133	False	True	False	False	False
rep1_ACTTGTTAGTCTTGCA	sc_L3_testis_rep1_GSM3585574	rep1	661	364	True	True	True	False	True	P	6.79445	-0.424637	-0.000648443	1.45059	1.94646	0	2.43501	2.93103
rep1_ACTTGTTCAAGCTGAG	sc_L3_testis_rep1_GSM3585574	rep1	133	90	False	True	False	False	False
rep1_ACTTGTTCAAGGACAC	sc_L3_testis_rep1_GSM3585574	rep1	301	222	False	True	False	False	False
rep1_ACTTGTTCAAGGGTCA	sc_L3_testis_rep1_GSM3585574	rep1	107	85	False	True	False	False	False
rep1_ACTTGTTCAATTCCTT	sc_L3_testis_rep1_GSM3585574	rep1	119	89	False	True	False	False	False
rep1_ACTTGTTCACCAGCAC	sc_L3_testis_rep1_GSM3585574	rep1	187	128	False	True	False	False	False
rep1_ACTTGTTCACGAAGCA	sc_L3_testis_rep1_GSM3585574	rep1	293	219	False	True	False	False	False
rep1_ACTTGTTCACTGCCAG	sc_L3_testis_rep1_GSM3585574	rep1	256	180	False	True	False	False	False
rep1_ACTTGTTCAGACGCTC	sc_L3_testis_rep1_GSM3585574	rep1	220	142	False	True	False	False	False
rep1_ACTTGTTCATCCGTGG	sc_L3_testis_rep1_GSM3585574	rep1	137	107	False	True	False	False	False
rep1_ACTTGTTGTAAACACA	sc_L3_testis_rep1_GSM3585574	rep1	274	180	False	True	False	False	False
rep1_ACTTGTTGTAAAGTCA	sc_L3_testis_rep1_GSM3585574	rep1	129	92	False	True	False	False	False
rep1_ACTTGTTGTAACGACG	sc_L3_testis_rep1_GSM3585574	rep1	412	216	False	True	False	False	False
rep1_ACTTGTTGTACGACCC	sc_L3_testis_rep1_GSM3585574	rep1	164	116	False	True	False	False	False
rep1_ACTTGTTGTAGCTAAA	sc_L3_testis_rep1_GSM3585574	rep1	1791	556	True	True	True	False	True	C1	1.73956	-6.42407	0.00718227	1.73105	0.454552	0	2.62305	0.664712
rep1_ACTTGTTGTAGCTGCC	sc_L3_testis_rep1_GSM3585574	rep1	213	146	False	True	False	False	False
rep1_ACTTGTTGTGGCGAAT	sc_L3_testis_rep1_GSM3585574	rep1	321	200	False	True	False	False	False
rep1_ACTTGTTTCAGAAATG	sc_L3_testis_rep1_GSM3585574	rep1	255	179	False	True	False	False	False
rep1_ACTTGTTTCAGCTCGG	sc_L3_testis_rep1_GSM3585574	rep1	1070	203	False	False	False	False	False
rep1_ACTTGTTTCAGGTAAA	sc_L3_testis_rep1_GSM3585574	rep1	506	325	True	True	True	False	True	MPS	0.0903791	5.88808	0.0199911	0.534776	0.625464	0	0.899788	0
rep1_ACTTGTTTCCCTTGCA	sc_L3_testis_rep1_GSM3585574	rep1	122	88	False	True	False	False	False
rep1_ACTTGTTTCCGGCACA	sc_L3_testis_rep1_GSM3585574	rep1	184	132	False	True	False	False	False
rep1_ACTTGTTTCCTAAGTG	sc_L3_testis_rep1_GSM3585574	rep1	246	174	False	True	False	False	False
rep1_ACTTGTTTCGGAATCT	sc_L3_testis_rep1_GSM3585574	rep1	1493	593	True	True	True	False	True	C1	1.06026	-7.06104	0.00885703	1.48219	0.740904	0	2.4793	0.431472
rep1_ACTTGTTTCGTATCAG	sc_L3_testis_rep1_GSM3585574	rep1	206	147	False	True	False	False	False
rep1_ACTTGTTTCTACTATC	sc_L3_testis_rep1_GSM3585574	rep1	175	125	False	True	False	False	False
rep1_ACTTGTTTCTTGGGTA	sc_L3_testis_rep1_GSM3585574	rep1	63513	5208	True	True	True	False	False
rep1_ACTTTCAAGACAAAGG	sc_L3_testis_rep1_GSM3585574	rep1	266	190	False	True	False	False	False
rep1_ACTTTCAAGACTGTAA	sc_L3_testis_rep1_GSM3585574	rep1	914	511	True	True	True	False	True	T	9.94048	6.93936	-0.00253427	1.75378	2.3491	0	2.96657	2.40283
rep1_ACTTTCAAGAGTGACC	sc_L3_testis_rep1_GSM3585574	rep1	142	106	False	True	False	False	False
rep1_ACTTTCAAGCACACAG	sc_L3_testis_rep1_GSM3585574	rep1	1803	236	False	False	False	False	False
rep1_ACTTTCAAGCCAACAG	sc_L3_testis_rep1_GSM3585574	rep1	241	163	False	True	False	False	False
rep1_ACTTTCAAGCGTTCCG	sc_L3_testis_rep1_GSM3585574	rep1	506	288	True	True	True	False	True	C1	2.5332	-4.32099	0.00421007	1.37747	0.647925	0	1.94656	0
rep1_ACTTTCAAGCTGCAAG	sc_L3_testis_rep1_GSM3585574	rep1	483	335	False	True	False	False	False
rep1_ACTTTCAAGGACATTA	sc_L3_testis_rep1_GSM3585574	rep1	262	190	False	True	False	False	False
rep1_ACTTTCAAGGCTCTTA	sc_L3_testis_rep1_GSM3585574	rep1	187	136	False	True	False	False	False
rep1_ACTTTCAAGGTTCCTA	sc_L3_testis_rep1_GSM3585574	rep1	208	151	False	True	False	False	False
rep1_ACTTTCAAGTTCGATC	sc_L3_testis_rep1_GSM3585574	rep1	255	184	False	True	False	False	False
rep1_ACTTTCACACACTGCG	sc_L3_testis_rep1_GSM3585574	rep1	143	101	False	True	False	False	False
rep1_ACTTTCACACTTCGAA	sc_L3_testis_rep1_GSM3585574	rep1	249	165	False	True	False	False	False
rep1_ACTTTCACAGACAAGC	sc_L3_testis_rep1_GSM3585574	rep1	250	149	False	True	False	False	False
rep1_ACTTTCACAGCAGTTT	sc_L3_testis_rep1_GSM3585574	rep1	412	234	False	True	False	False	False
rep1_ACTTTCACAGGGAGAG	sc_L3_testis_rep1_GSM3585574	rep1	210	149	False	True	False	False	False
rep1_ACTTTCACAGTATCTG	sc_L3_testis_rep1_GSM3585574	rep1	179	136	False	True	False	False	False
rep1_ACTTTCACATGAAGTA	sc_L3_testis_rep1_GSM3585574	rep1	400	257	False	True	False	False	False
rep1_ACTTTCACATGCAATC	sc_L3_testis_rep1_GSM3585574	rep1	118	82	False	True	False	False	False
rep1_ACTTTCAGTAAATGTG	sc_L3_testis_rep1_GSM3585574	rep1	147	111	False	True	False	False	False
rep1_ACTTTCAGTAGCGATG	sc_L3_testis_rep1_GSM3585574	rep1	238	172	False	True	False	False	False
rep1_ACTTTCAGTAGCGTGA	sc_L3_testis_rep1_GSM3585574	rep1	217	146	False	True	False	False	False
rep1_ACTTTCAGTAGCTGCC	sc_L3_testis_rep1_GSM3585574	rep1	159	107	False	True	False	False	False
rep1_ACTTTCAGTATCAGTC	sc_L3_testis_rep1_GSM3585574	rep1	654	333	True	True	True	False	True	C1	1.71741	-4.73205	0.00443538	0.817722	0.226837	0	1.04752	0
rep1_ACTTTCAGTCCCGACA	sc_L3_testis_rep1_GSM3585574	rep1	179	120	False	True	False	False	False
rep1_ACTTTCAGTCGAGATG	sc_L3_testis_rep1_GSM3585574	rep1	219	133	False	True	False	False	False
rep1_ACTTTCAGTGTGCGTC	sc_L3_testis_rep1_GSM3585574	rep1	159	112	False	True	False	False	False
rep1_ACTTTCAGTTCGTCTC	sc_L3_testis_rep1_GSM3585574	rep1	207	145	False	True	False	False	False
rep1_ACTTTCATCACCTTAT	sc_L3_testis_rep1_GSM3585574	rep1	102	75	False	True	False	False	False
rep1_ACTTTCATCAGCATGT	sc_L3_testis_rep1_GSM3585574	rep1	274	184	False	True	False	False	False
rep1_ACTTTCATCCCATTAT	sc_L3_testis_rep1_GSM3585574	rep1	151	111	False	True	False	False	False
rep1_ACTTTCATCGTCCAGG	sc_L3_testis_rep1_GSM3585574	rep1	510	328	True	True	True	False	True	MPS	0.954814	3.68457	0.0230942	0.667491	0.288853	1.403	0.67349	0
rep1_AGAATAGAGAACAACT	sc_L3_testis_rep1_GSM3585574	rep1	210	160	False	True	False	False	False
rep1_AGAATAGAGACAAGCC	sc_L3_testis_rep1_GSM3585574	rep1	178	132	False	True	False	False	False
rep1_AGAATAGAGACAATAC	sc_L3_testis_rep1_GSM3585574	rep1	9728	1727	True	True	True	False	True	C1	2.20075	-8.28254	0.0230516	1.40123	0.83475	0	2.16702	1.08399
rep1_AGAATAGAGACGCAAC	sc_L3_testis_rep1_GSM3585574	rep1	220	162	False	True	False	False	False
rep1_AGAATAGAGCCCTAAT	sc_L3_testis_rep1_GSM3585574	rep1	188	138	False	True	False	False	False
rep1_AGAATAGAGGACGAAA	sc_L3_testis_rep1_GSM3585574	rep1	176	132	False	True	False	False	False
rep1_AGAATAGAGGCACATG	sc_L3_testis_rep1_GSM3585574	rep1	690	419	True	True	True	False	True	MPS	-1.33405	7.31703	0.029639	0.532658	0.404395	0.491051	0.487483	0.502959
rep1_AGAATAGAGGCGTACA	sc_L3_testis_rep1_GSM3585574	rep1	214	141	False	True	False	False	False
rep1_AGAATAGAGTAGCGGT	sc_L3_testis_rep1_GSM3585574	rep1	185	118	False	True	False	False	False
rep1_AGAATAGAGTGAACAT	sc_L3_testis_rep1_GSM3585574	rep1	270	186	False	True	False	False	False
rep1_AGAATAGCAAAGCGGT	sc_L3_testis_rep1_GSM3585574	rep1	313	222	False	True	False	False	False
rep1_AGAATAGCAAGTTGTC	sc_L3_testis_rep1_GSM3585574	rep1	219	156	False	True	False	False	False
rep1_AGAATAGCAATGTAAG	sc_L3_testis_rep1_GSM3585574	rep1	1191	550	True	True	True	False	True	P	6.91241	-0.591922	0.0041183	0.980338	1.21907	0	1.30378	1.52695
rep1_AGAATAGGTACTTGAC	sc_L3_testis_rep1_GSM3585574	rep1	144	102	False	True	False	False	False
rep1_AGAATAGGTAGGAGTC	sc_L3_testis_rep1_GSM3585574	rep1	279	193	False	True	False	False	False
rep1_AGAATAGGTAGTACCT	sc_L3_testis_rep1_GSM3585574	rep1	130	94	False	True	False	False	False
rep1_AGAATAGGTCTCAACA	sc_L3_testis_rep1_GSM3585574	rep1	138	92	False	True	False	False	False
rep1_AGAATAGGTGCCTGCA	sc_L3_testis_rep1_GSM3585574	rep1	311	187	False	True	False	False	False
rep1_AGAATAGGTGCGGTAA	sc_L3_testis_rep1_GSM3585574	rep1	190	152	False	True	False	False	False
rep1_AGAATAGGTTTCGCTC	sc_L3_testis_rep1_GSM3585574	rep1	168	111	False	True	False	False	False
rep1_AGAATAGTCAACGGGA	sc_L3_testis_rep1_GSM3585574	rep1	403	270	False	True	False	False	False
rep1_AGAATAGTCACCACCT	sc_L3_testis_rep1_GSM3585574	rep1	331	228	False	True	False	False	False
rep1_AGAATAGTCACGGTTA	sc_L3_testis_rep1_GSM3585574	rep1	183	118	False	True	False	False	False
rep1_AGAATAGTCCGTAGTA	sc_L3_testis_rep1_GSM3585574	rep1	661	230	False	False	False	False	False
rep1_AGAATAGTCGCTAGCG	sc_L3_testis_rep1_GSM3585574	rep1	127	100	False	True	False	False	False
rep1_AGACGTTAGACAGAGA	sc_L3_testis_rep1_GSM3585574	rep1	154	110	False	True	False	False	False
rep1_AGACGTTAGACGCACA	sc_L3_testis_rep1_GSM3585574	rep1	167	113	False	True	False	False	False
rep1_AGACGTTAGCAAATCA	sc_L3_testis_rep1_GSM3585574	rep1	682	467	True	True	True	False	True	LPS	-4.45604	8.05388	0.0327036	0.865215	0.430365	0	1.16632	0
rep1_AGACGTTAGCCGGTAA	sc_L3_testis_rep1_GSM3585574	rep1	204	147	False	True	False	False	False
rep1_AGACGTTAGCGATTCT	sc_L3_testis_rep1_GSM3585574	rep1	191	135	False	True	False	False	False
rep1_AGACGTTAGCGTTTAC	sc_L3_testis_rep1_GSM3585574	rep1	155	103	False	True	False	False	False
rep1_AGACGTTAGCTAACAA	sc_L3_testis_rep1_GSM3585574	rep1	471	270	False	True	False	False	False
rep1_AGACGTTCAAGGTTCT	sc_L3_testis_rep1_GSM3585574	rep1	248	180	False	True	False	False	False
rep1_AGACGTTCAATCAGAA	sc_L3_testis_rep1_GSM3585574	rep1	629	416	True	True	True	False	True	C1	6.39515	-9.10878	0.0126112	0.985459	0.495875	0.602134	1.14822	0.592334
rep1_AGACGTTCACGACGAA	sc_L3_testis_rep1_GSM3585574	rep1	36770	5717	True	True	True	False	False
rep1_AGACGTTCAGAGTGTG	sc_L3_testis_rep1_GSM3585574	rep1	120	85	False	True	False	False	False
rep1_AGACGTTCAGGATCGA	sc_L3_testis_rep1_GSM3585574	rep1	193	132	False	True	False	False	False
rep1_AGACGTTCATCCTTGC	sc_L3_testis_rep1_GSM3585574	rep1	130	96	False	True	False	False	False
rep1_AGACGTTGTACTTGAC	sc_L3_testis_rep1_GSM3585574	rep1	287	196	False	True	False	False	False
rep1_AGACGTTGTAGTAGTA	sc_L3_testis_rep1_GSM3585574	rep1	187	127	False	True	False	False	False
rep1_AGACGTTGTAGTGAAT	sc_L3_testis_rep1_GSM3585574	rep1	197	124	False	True	False	False	False
rep1_AGACGTTGTATAGGGC	sc_L3_testis_rep1_GSM3585574	rep1	125	91	False	True	False	False	False
rep1_AGACGTTGTCCATGAT	sc_L3_testis_rep1_GSM3585574	rep1	106	83	False	True	False	False	False
rep1_AGACGTTGTGCTGTAT	sc_L3_testis_rep1_GSM3585574	rep1	170	113	False	True	False	False	False
rep1_AGACGTTGTGGTCTCG	sc_L3_testis_rep1_GSM3585574	rep1	314	213	False	True	False	False	False
rep1_AGACGTTGTTAAGACA	sc_L3_testis_rep1_GSM3585574	rep1	144	98	False	True	False	False	False
rep1_AGACGTTTCACTCTTA	sc_L3_testis_rep1_GSM3585574	rep1	625	443	True	True	True	False	True	MPS	-1.28324	5.42365	0.0323936	0.490002	0.432747	0	0.500818	1.20567
rep1_AGACGTTTCCAGGGCT	sc_L3_testis_rep1_GSM3585574	rep1	153	98	False	True	False	False	False
rep1_AGACGTTTCCGAACGC	sc_L3_testis_rep1_GSM3585574	rep1	179	122	False	True	False	False	False
rep1_AGACGTTTCCTACAGA	sc_L3_testis_rep1_GSM3585574	rep1	194	135	False	True	False	False	False
rep1_AGACGTTTCGAATCCA	sc_L3_testis_rep1_GSM3585574	rep1	344	259	False	True	False	False	False
rep1_AGACGTTTCGAGGTAG	sc_L3_testis_rep1_GSM3585574	rep1	371	175	False	True	False	False	False
rep1_AGACGTTTCGTGTAGT	sc_L3_testis_rep1_GSM3585574	rep1	601	397	True	True	True	False	True	C2	3.45168	-6.0253	0.00915227	1.15893	0.759878	0	1.70451	0.586207
rep1_AGACGTTTCGTTACGA	sc_L3_testis_rep1_GSM3585574	rep1	145	108	False	True	False	False	False
rep1_AGACGTTTCTCGTTTA	sc_L3_testis_rep1_GSM3585574	rep1	306	183	False	True	False	False	False
rep1_AGACGTTTCTTCGAGA	sc_L3_testis_rep1_GSM3585574	rep1	168	109	False	True	False	False	False
rep1_AGAGCGAAGAGCTGGT	sc_L3_testis_rep1_GSM3585574	rep1	211	151	False	True	False	False	False
rep1_AGAGCGAAGAGTCTGG	sc_L3_testis_rep1_GSM3585574	rep1	500	350	True	True	True	False	True	MPS	-2.21612	3.49038	0.0233556	0.685909	0.291004	0	0.851234	0
rep1_AGAGCGAAGCCAGAAC	sc_L3_testis_rep1_GSM3585574	rep1	330	218	False	True	False	False	False
rep1_AGAGCGAAGCTAGTCT	sc_L3_testis_rep1_GSM3585574	rep1	199	144	False	True	False	False	False
rep1_AGAGCGAAGCTAGTGG	sc_L3_testis_rep1_GSM3585574	rep1	223	153	False	True	False	False	False
rep1_AGAGCGAAGCTGGAAC	sc_L3_testis_rep1_GSM3585574	rep1	20708	2988	True	True	True	False	True	C1	0.980745	-7.80361	0.0502504	1.40889	0.8341	0.0176145	2.13244	0.898551
rep1_AGAGCGAAGGAATCGC	sc_L3_testis_rep1_GSM3585574	rep1	431	283	False	True	False	False	False
rep1_AGAGCGAAGGCAAAGA	sc_L3_testis_rep1_GSM3585574	rep1	492	344	False	True	False	False	False
rep1_AGAGCGAAGGCTCTTA	sc_L3_testis_rep1_GSM3585574	rep1	1111	550	True	True	True	False	True	C2	3.84112	-8.59909	0.00597097	1.45367	0.996264	0	2.20803	0.902655
rep1_AGAGCGAAGGGTCTCC	sc_L3_testis_rep1_GSM3585574	rep1	361	235	False	True	False	False	False
rep1_AGAGCGAAGGGTTCCC	sc_L3_testis_rep1_GSM3585574	rep1	9366	1755	True	True	True	False	True	C1	1.79702	-8.12795	0.017608	1.46271	0.95906	0	2.20195	0.729899
rep1_AGAGCGAAGTTCGCAT	sc_L3_testis_rep1_GSM3585574	rep1	5355	1339	True	True	True	False	True	C1	1.2594	-8.24843	0.0164724	1.60462	0.943148	0	2.54403	1.01084
rep1_AGAGCGACAATAGCGG	sc_L3_testis_rep1_GSM3585574	rep1	172	115	False	True	False	False	False
rep1_AGAGCGACACAACGCC	sc_L3_testis_rep1_GSM3585574	rep1	237	161	False	True	False	False	False
rep1_AGAGCGACACCGGAAA	sc_L3_testis_rep1_GSM3585574	rep1	166	115	False	True	False	False	False
rep1_AGAGCGACACTGCCAG	sc_L3_testis_rep1_GSM3585574	rep1	421	295	False	True	False	False	False
rep1_AGAGCGACAGGGTATG	sc_L3_testis_rep1_GSM3585574	rep1	304	183	False	True	False	False	False
rep1_AGAGCGACATCAGTCA	sc_L3_testis_rep1_GSM3585574	rep1	195	136	False	True	False	False	False
rep1_AGAGCGAGTCAACTGT	sc_L3_testis_rep1_GSM3585574	rep1	1073	686	True	True	True	False	True	LPS	-8.24076	7.59338	0.0529776	0.559301	0.24952	0.605978	0.599706	0.360934
rep1_AGAGCGAGTCGAGATG	sc_L3_testis_rep1_GSM3585574	rep1	136	102	False	True	False	False	False
rep1_AGAGCGAGTTATGCGT	sc_L3_testis_rep1_GSM3585574	rep1	206	136	False	True	False	False	False
rep1_AGAGCGATCAGCACAT	sc_L3_testis_rep1_GSM3585574	rep1	264	160	False	True	False	False	False
rep1_AGAGCGATCCATTCTA	sc_L3_testis_rep1_GSM3585574	rep1	210	150	False	True	False	False	False
rep1_AGAGCGATCCCAAGTA	sc_L3_testis_rep1_GSM3585574	rep1	8184	1768	True	True	True	False	True	T	11.7322	7.50637	0.00271782	1.46698	1.50091	0	2.32979	1.56368
rep1_AGAGCGATCCGTTGCT	sc_L3_testis_rep1_GSM3585574	rep1	206	151	False	True	False	False	False
rep1_AGAGCGATCCTATGTT	sc_L3_testis_rep1_GSM3585574	rep1	899	473	True	True	True	False	True	C2	5.63846	-7.38723	0.00409021	1.4527	0.551448	0	2.24986	0.819277
rep1_AGAGCGATCCTCGCAT	sc_L3_testis_rep1_GSM3585574	rep1	236	141	False	True	False	False	False
rep1_AGAGCGATCGCCATAA	sc_L3_testis_rep1_GSM3585574	rep1	837	443	True	True	True	False	True	C2	6.31683	-8.21094	0.00717155	1.25145	1.52552	0	1.832	2.00472
rep1_AGAGCGATCGGAAATA	sc_L3_testis_rep1_GSM3585574	rep1	385	252	False	True	False	False	False
rep1_AGAGCGATCTATCCCG	sc_L3_testis_rep1_GSM3585574	rep1	227	148	False	True	False	False	False
rep1_AGAGCGATCTGGTATG	sc_L3_testis_rep1_GSM3585574	rep1	107	78	False	True	False	False	False
rep1_AGAGCTTAGGACTGGT	sc_L3_testis_rep1_GSM3585574	rep1	333	220	False	True	False	False	False
rep1_AGAGCTTAGGATGGTC	sc_L3_testis_rep1_GSM3585574	rep1	142	102	False	True	False	False	False
rep1_AGAGCTTCAAACCCAT	sc_L3_testis_rep1_GSM3585574	rep1	445	286	False	True	False	False	False
rep1_AGAGCTTCAAGCGTAG	sc_L3_testis_rep1_GSM3585574	rep1	240	147	False	True	False	False	False
rep1_AGAGCTTCAGCTGTAT	sc_L3_testis_rep1_GSM3585574	rep1	141	97	False	True	False	False	False
rep1_AGAGCTTCATGCCTAA	sc_L3_testis_rep1_GSM3585574	rep1	298	191	False	True	False	False	False
rep1_AGAGCTTCATTCTCAT	sc_L3_testis_rep1_GSM3585574	rep1	249	153	False	True	False	False	False
rep1_AGAGCTTGTACCAGTT	sc_L3_testis_rep1_GSM3585574	rep1	471	358	False	True	False	False	False
rep1_AGAGCTTGTAGGCATG	sc_L3_testis_rep1_GSM3585574	rep1	311	224	False	True	False	False	False
rep1_AGAGCTTGTCATACTG	sc_L3_testis_rep1_GSM3585574	rep1	407	267	False	True	False	False	False
rep1_AGAGCTTGTCGCCATG	sc_L3_testis_rep1_GSM3585574	rep1	136	98	False	True	False	False	False
rep1_AGAGCTTGTGAAATCA	sc_L3_testis_rep1_GSM3585574	rep1	143	111	False	True	False	False	False
rep1_AGAGCTTGTGGAAAGA	sc_L3_testis_rep1_GSM3585574	rep1	182	125	False	True	False	False	False
rep1_AGAGCTTGTTCGCGAC	sc_L3_testis_rep1_GSM3585574	rep1	182	133	False	True	False	False	False
rep1_AGAGCTTTCATAACCG	sc_L3_testis_rep1_GSM3585574	rep1	177	117	False	True	False	False	False
rep1_AGAGCTTTCCCATTAT	sc_L3_testis_rep1_GSM3585574	rep1	157	113	False	True	False	False	False
rep1_AGAGCTTTCGAATCCA	sc_L3_testis_rep1_GSM3585574	rep1	894	52	False	False	False	False	False
rep1_AGAGCTTTCGCGATCG	sc_L3_testis_rep1_GSM3585574	rep1	110	77	False	True	False	False	False
rep1_AGAGCTTTCTACTATC	sc_L3_testis_rep1_GSM3585574	rep1	178	127	False	True	False	False	False
rep1_AGAGCTTTCTGCGTAA	sc_L3_testis_rep1_GSM3585574	rep1	179	128	False	True	False	False	False
rep1_AGAGCTTTCTGGTGTA	sc_L3_testis_rep1_GSM3585574	rep1	136	99	False	True	False	False	False
rep1_AGAGCTTTCTTCTGGC	sc_L3_testis_rep1_GSM3585574	rep1	170	123	False	True	False	False	False
rep1_AGAGTGGAGAAGGTTT	sc_L3_testis_rep1_GSM3585574	rep1	150	110	False	True	False	False	False
rep1_AGAGTGGAGACAGGCT	sc_L3_testis_rep1_GSM3585574	rep1	140	101	False	True	False	False	False
rep1_AGAGTGGAGATGAGAG	sc_L3_testis_rep1_GSM3585574	rep1	140	110	False	True	False	False	False
rep1_AGAGTGGAGCAGGCTA	sc_L3_testis_rep1_GSM3585574	rep1	2717	816	True	True	True	False	True	C2	3.46445	-7.91743	0.0112295	1.10004	0.837248	0	1.54966	0.942481
rep1_AGAGTGGAGGAATTAC	sc_L3_testis_rep1_GSM3585574	rep1	1366	600	True	True	True	False	True	C1	0.957399	-6.59027	0.0126975	1.12663	1.44946	0	1.81769	1.7
rep1_AGAGTGGAGGTGATTA	sc_L3_testis_rep1_GSM3585574	rep1	132	98	False	True	False	False	False
rep1_AGAGTGGAGTGAAGTT	sc_L3_testis_rep1_GSM3585574	rep1	2537	949	True	True	True	False	True	T	10.6451	7.50655	-0.00170394	1.69573	1.05541	0	2.95541	1.05966
rep1_AGAGTGGAGTGCAAGC	sc_L3_testis_rep1_GSM3585574	rep1	228	146	False	True	False	False	False
rep1_AGAGTGGAGTTCGCAT	sc_L3_testis_rep1_GSM3585574	rep1	1030	486	True	True	True	False	True	C1	1.15718	-6.52885	0.0083739	1.39436	0.486616	0	2.29722	0.350515
rep1_AGAGTGGCAAACCTAC	sc_L3_testis_rep1_GSM3585574	rep1	164	108	False	True	False	False	False
rep1_AGAGTGGCACAGCGTC	sc_L3_testis_rep1_GSM3585574	rep1	212	134	False	True	False	False	False
rep1_AGAGTGGCAGTTCCCT	sc_L3_testis_rep1_GSM3585574	rep1	302	216	False	True	False	False	False
rep1_AGAGTGGCAGTTTACG	sc_L3_testis_rep1_GSM3585574	rep1	3676	1537	True	True	True	False	True	LPS	-9.8677	5.85765	0.110549	0.521732	0.179759	0.349245	0.412709	0.101614
rep1_AGAGTGGGTGCCTGTG	sc_L3_testis_rep1_GSM3585574	rep1	177	126	False	True	False	False	False
rep1_AGAGTGGGTGCTCTTC	sc_L3_testis_rep1_GSM3585574	rep1	128	91	False	True	False	False	False
rep1_AGAGTGGGTTCCAACA	sc_L3_testis_rep1_GSM3585574	rep1	180	119	False	True	False	False	False
rep1_AGAGTGGTCAACACCA	sc_L3_testis_rep1_GSM3585574	rep1	924	585	True	True	True	False	True	MPS	-4.98599	5.33046	0.0378572	0.775376	0.328961	0	0.867095	0.458221
rep1_AGAGTGGTCAGAGACG	sc_L3_testis_rep1_GSM3585574	rep1	269	204	False	True	False	False	False
rep1_AGAGTGGTCCGTCATC	sc_L3_testis_rep1_GSM3585574	rep1	170	120	False	True	False	False	False
rep1_AGAGTGGTCGTGGGAA	sc_L3_testis_rep1_GSM3585574	rep1	368	225	False	True	False	False	False
rep1_AGAGTGGTCTGCCAGG	sc_L3_testis_rep1_GSM3585574	rep1	144	95	False	True	False	False	False
rep1_AGATCTGAGATCCCGC	sc_L3_testis_rep1_GSM3585574	rep1	165	120	False	True	False	False	False
rep1_AGATCTGAGCGATGAC	sc_L3_testis_rep1_GSM3585574	rep1	165	144	False	True	False	False	False
rep1_AGATCTGAGGTTCCTA	sc_L3_testis_rep1_GSM3585574	rep1	122	89	False	True	False	False	False
rep1_AGATCTGAGTCCGTAT	sc_L3_testis_rep1_GSM3585574	rep1	483	316	False	True	False	False	False
rep1_AGATCTGCAAGAGGCT	sc_L3_testis_rep1_GSM3585574	rep1	205	136	False	True	False	False	False
rep1_AGATCTGCACATGTGT	sc_L3_testis_rep1_GSM3585574	rep1	168	112	False	True	False	False	False
rep1_AGATCTGCAGCAGTTT	sc_L3_testis_rep1_GSM3585574	rep1	184	126	False	True	False	False	False
rep1_AGATCTGCAGTACACT	sc_L3_testis_rep1_GSM3585574	rep1	277	192	False	True	False	False	False
rep1_AGATCTGGTAAGAGAG	sc_L3_testis_rep1_GSM3585574	rep1	464	342	False	True	False	False	False
rep1_AGATCTGGTCCGTTAA	sc_L3_testis_rep1_GSM3585574	rep1	228	154	False	True	False	False	False
rep1_AGATCTGGTCTAGTGT	sc_L3_testis_rep1_GSM3585574	rep1	275	187	False	True	False	False	False
rep1_AGATCTGGTCTCGTTC	sc_L3_testis_rep1_GSM3585574	rep1	159	107	False	True	False	False	False
rep1_AGATCTGTCAAACAAG	sc_L3_testis_rep1_GSM3585574	rep1	290	198	False	True	False	False	False
rep1_AGATCTGTCAACTCTT	sc_L3_testis_rep1_GSM3585574	rep1	213	157	False	True	False	False	False
rep1_AGATCTGTCCGAATGT	sc_L3_testis_rep1_GSM3585574	rep1	188	138	False	True	False	False	False
rep1_AGATCTGTCGCCAAAT	sc_L3_testis_rep1_GSM3585574	rep1	162	120	False	True	False	False	False
rep1_AGATCTGTCGTTACAG	sc_L3_testis_rep1_GSM3585574	rep1	182	122	False	True	False	False	False
rep1_AGATCTGTCGTTTGCC	sc_L3_testis_rep1_GSM3585574	rep1	571	291	True	True	True	False	True	C1	1.89705	-4.29172	0.00471507	1.39124	1.25427	0.761523	2.07363	2.42857
rep1_AGATCTGTCTCACATT	sc_L3_testis_rep1_GSM3585574	rep1	278	192	False	True	False	False	False
rep1_AGATCTGTCTGGTATG	sc_L3_testis_rep1_GSM3585574	rep1	178	137	False	True	False	False	False
rep1_AGATTGCAGAATAGGG	sc_L3_testis_rep1_GSM3585574	rep1	2366	1457	True	True	True	False	True	LPS	-7.99836	3.23066	0.091042	0.762523	0.632363	0	0.772516	0
rep1_AGATTGCAGAATCTCC	sc_L3_testis_rep1_GSM3585574	rep1	141	92	False	True	False	False	False
rep1_AGATTGCAGAGCTGGT	sc_L3_testis_rep1_GSM3585574	rep1	186	124	False	True	False	False	False
rep1_AGATTGCAGAGTCGGT	sc_L3_testis_rep1_GSM3585574	rep1	244	183	False	True	False	False	False
rep1_AGATTGCAGATATGCA	sc_L3_testis_rep1_GSM3585574	rep1	198	145	False	True	False	False	False
rep1_AGATTGCAGCAGGTCA	sc_L3_testis_rep1_GSM3585574	rep1	384	249	False	True	False	False	False
rep1_AGATTGCAGCTAAGAT	sc_L3_testis_rep1_GSM3585574	rep1	498	331	False	True	False	False	False
rep1_AGATTGCAGGATGTAT	sc_L3_testis_rep1_GSM3585574	rep1	198	132	False	True	False	False	False
rep1_AGATTGCAGGCATTGG	sc_L3_testis_rep1_GSM3585574	rep1	1285	464	True	True	True	False	True	C1	0.736429	-5.38442	0.0107905	0.956117	0.263538	0	1.31937	0.252976
rep1_AGATTGCCACAGCCCA	sc_L3_testis_rep1_GSM3585574	rep1	185	113	False	True	False	False	False
rep1_AGATTGCCACGAAACG	sc_L3_testis_rep1_GSM3585574	rep1	138	92	False	True	False	False	False
rep1_AGATTGCCACTAGTAC	sc_L3_testis_rep1_GSM3585574	rep1	194	125	False	True	False	False	False
rep1_AGATTGCCATATGCTG	sc_L3_testis_rep1_GSM3585574	rep1	1042	636	True	True	True	False	True	LPS	-7.25973	6.81865	0.0480198	0.555135	0.258314	0	0.525266	0.711297
rep1_AGATTGCCATTGGGCC	sc_L3_testis_rep1_GSM3585574	rep1	197	127	False	True	False	False	False
rep1_AGATTGCGTACATGTC	sc_L3_testis_rep1_GSM3585574	rep1	155	118	False	True	False	False	False
rep1_AGATTGCGTAGTAGTA	sc_L3_testis_rep1_GSM3585574	rep1	166	122	False	True	False	False	False
rep1_AGATTGCGTCCCTTGT	sc_L3_testis_rep1_GSM3585574	rep1	236	148	False	True	False	False	False
rep1_AGATTGCGTCGCATCG	sc_L3_testis_rep1_GSM3585574	rep1	198	137	False	True	False	False	False
rep1_AGATTGCGTGCACTTA	sc_L3_testis_rep1_GSM3585574	rep1	2792	1461	True	True	True	False	True	LPS	-8.27901	4.54641	0.101328	0.666433	0.431156	0.116344	0.633624	0.438144
rep1_AGATTGCGTGCTTCTC	sc_L3_testis_rep1_GSM3585574	rep1	180	125	False	True	False	False	False
rep1_AGATTGCTCCCGACTT	sc_L3_testis_rep1_GSM3585574	rep1	2525	826	True	True	True	False	True	P	6.88938	-0.438421	0.00252636	1.15156	1.03579	0	1.60161	1.75387
rep1_AGATTGCTCGGATGTT	sc_L3_testis_rep1_GSM3585574	rep1	326	202	False	True	False	False	False
rep1_AGATTGCTCGTAGGAG	sc_L3_testis_rep1_GSM3585574	rep1	396	300	False	True	False	False	False
rep1_AGATTGCTCTCGTTTA	sc_L3_testis_rep1_GSM3585574	rep1	129	88	False	True	False	False	False
rep1_AGCAGCCAGCCAGTTT	sc_L3_testis_rep1_GSM3585574	rep1	367	258	False	True	False	False	False
rep1_AGCAGCCAGCGCTCCA	sc_L3_testis_rep1_GSM3585574	rep1	320	199	False	True	False	False	False
rep1_AGCAGCCAGCTAAACA	sc_L3_testis_rep1_GSM3585574	rep1	318	207	False	True	False	False	False
rep1_AGCAGCCAGGATGGTC	sc_L3_testis_rep1_GSM3585574	rep1	811	58	False	False	False	False	False
rep1_AGCAGCCAGGCAGGTT	sc_L3_testis_rep1_GSM3585574	rep1	2900	1025	True	True	True	False	True	C1	0.0797505	-6.94202	0.016588	1.17454	0.67014	0	1.73964	0.549451
rep1_AGCAGCCAGTCCCACG	sc_L3_testis_rep1_GSM3585574	rep1	153	105	False	True	False	False	False
rep1_AGCAGCCAGTGTACTC	sc_L3_testis_rep1_GSM3585574	rep1	433	268	False	True	False	False	False
rep1_AGCAGCCCATCCCACT	sc_L3_testis_rep1_GSM3585574	rep1	4848	2422	True	True	True	False	True	EPS	-6.69198	1.08454	0.132623	0.831832	0.738111	0.137889	0.877736	0.579216
rep1_AGCAGCCCATGGGAAC	sc_L3_testis_rep1_GSM3585574	rep1	443	285	False	True	False	False	False
rep1_AGCAGCCCATGGTTGT	sc_L3_testis_rep1_GSM3585574	rep1	164	112	False	True	False	False	False
rep1_AGCAGCCGTAAAGTCA	sc_L3_testis_rep1_GSM3585574	rep1	3837	1067	True	True	True	False	True	T	11.3036	7.20193	9.29786e-05	2.03392	1.50914	0	3.459	0.769231
rep1_AGCAGCCGTCAACTGT	sc_L3_testis_rep1_GSM3585574	rep1	522	316	True	True	True	False	True	C1	2.59513	-6.12218	0.00384898	1.08974	1.241	0	1.29688	2.10744
rep1_AGCAGCCGTCCAGTTA	sc_L3_testis_rep1_GSM3585574	rep1	242	147	False	True	False	False	False
rep1_AGCAGCCGTCGTTGTA	sc_L3_testis_rep1_GSM3585574	rep1	307	199	False	True	False	False	False
rep1_AGCAGCCGTCTCATCC	sc_L3_testis_rep1_GSM3585574	rep1	254	151	False	True	False	False	False
rep1_AGCAGCCGTCTGGAGA	sc_L3_testis_rep1_GSM3585574	rep1	339	195	False	True	False	False	False
rep1_AGCAGCCGTGTATGGG	sc_L3_testis_rep1_GSM3585574	rep1	438	272	False	True	False	False	False
rep1_AGCAGCCGTTAGTGGG	sc_L3_testis_rep1_GSM3585574	rep1	196	134	False	True	False	False	False
rep1_AGCAGCCGTTCCACAA	sc_L3_testis_rep1_GSM3585574	rep1	625	314	True	True	True	False	True	C2	4.10551	-7.08742	0.00517049	1.2138	0.520064	0	1.73289	1.04294
rep1_AGCAGCCTCATGGTCA	sc_L3_testis_rep1_GSM3585574	rep1	319	197	False	True	False	False	False
rep1_AGCAGCCTCGCGCCAA	sc_L3_testis_rep1_GSM3585574	rep1	18678	2984	True	True	True	False	True	P	8.77555	1.27836	0.000589316	1.52945	1.59316	0	2.49558	1.40174
rep1_AGCAGCCTCGGCGCAT	sc_L3_testis_rep1_GSM3585574	rep1	142	106	False	True	False	False	False
rep1_AGCAGCCTCTTGTACT	sc_L3_testis_rep1_GSM3585574	rep1	188	127	False	True	False	False	False
rep1_AGCATACAGAATAGGG	sc_L3_testis_rep1_GSM3585574	rep1	114	88	False	True	False	False	False
rep1_AGCATACAGACTAGGC	sc_L3_testis_rep1_GSM3585574	rep1	224	156	False	True	False	False	False
rep1_AGCATACAGATCACGG	sc_L3_testis_rep1_GSM3585574	rep1	196	124	False	True	False	False	False
rep1_AGCATACAGCAATCTC	sc_L3_testis_rep1_GSM3585574	rep1	179	142	False	True	False	False	False
rep1_AGCATACAGCTAGTGG	sc_L3_testis_rep1_GSM3585574	rep1	150	101	False	True	False	False	False
rep1_AGCATACAGGCAGTCA	sc_L3_testis_rep1_GSM3585574	rep1	454	307	False	True	False	False	False
rep1_AGCATACAGGTGACCA	sc_L3_testis_rep1_GSM3585574	rep1	1026	477	True	True	True	False	True	P	6.754	0.123425	-0.00412834	1.13884	2.43371	0	1.3419	2.39437
rep1_AGCATACCAAACTGCT	sc_L3_testis_rep1_GSM3585574	rep1	176	126	False	True	False	False	False
rep1_AGCATACCAAGCCTAT	sc_L3_testis_rep1_GSM3585574	rep1	1986	1148	True	True	True	False	True	LPS	-9.07069	5.68967	0.082297	0.61204	1.02393	0.331559	0.41926	0.216285
rep1_AGCATACCAAGTACCT	sc_L3_testis_rep1_GSM3585574	rep1	156	112	False	True	False	False	False
rep1_AGCATACCACATTAGC	sc_L3_testis_rep1_GSM3585574	rep1	244	155	False	True	False	False	False
rep1_AGCATACCACGGCTAC	sc_L3_testis_rep1_GSM3585574	rep1	113	89	False	True	False	False	False
rep1_AGCATACCACTATCTT	sc_L3_testis_rep1_GSM3585574	rep1	621	396	True	True	True	False	True	MPS	-0.221148	2.74676	0.0193709	0.68156	0.936323	1.13696	0.655949	0.546624
rep1_AGCATACCAGTGGGAT	sc_L3_testis_rep1_GSM3585574	rep1	1655	665	True	True	True	False	True	C1	-0.0368857	-5.74107	0.0218251	0.822608	0.542101	0	1.04834	0.532359
rep1_AGCATACGTAAACGCG	sc_L3_testis_rep1_GSM3585574	rep1	275	173	False	True	False	False	False
rep1_AGCATACGTAATCGTC	sc_L3_testis_rep1_GSM3585574	rep1	206	135	False	True	False	False	False
rep1_AGCATACGTCCGTTAA	sc_L3_testis_rep1_GSM3585574	rep1	225	151	False	True	False	False	False
rep1_AGCATACGTCTAGCGC	sc_L3_testis_rep1_GSM3585574	rep1	411	290	False	True	False	False	False
rep1_AGCATACGTGCACTTA	sc_L3_testis_rep1_GSM3585574	rep1	267	174	False	True	False	False	False
rep1_AGCATACGTTTAGGAA	sc_L3_testis_rep1_GSM3585574	rep1	251	165	False	True	False	False	False
rep1_AGCATACGTTTCGCTC	sc_L3_testis_rep1_GSM3585574	rep1	1846	757	True	True	True	False	True	C1	-1.44639	-4.80686	0.0136968	1.30461	0.987575	0	1.8939	1.03448
rep1_AGCATACTCAAGCCTA	sc_L3_testis_rep1_GSM3585574	rep1	511	361	True	True	True	False	True	MPS	0.184387	5.22178	0.0254855	0.568534	0.546734	0	0.625192	0
rep1_AGCATACTCCAGAGGA	sc_L3_testis_rep1_GSM3585574	rep1	312	229	False	True	False	False	False
rep1_AGCATACTCGCGGATC	sc_L3_testis_rep1_GSM3585574	rep1	174	114	False	True	False	False	False
rep1_AGCATACTCGTCTGAA	sc_L3_testis_rep1_GSM3585574	rep1	166	129	False	True	False	False	False
rep1_AGCATACTCTAACTCT	sc_L3_testis_rep1_GSM3585574	rep1	351	199	False	True	False	False	False
rep1_AGCATACTCTGCCCTA	sc_L3_testis_rep1_GSM3585574	rep1	306	214	False	True	False	False	False
rep1_AGCCTAAAGACACTAA	sc_L3_testis_rep1_GSM3585574	rep1	376	258	False	True	False	False	False
rep1_AGCCTAAAGCACCGCT	sc_L3_testis_rep1_GSM3585574	rep1	182	118	False	True	False	False	False
rep1_AGCCTAAAGCTGTCTA	sc_L3_testis_rep1_GSM3585574	rep1	140	85	False	True	False	False	False
rep1_AGCCTAAAGGCTCAGA	sc_L3_testis_rep1_GSM3585574	rep1	133	100	False	True	False	False	False
rep1_AGCCTAAAGTACGCCC	sc_L3_testis_rep1_GSM3585574	rep1	1204	426	True	True	True	False	True	MPS	-0.863591	6.51825	0.0261385	0.700771	0.947673	0	0.759305	0.609319
rep1_AGCCTAAAGTGTCCAT	sc_L3_testis_rep1_GSM3585574	rep1	208	136	False	True	False	False	False
rep1_AGCCTAACACACATGT	sc_L3_testis_rep1_GSM3585574	rep1	208	157	False	True	False	False	False
rep1_AGCCTAACACCAGATT	sc_L3_testis_rep1_GSM3585574	rep1	399	282	False	True	False	False	False
rep1_AGCCTAACACCAGGCT	sc_L3_testis_rep1_GSM3585574	rep1	423	275	False	True	False	False	False
rep1_AGCCTAACAGTCACTA	sc_L3_testis_rep1_GSM3585574	rep1	193	127	False	True	False	False	False
rep1_AGCCTAACATCGTCGG	sc_L3_testis_rep1_GSM3585574	rep1	228	160	False	True	False	False	False
rep1_AGCCTAACATCTATGG	sc_L3_testis_rep1_GSM3585574	rep1	143	99	False	True	False	False	False
rep1_AGCCTAAGTAACGACG	sc_L3_testis_rep1_GSM3585574	rep1	171	119	False	True	False	False	False
rep1_AGCCTAAGTCCAACTA	sc_L3_testis_rep1_GSM3585574	rep1	1866	1207	True	True	True	False	True	EPS	-7.54019	2.92813	0.0729423	0.808856	0.448755	0	0.972664	0
rep1_AGCCTAAGTCCAGTGC	sc_L3_testis_rep1_GSM3585574	rep1	170	113	False	True	False	False	False
rep1_AGCCTAAGTGTCAATC	sc_L3_testis_rep1_GSM3585574	rep1	153	103	False	True	False	False	False
rep1_AGCCTAAGTTAAGATG	sc_L3_testis_rep1_GSM3585574	rep1	414	301	False	True	False	False	False
rep1_AGCCTAAGTTATGTGC	sc_L3_testis_rep1_GSM3585574	rep1	277	194	False	True	False	False	False
rep1_AGCCTAAGTTGCCTCT	sc_L3_testis_rep1_GSM3585574	rep1	774	478	True	True	True	False	True	C1	0.0956475	0.344187	0.0216966	0.834541	0.582489	0	1.19154	0.487106
rep1_AGCCTAAGTTGTGGCC	sc_L3_testis_rep1_GSM3585574	rep1	246	176	False	True	False	False	False
rep1_AGCCTAATCACGACTA	sc_L3_testis_rep1_GSM3585574	rep1	153	109	False	True	False	False	False
rep1_AGCCTAATCCAAACAC	sc_L3_testis_rep1_GSM3585574	rep1	4638	923	True	True	True	False	True	C2	3.2536	-7.82914	0.00822619	1.30811	0.961266	0	1.89713	1.14179
rep1_AGCCTAATCCCATTTA	sc_L3_testis_rep1_GSM3585574	rep1	196	136	False	True	False	False	False
rep1_AGCCTAATCGGTCCGA	sc_L3_testis_rep1_GSM3585574	rep1	1227	537	True	True	True	False	True	C1	1.43138	-5.87147	0.0120537	1.44163	0.669375	0	1.96467	0.813397
rep1_AGCCTAATCTGCTGCT	sc_L3_testis_rep1_GSM3585574	rep1	355	206	False	True	False	False	False
rep1_AGCCTAATCTGTCCGT	sc_L3_testis_rep1_GSM3585574	rep1	357	238	False	True	False	False	False
rep1_AGCGGTCAGCCACTAT	sc_L3_testis_rep1_GSM3585574	rep1	331	212	False	True	False	False	False
rep1_AGCGGTCAGGAGTTGC	sc_L3_testis_rep1_GSM3585574	rep1	222	138	False	True	False	False	False
rep1_AGCGGTCAGGCAGTCA	sc_L3_testis_rep1_GSM3585574	rep1	173	115	False	True	False	False	False
rep1_AGCGGTCAGTTAACGA	sc_L3_testis_rep1_GSM3585574	rep1	244	183	False	True	False	False	False
rep1_AGCGGTCCAAAGGCGT	sc_L3_testis_rep1_GSM3585574	rep1	301	195	False	True	False	False	False
rep1_AGCGGTCCAAGCCATT	sc_L3_testis_rep1_GSM3585574	rep1	1986	990	True	True	True	False	True	LPS	-9.37184	7.40422	0.0627807	0.687543	0.4171	0.168826	0.84096	0.364416
rep1_AGCGGTCCAAGCGCTC	sc_L3_testis_rep1_GSM3585574	rep1	250	168	False	True	False	False	False
rep1_AGCGGTCCACGGATAG	sc_L3_testis_rep1_GSM3585574	rep1	421	272	False	True	False	False	False
rep1_AGCGGTCCACTTGGAT	sc_L3_testis_rep1_GSM3585574	rep1	223	150	False	True	False	False	False
rep1_AGCGGTCCATAGACTC	sc_L3_testis_rep1_GSM3585574	rep1	102196	5842	True	True	True	False	False
rep1_AGCGGTCCATTTGCCC	sc_L3_testis_rep1_GSM3585574	rep1	302	203	False	True	False	False	False
rep1_AGCGGTCGTAAACCTC	sc_L3_testis_rep1_GSM3585574	rep1	277	178	False	True	False	False	False
rep1_AGCGGTCGTACCATCA	sc_L3_testis_rep1_GSM3585574	rep1	141	91	False	True	False	False	False
rep1_AGCGGTCGTGGAAAGA	sc_L3_testis_rep1_GSM3585574	rep1	501	318	True	True	True	False	True	MPS	0.880277	3.28621	0.0177294	0.908384	0.655165	0	1.44906	1.53153
rep1_AGCGGTCGTTAAGACA	sc_L3_testis_rep1_GSM3585574	rep1	240	143	False	True	False	False	False
rep1_AGCGGTCTCACCTTAT	sc_L3_testis_rep1_GSM3585574	rep1	239	171	False	True	False	False	False
rep1_AGCGGTCTCACTATTC	sc_L3_testis_rep1_GSM3585574	rep1	2957	473	True	False	False	False	False
rep1_AGCGGTCTCATAACCG	sc_L3_testis_rep1_GSM3585574	rep1	202	143	False	True	False	False	False
rep1_AGCGGTCTCCAGAGGA	sc_L3_testis_rep1_GSM3585574	rep1	315	218	False	True	False	False	False
rep1_AGCGGTCTCGTACCGG	sc_L3_testis_rep1_GSM3585574	rep1	165	112	False	True	False	False	False
rep1_AGCGGTCTCGTAGATC	sc_L3_testis_rep1_GSM3585574	rep1	189	127	False	True	False	False	False
rep1_AGCGTATAGAACAATC	sc_L3_testis_rep1_GSM3585574	rep1	197	134	False	True	False	False	False
rep1_AGCGTATAGAGCTTCT	sc_L3_testis_rep1_GSM3585574	rep1	140	96	False	True	False	False	False
rep1_AGCGTATAGCCTTGAT	sc_L3_testis_rep1_GSM3585574	rep1	258	166	False	True	False	False	False
rep1_AGCGTATAGCGTTTAC	sc_L3_testis_rep1_GSM3585574	rep1	223	156	False	True	False	False	False
rep1_AGCGTATAGCTATGCT	sc_L3_testis_rep1_GSM3585574	rep1	228	142	False	True	False	False	False
rep1_AGCGTATAGGCCCTCA	sc_L3_testis_rep1_GSM3585574	rep1	645	62	False	False	False	False	False
rep1_AGCGTATAGGCTCAGA	sc_L3_testis_rep1_GSM3585574	rep1	229	138	False	True	False	False	False
rep1_AGCGTATAGGGCTTCC	sc_L3_testis_rep1_GSM3585574	rep1	841	545	True	True	True	True	False
rep1_AGCGTATAGTTAACGA	sc_L3_testis_rep1_GSM3585574	rep1	2408	761	True	True	True	False	True	C2	4.00406	-7.67917	0.00750139	1.45	1.31547	0	2.05652	1.43736
rep1_AGCGTATCACTAAGTC	sc_L3_testis_rep1_GSM3585574	rep1	216	140	False	True	False	False	False
rep1_AGCGTATCAGCATGAG	sc_L3_testis_rep1_GSM3585574	rep1	220	136	False	True	False	False	False
rep1_AGCGTATCAGTGAGTG	sc_L3_testis_rep1_GSM3585574	rep1	194	135	False	True	False	False	False
rep1_AGCGTATCATCGATTG	sc_L3_testis_rep1_GSM3585574	rep1	13357	2399	True	True	True	False	True	C3	6.11611	-7.76	0.0191761	1.42161	1.46693	0	2.06359	1.56836
rep1_AGCGTATGTACGCTGC	sc_L3_testis_rep1_GSM3585574	rep1	298	201	False	True	False	False	False
rep1_AGCGTATGTAGCTAAA	sc_L3_testis_rep1_GSM3585574	rep1	195	119	False	True	False	False	False
rep1_AGCGTATGTCACCTAA	sc_L3_testis_rep1_GSM3585574	rep1	130	91	False	True	False	False	False
rep1_AGCGTATGTCAGAATA	sc_L3_testis_rep1_GSM3585574	rep1	249	174	False	True	False	False	False
rep1_AGCGTATGTCCCGACA	sc_L3_testis_rep1_GSM3585574	rep1	385	271	False	True	False	False	False
rep1_AGCGTATGTCGAGATG	sc_L3_testis_rep1_GSM3585574	rep1	156	107	False	True	False	False	False
rep1_AGCGTATGTCTTGTCC	sc_L3_testis_rep1_GSM3585574	rep1	3071	1428	True	True	True	False	True	C1	1.2581	-6.56277	0.05626	1.02366	1.06393	0.117447	1.48283	1.39137
rep1_AGCGTATGTGCCTGTG	sc_L3_testis_rep1_GSM3585574	rep1	489	343	False	True	False	False	False
rep1_AGCGTATGTGCCTTGG	sc_L3_testis_rep1_GSM3585574	rep1	473	352	False	True	False	False	False
rep1_AGCGTATGTGTGCGTC	sc_L3_testis_rep1_GSM3585574	rep1	169	112	False	True	False	False	False
rep1_AGCGTATGTGTTTGGT	sc_L3_testis_rep1_GSM3585574	rep1	42770	4044	True	True	True	False	True	P	8.61112	0.470308	0.00694897	1.39022	1.48601	0	2.08111	1.53937
rep1_AGCGTATTCCAAATGC	sc_L3_testis_rep1_GSM3585574	rep1	538	343	True	True	True	False	True	MPS	0.899531	2.82389	0.0188213	0.752782	0.296148	0	0.886386	0
rep1_AGCGTATTCGTCTGAA	sc_L3_testis_rep1_GSM3585574	rep1	161	111	False	True	False	False	False
rep1_AGCGTCGAGACTAGAT	sc_L3_testis_rep1_GSM3585574	rep1	160	119	False	True	False	False	False
rep1_AGCGTCGAGACTAGGC	sc_L3_testis_rep1_GSM3585574	rep1	110	70	False	True	False	False	False
rep1_AGCGTCGAGAGGTTAT	sc_L3_testis_rep1_GSM3585574	rep1	257	201	False	True	False	False	False
rep1_AGCGTCGAGTGACATA	sc_L3_testis_rep1_GSM3585574	rep1	102	81	False	True	False	False	False
rep1_AGCGTCGCAACTTGAC	sc_L3_testis_rep1_GSM3585574	rep1	5942	1525	True	True	True	False	True	C1	0.387589	-8.05077	0.0156117	1.4148	1.06096	0	2.14737	1.19298
rep1_AGCGTCGCAAGTCTAC	sc_L3_testis_rep1_GSM3585574	rep1	129	97	False	True	False	False	False
rep1_AGCGTCGCACAAGTAA	sc_L3_testis_rep1_GSM3585574	rep1	116	89	False	True	False	False	False
rep1_AGCGTCGCACACTGCG	sc_L3_testis_rep1_GSM3585574	rep1	305	229	False	True	False	False	False
rep1_AGCGTCGCACATCTTT	sc_L3_testis_rep1_GSM3585574	rep1	474	312	False	True	False	False	False
rep1_AGCGTCGCACATGACT	sc_L3_testis_rep1_GSM3585574	rep1	163	110	False	True	False	False	False
rep1_AGCGTCGCACCAACCG	sc_L3_testis_rep1_GSM3585574	rep1	436	340	False	True	False	False	False
rep1_AGCGTCGCACCAGCAC	sc_L3_testis_rep1_GSM3585574	rep1	8955	1784	True	True	True	False	True	P	7.27014	0.359434	0.0070348	1.3684	1.58971	0	2.18955	1.94427
rep1_AGCGTCGCAGCGATCC	sc_L3_testis_rep1_GSM3585574	rep1	115	79	False	True	False	False	False
rep1_AGCGTCGCATGATCCA	sc_L3_testis_rep1_GSM3585574	rep1	1434	864	True	True	True	False	True	LPS	-6.75155	7.2457	0.0628685	0.499383	0.745191	0.226219	0.470232	0.291096
rep1_AGCGTCGCATTGGTAC	sc_L3_testis_rep1_GSM3585574	rep1	232	157	False	True	False	False	False
rep1_AGCGTCGGTAACGACG	sc_L3_testis_rep1_GSM3585574	rep1	129	93	False	True	False	False	False
rep1_AGCGTCGGTCACCCAG	sc_L3_testis_rep1_GSM3585574	rep1	122	91	False	True	False	False	False
rep1_AGCGTCGGTCGCATAT	sc_L3_testis_rep1_GSM3585574	rep1	322	209	False	True	False	False	False
rep1_AGCGTCGGTCTCACCT	sc_L3_testis_rep1_GSM3585574	rep1	134	96	False	True	False	False	False
rep1_AGCGTCGGTGAAAGAG	sc_L3_testis_rep1_GSM3585574	rep1	263	170	False	True	False	False	False
rep1_AGCGTCGTCATAACCG	sc_L3_testis_rep1_GSM3585574	rep1	146	122	False	True	False	False	False
rep1_AGCGTCGTCGCAAGCC	sc_L3_testis_rep1_GSM3585574	rep1	121	93	False	True	False	False	False
[truncated: 59,300 more rows]

## Sheet: Gene Level Data
FBgn	gene_symbol	chrom	start	end	length	strand	tau	tsps	marker_for_cell_type	raw_G_sc_L3_testis_rep1_GSM3585574	raw_G_sc_L3_testis_rep2_GSM3585575	raw_G_sc_L3_testis_rep3_GSM3585576	raw_E1°_sc_L3_testis_rep1_GSM3585574	raw_E1°_sc_L3_testis_rep2_GSM3585575	raw_E1°_sc_L3_testis_rep3_GSM3585576	raw_M1°_sc_L3_testis_rep1_GSM3585574	raw_M1°_sc_L3_testis_rep2_GSM3585575	raw_M1°_sc_L3_testis_rep3_GSM3585576	raw_L1°_sc_L3_testis_rep1_GSM3585574	raw_L1°_sc_L3_testis_rep2_GSM3585575	raw_L1°_sc_L3_testis_rep3_GSM3585576	raw_C1_sc_L3_testis_rep1_GSM3585574	raw_C1_sc_L3_testis_rep2_GSM3585575	raw_C1_sc_L3_testis_rep3_GSM3585576	raw_C2_sc_L3_testis_rep1_GSM3585574	raw_C2_sc_L3_testis_rep2_GSM3585575	raw_C2_sc_L3_testis_rep3_GSM3585576	raw_C3_sc_L3_testis_rep1_GSM3585574	raw_C3_sc_L3_testis_rep2_GSM3585575	raw_C3_sc_L3_testis_rep3_GSM3585576	raw_C4_sc_L3_testis_rep1_GSM3585574	raw_C4_sc_L3_testis_rep2_GSM3585575	raw_C4_sc_L3_testis_rep3_GSM3585576	raw_T_sc_L3_testis_rep1_GSM3585574	raw_T_sc_L3_testis_rep2_GSM3585575	raw_T_sc_L3_testis_rep3_GSM3585576	raw_P_sc_L3_testis_rep1_GSM3585574	raw_P_sc_L3_testis_rep2_GSM3585575	raw_P_sc_L3_testis_rep3_GSM3585576	tpm_G_sc_L3_testis_rep1_GSM3585574	tpm_G_sc_L3_testis_rep2_GSM3585575	tpm_G_sc_L3_testis_rep3_GSM3585576	tpm_E1°_sc_L3_testis_rep1_GSM3585574	tpm_E1°_sc_L3_testis_rep2_GSM3585575	tpm_E1°_sc_L3_testis_rep3_GSM3585576	tpm_M1°_sc_L3_testis_rep1_GSM3585574	tpm_M1°_sc_L3_testis_rep2_GSM3585575	tpm_M1°_sc_L3_testis_rep3_GSM3585576	tpm_L1°_sc_L3_testis_rep1_GSM3585574
FBgn0000003	7SLRNA:CR32864	3R	6822498	6822796	298	+	0	0
FBgn0000008	a	2R	22136968	22172834	35866	+	0	1		1	7	3	1	3	9	0	2	12	4	12	16	0	4	4	0	1	1	6	6	2	12	5	9	11	3	3	1	0	7	0.0419899	0.0473646	0.0179603	0.148838	0.128733	0.156259	0	0.0914791	0.112369	0.117685
FBgn0000014	abd-A	3R	16807214	16830049	22835	-	0	1	T|P	1	29	65	0	4	21	5	3	50	4	20	57	18	13	38	15	17	19	13	19	17	108	90	168	985	659	1027	748	241	1027	0.0659518	0.308202	0.611207	0	0.269594	0.572669	0.706163	0.215524	0.735392	0.184843
FBgn0000015	Abd-B	3R	16927212	16972236	45024	-	0	1	T	1	0	7	1	2	4	1	1	8	0	6	9	5	6	6	0	4	1	7	5	3	13	3	6	1362	519	675	1	0	5	0.033449	0	0.0333833	0.118564	0.0683656	0.0553224	0.0716295	0.036436	0.0596755	0
FBgn0000017	Abl	3L	16615866	16647882	32016	-	0	0	C3|T|P	138	295	487	12	43	108	7	7	53	17	22	53	125	124	172	44	45	41	336	209	241	261	114	166	353	178	317	268	49	326	6.49142	2.23611	3.26616	2.00083	2.06706	2.10059	0.705126	0.358679	0.555979	0.560307
FBgn0000018	abo	2L	10973443	10975293	1850	-	1	1		11	153	226	3	15	68	0	6	67	1	25	71	6	43	38	0	8	9	8	15	14	9	22	31	4	8	16	4	2	15	8.95465	20.0705	26.2308	8.65657	12.4788	22.8888	0	5.32052	12.1633	0.57039
FBgn0000022	ac	X	370031	370947	916	+	0	0
FBgn0000024	Ace	3R	13222951	13259517	36566	-	0	1	P	1	10	29	4	7	10	2	0	9	6	8	22	0	2	6	4	2	3	4	2	5	68	23	49	18	30	27	37	13	129	0.0411861	0.0663684	0.170293	0.583954	0.294627	0.170297	0.176396	0	0.0826637	0.173148
FBgn0000028	acj6	X	15350239	15379064	28825	-	0	1		2	33	36	10	25	81	6	20	143	27	106	249	3	16	39	0	7	6	2	3	8	1	5	8	0	6	12	0	1	14	0.104493	0.277833	0.268169	1.85194	1.33482	1.74985	0.671302	1.13824	1.66616	0.988413
FBgn0000032	Acph-1	3R	29991144	29993411	2267	-	0	1		16	133	180	12	49	142	1	34	165	10	124	270	77	123	121	27	27	27	42	60	29	60	72	67	43	47	87	27	17	81	10.6291	14.2377	17.0489	28.257	33.2657	39.0052	1.4226	24.6038	24.4446	4.65471
FBgn0000036	nAChRalpha1	3R	24393896	24457157	63261	-	0	1		0	0	3	0	0	2	0	1	2	0	6	11	0	1	1	0	0	0	0	1	0	0	0	1	0	0	2	0	0	0	0	0	0.0101827	0	0	0.019687	0	0.0259322	0.010618	0
FBgn0000037	mAChR-A	2R	24378630	24390294	11664	-	0	1		0	0	1	0	0	0	0	0	1	1	4	12	0	0	0	0	0	1	1	0	2	0	0	0	0	0	0	0	0	0	0	0	0.0184089	0	0	0	0	0	0.028794	0.0904683
FBgn0000038	nAChRbeta1	3L	4429349	4435993	6644	+	0	1		2	5	12	2	6	13	0	5	16	2	3	12	3	0	5	0	0	0	0	1	1	0	1	3	0	0	1	0	0	2	0.453344	0.182633	0.387817	1.60693	1.38987	1.21843	0	1.23457	0.808798	0.317647
FBgn0000039	nAChRalpha2	3R	24485428	24491147	5719	+	0	1		0	0	0	1	0	0	0	0	1	0	1	1	0	0	0	0	0	0	0	0	0	0	0	0	0	0	0	0	0	0	0	0	0	0.933418	0	0	0	0	0.0587259	0
FBgn0000042	Act5C	X	5900861	5905399	4538	+	0	0	C4|T|P	539	4644	5632	32	234	765	82	126	1015	78	423	1080	2445	5575	4899	679	1558	1332	1040	1773	1258	3197	5123	5643	3151	4099	4849	6902	2469	13146	178.876	248.351	266.486	37.6428	79.3603	104.974	58.2754	45.5492	75.1193	18.1374
FBgn0000043	Act42A	2R	6013910	6015689	1779	-	0	0	C2|C4|P	260	2222	2631	55	332	814	75	339	1719	211	1382	3108	1469	2921	2727	581	1161	880	831	1072	863	2706	2844	2837	657	704	1043	2901	1017	4818	220.103	303.115	317.556	165.038	287.219	284.927	135.963	312.607	324.526	125.156
FBgn0000044	Act57B	2R	20944021	20946431	2410	+	0	0		0	0	1	0	0	0	0	0	2	0	1	0	0	0	0	0	0	0	0	0	0	0	0	0	0	0	0	0	0	1	0	0	0.0890961	0	0	0	0	0	0.278717	0
FBgn0000045	Act79B	3L	21985210	21987190	1980	+	0	1		0	0	2	0	0	1	0	2	7	2	7	13	0	2	5	0	0	0	0	0	1	1	0	0	0	0	0	0	0	1	0	0	0.21689	0	0	0.3145	0	1.65707	1.18736	1.06588
FBgn0000046	Act87E	3R	13425983	13428375	2392	+	0	0	L1°	1	40	73	17	36	103	32	83	435	94	328	728	33	77	161	5	21	22	4	30	33	1	23	28	0	16	54	4	11	58	0.629603	4.05824	6.55296	37.9388	23.1629	26.814	43.1444	56.9235	61.077	41.4678
FBgn0000047	Act88F	3R	15439969	15442177	2208	+	0	0		0	0	0	0	0	0	0	0	0	0	0	1	0	0	0	0	0	0	0	0	1	0	0	0	0	0	0	0	0	1	0	0	0	0	0	0	0	0	0	0
FBgn0000052	Pfas	2L	6041181	6046050	4869	-	0	0		3	45	49	0	3	7	0	2	4	1	1	5	31	37	29	23	17	14	18	14	22	139	53	61	13	9	14	4	1	7	0.927917	2.24291	2.16089	0	0.948273	0.895248	0	0.673853	0.275912	0.216723
FBgn0000053	Gart	2L	7014623	7023898	9275	-	0	1	C2|C3|C4	2	61	64	1	3	12	5	1	26	3	11	30	97	179	159	78	96	78	100	120	77	237	194	195	19	28	9	59	10	60	0.324746	1.59608	1.48164	0.575549	0.497805	0.805661	1.73857	0.176873	0.941476	0.341312
FBgn0000055	Adh	2L	14615552	14618902	3350	+	0	0
FBgn0000056	Adhr	2L	14615552	14618902	3350	+	0	0
FBgn0000057	adp	2R	18151704	18154060	2356	+	0	1		24	147	216	6	37	126	4	44	226	13	248	432	10	56	97	4	17	21	8	21	30	9	37	46	5	23	46	7	9	53	15.3414	15.1419	19.6858	13.5948	24.1701	33.3028	5.47546	30.6374	32.2168	5.82253
FBgn0000061	al	2L	378112	387439	9327	+	0	1
FBgn0000063	Mps1	3R	17671271	17673828	2557	+	0	1		9	75	85	2	7	29	0	7	39	4	21	57	3	6	13	1	5	5	1	9	4	3	7	5	4	3	6	1	0	8	5.30078	7.11818	7.13779	4.17538	4.21327	7.0624	0	4.49099	5.12252	1.65072
FBgn0000064	Ald1	3R	26254069	26261591	7522	-	0	1	M1°|L1°|C4	19	599	745	29	268	544	62	697	2294	179	2287	4499	454	1543	1650	242	609	658	308	610	500	1603	1685	2190	94	209	398	62	55	363	3.80406	19.3256	21.2666	20.5807	54.8344	45.0351	26.5824	152.011	102.426	25.111
FBgn0000071	Ama	3R	6762593	6765261	2668	+	0	1	C4|P	6	88	101	1	2	10	1	0	18	3	2	28	1	4	12	1	9	21	0	1	3	225	256	349	1	2	7	425	92	1270	3.38683	8.00452	8.12851	2.00083	1.15371	2.33399	1.20879	0	2.26588	1.18653
FBgn0000075	amd	2L	19110154	19114110	3956	+	0	1		0	3	3	0	0	0	0	0	0	0	0	1	2	1	5	0	0	0	0	0	0	0	0	0	0	0	0	0	0	0	0	0.184036	0.162832	0	0	0	0	0	0	0
FBgn0000077	amx	X	9245915	9247336	1421	-	1	1		4	14	18	0	0	2	0	1	3	0	1	1	14	4	15	9	5	3	10	6	4	24	13	14	16	11	9	17	2	17	4.23929	2.39096	2.71991	0	0	0.876438	0	1.15446	0.70905	0
FBgn0000078	Amy-d	2R	17124764	17126369	1605	+	0	0
FBgn0000079	Amy-p	2R	17118636	17120303	1667	-	0	0		0	0	1	0	0	0	0	0	0	0	0	0	0	0	0	0	0	0	0	0	0	0	0	0	0	0	0	0	0	0	0	0	0.128807	0	0	0	0	0	0	0
FBgn0000083	AnxB9	3R	21065241	21070917	5676	+	0	1	C2|C4|T|P	17	227	328	4	15	63	7	22	114	12	65	147	255	647	519	150	251	211	161	297	162	647	746	736	404	415	524	579	341	1160	4.5106	9.70559	12.4082	3.76196	4.06725	6.91168	3.97733	6.35851	6.74547	2.23091
FBgn0000084	AnxB10	X	20171445	20173514	2069	-	0	1		1	36	23	1	9	19	6	14	69	22	56	115	26	67	76	13	38	27	12	36	26	90	142	127	23	36	45	54	31	123	0.727892	4.22261	2.38695	2.5801	6.69474	5.71845	9.35248	11.1005	11.2005	11.2203
FBgn0000092	CG2650	X	2692732	2693886	1154	-	0	1		1	4	2	0	0	1	0	0	0	0	0	1	0	0	2	0	0	1	1	0	0	1	0	1	2	1	3	1	0	1	1.30503	0.841187	0.372134	0	0	0.539609	0	0	0	0
FBgn0000094	Anp	3R	30209948	30210382	434	+	0	1		0	0	0	0	1	1	1	0	5	1	0	3	0	0	1	0	0	0	0	0	0	0	0	0	0	0	1	0	0	1	0	0	0	0	3.54619	1.43481	7.43098	0	3.86928	2.43139
FBgn0000097	aop	2L	2156484	2178754	22270	-	0	1	C3|C4|T|P	73	265	387	2	6	38	14	2	52	13	11	55	213	269	274	122	126	139	440	257	274	1112	517	719	1469	436	1198	762	99	869	4.93663	2.88778	3.73135	0.479409	0.414651	1.06255	2.02742	0.147328	0.784211	0.615981
FBgn0000100	RpLP0	3L	22075867	22077487	1620	+	0	1	G|C4|T|P	1815	16117	19205	111	822	2623	61	265	1851	94	899	2011	1374	3444	3399	787	1616	1398	750	1565	1217	3140	4494	4854	2068	2609	3029	2033	1238	5239	1687.29	2414.39	2545.51	365.767	780.924	1008.25	121.437	268.352	383.744	61.2289
FBgn0000108	Appl	X	530501	579044	48543	+	0	1		11	25	43	1	5	5	0	1	6	1	2	6	1	0	1	0	2	0	0	0	1	1	1	4	7	1	5	1	0	3	0.341267	0.124983	0.190203	0.109969	0.158524	0.06414	0	0.0337947	0.0415121	0.0217379
FBgn0000109	Aprt	3L	1883795	1885019	1224	-	0	1	C1|C2|C3	5	50	61	2	6	13	6	8	32	5	19	39	324	528	446	113	187	96	138	172	111	235	255	163	20	13	16	22	9	57	6.152	9.9135	10.701	8.72258	7.54435	6.61374	15.809	10.7222	8.78048	4.31055
FBgn0000114	bru1	2L	12175004	12313438	138434	+	0	1	L1°	217	713	897	185	183	441	409	175	681	1328	645	1325	219	118	243	22	19	37	15	39	48	11	49	53	12	20	90	15	8	82	2.36072	1.24993	1.39131	7.13387	2.03451	1.98372	9.52832	2.07382	1.65217	10.1228
FBgn0000115	Arl1	3L	15983135	15984362	1227	+	1	1	G	143	602	832	24	56	160	13	31	164	43	92	246	129	167	213	64	66	52	51	72	62	247	164	174	76	49	71	76	30	129	175.517	119.067	145.598	104.415	70.2417	81.2009	34.1692	41.4469	44.89	36.9801
FBgn0000116	Argk	3L	9048781	9066027	17246	-	0	1	C1|C2|C3|C4	253	1574	2001	11	110	356	35	63	428	67	163	407	3275	6528	6172	1183	2660	2358	1647	2880	2455	2945	4917	5793	21	45	230	22	10	178	22.0933	22.149	24.9135	3.40487	9.81649	12.8543	6.54509	5.99276	8.33499	4.09949
FBgn0000117	arm	X	1891401	1900646	9245	-	0	1	C4|T|P	56	213	301	1	18	57	5	5	52	7	24	77	151	172	183	51	75	57	81	74	54	299	178	235	226	110	212	147	40	185	9.12239	5.59128	6.99093	0.577417	2.99652	3.83931	1.74421	0.887233	1.88906	0.798978
FBgn0000119	arr	2R	13453640	13483229	29589	-	1	1		12	22	40	1	10	14	1	1	26	1	10	30	18	14	18	10	7	4	16	8	8	24	9	14	58	30	45	9	4	11	0.610771	0.180439	0.290272	0.180412	0.520141	0.294634	0.108995	0.0554427	0.295116	0.0356626
FBgn0000120	Arr1	2L	18078269	18081307	3038	+	0	1		0	15	17	2	6	22	5	14	91	20	88	217	2	25	30	0	3	4	1	3	4	0	4	8	0	3	10	1	2	13	0	1.19824	1.20154	3.5143	3.03959	4.50941	5.30784	7.55988	10.0601	6.94682
FBgn0000121	Arr2	3L	8647261	8648936	1675	-	0	1
FBgn0000137	ase	X	460747	463176	2429	+	0	1
FBgn0000139	ash2	3R	24650125	24653376	3251	+	1	1		33	210	326	7	26	85	5	14	107	9	65	171	51	126	103	31	36	41	31	48	42	128	136	155	85	65	100	35	21	72	15.2871	15.6762	21.5316	11.4942	12.3086	16.2812	4.96008	7.06457	11.0539	2.92125
FBgn0000140	asp	3R	24753849	24760513	6664	+	0	1		20	43	61	4	24	41	1	9	49	12	46	89	2	5	12	0	2	6	4	5	3	7	11	7	11	11	18	0	0	6	4.51984	1.56593	1.96549	3.20421	5.54279	3.83119	0.48395	2.21555	2.46951	1.90016
FBgn0000146	aub	2L	10997819	11001476	3657	-	0	1	G	176	751	969	3	24	88	0	5	38	1	4	33	1	9	20	1	6	7	0	3	3	1	8	17	1	4	7	0	1	8	72.4795	49.8372	56.895	4.37918	10.1004	14.9845	0	2.24295	3.48986	0.288549
FBgn0000147	aurA	3R	11963124	11964826	1702	+	0	1	L1°	23	233	271	14	77	215	11	95	417	50	351	693	2	62	180	2	15	19	2	30	34	6	39	46	8	37	70	1	7	55	20.3515	33.2227	34.1889	43.9101	69.6278	78.6618	20.8434	91.567	82.2861	30.9995
FBgn0000150	awd	3R	31745172	31746077	905	-	0	1	G|C2|C4|T|P	4625	28844	31726	203	1031	3516	326	597	3642	698	2040	4763	6951	10358	9074	3677	4512	3479	3287	4109	2832	15210	12466	12057	4477	4341	5302	3560	1754	7457	7696.46	7734.74	7527.35	1197.41	1753.32	2419.28	1161.73	1082.18	1351.58	813.862
FBgn0000152	Axs	X	16680089	16683895	3806	-	0	1		6	32	40	0	3	8	0	1	3	1	0	3	12	25	23	6	8	10	4	14	4	20	28	29	33	29	34	30	8	42	2.37416	2.04042	2.25666	0	1.21312	1.3089	0	0.431028	0.264729	0.277252
FBgn0000153	b	2L	13821248	13823979	2731	+	0	1		2	4	4	0	0	3	0	0	6	0	1	7	4	9	4	1	1	2	0	3	1	2	0	0	0	0	0	0	0	4	1.1029	0.355449	0.314495	0	0	0.684045	0	0	0.737869	0
FBgn0000157	Dll	2R	24814822	24835667	20845	+	0	1		0	0	0	0	0	0	0	0	0	0	1	2	0	0	1	0	0	0	0	0	0	0	1	0	0	0	0	0	0	0	0	0	0	0	0	0	0	0	0	0
FBgn0000158	bam	3R	25243039	25245109	2070	-	0	1	G	49	328	307	5	5	30	0	3	19	2	7	18	0	2	6	1	0	2	0	1	1	0	8	10	0	2	5	0	1	5	35.6495	38.4541	31.8452	12.8942	3.7175	9.02477	0	2.37753	3.08271	1.01954
FBgn0000163	baz	X	17160006	17200728	40722	+	0	1	C3|T	33	143	151	1	8	27	6	5	23	6	8	20	296	320	316	76	62	59	503	346	318	387	174	212	971	430	668	22	8	24	1.22043	0.852208	0.796202	0.131089	0.302352	0.412876	0.47518	0.201426	0.189692	0.155477
FBgn0000166	bcd	3R	6755842	6759466	3624	-	0	1		0	0	3	0	0	0	0	0	1	0	0	3	0	0	0	0	0	0	0	0	0	0	0	0	0	0	0	1	0	0	0	0	0.17775	0	0	0	0	0	0.0926748	0
FBgn0000173	ben	X	13996345	13999805	3460	+	0	1	C2|C4|T|P	199	1107	1365	29	74	243	28	68	403	82	258	600	622	1109	984	224	398	323	301	434	270	908	903	959	441	447	596	368	185	901	86.6173	77.6444	84.7095	44.7423	32.916	43.7336	26.0986	32.2409	39.1182	25.0082
FBgn0000179	bi	X	4412856	4485647	72791	+	0	1		1	1	4	1	2	4	0	0	5	0	4	5	0	0	3	0	1	0	0	0	2	0	0	0	0	0	0	0	1	0	0.0206895	0.00333396	0.0117993	0.0733362	0.0422867	0.034219	0	0	0.0230697	0
FBgn0000180	bib	2L	9984645	9995538	10893	+	0	1	P	3	18	13	0	1	11	0	0	7	1	4	11	1	1	5	1	1	0	0	1	1	4	6	9	22	16	28	136	36	144	0.414764	0.401018	0.256254	0	0.141288	0.628826	0	0	0.215824	0.0968716
FBgn0000181	bic	2R	12870249	12871794	1545	+	1	1	G|E1°|T	1409	11445	13504	90	731	1810	43	349	1986	164	1424	3196	576	1587	1781	324	745	614	294	647	564	1329	2076	2163	964	1190	1582	786	435	1898	1373.44	1797.74	1876.76	310.964	728.183	729.517	89.7585	370.571	431.718	112.011
FBgn0000182	BicC	2L	16042047	16048757	6710	+	0	0		0	0	0	0	1	5	2	1	7	3	2	3	1	0	1	0	0	1	0	1	1	0	2	0	0	0	1	0	0	1	0	0	0	0	0.229366	0.464016	0.961265	0.244485	0.350369	0.471783
FBgn0000183	BicD	2L	17459605	17473215	13610	-	0	1	G	279	674	965	12	20	117	7	16	56	12	25	92	109	98	131	44	26	29	83	48	49	176	84	113	146	67	111	129	31	126	30.8726	12.0182	15.2246	4.70673	2.26164	5.35319	1.65873	1.92858	1.38191	0.930394
FBgn0000206	boss	3R	25961994	25966948	4954	+	0	1		0	0	1	0	0	0	0	0	1	0	0	0	0	1	1	0	0	0	0	1	0	0	0	0	0	0	0	0	0	0	0	0	0.0433431	0	0	0	0	0	0.0677944	0
FBgn0000212	brm	3L	15970082	15982869	12787	-	0	1		53	89	158	2	3	19	0	1	9	2	1	9	55	32	34	24	7	14	32	12	11	79	24	54	64	20	43	54	7	41	6.24216	1.68912	2.65316	0.834945	0.361081	0.925274	0	0.128294	0.236387	0.165046
FBgn0000216	Brd	3L	14972667	14973198	531	+	0	0
FBgn0000221	brn	X	4104342	4105791	1449	+	1	1		5	55	61	2	11	34	1	15	57	13	43	97	10	22	29	3	6	7	5	12	5	3	16	12	3	12	16	4	8	21	5.19672	9.21155	9.03935	7.36814	11.6836	14.6115	2.2257	16.9823	13.2116	9.46714
FBgn0000227	Bsg25A	2L	4683052	4684461	1409	-	0	0
FBgn0000228	Bsg25D	2L	5271728	5278548	6820	-	0	1		19	61	106	5	5	22	0	0	14	2	10	24	9	9	17	6	5	6	17	11	9	30	17	35	38	16	35	45	10	50	4.19563	2.17062	3.33731	3.91365	1.12833	2.00874	0	0	0.689435	0.309449
FBgn0000229	bsk	2L	10247502	10250501	2999	-	0	1		122	380	509	6	23	108	2	19	123	10	57	194	89	146	141	33	82	47	61	62	50	218	153	191	57	38	84	77	16	95	61.2648	30.75	36.4432	10.68	11.8033	22.425	2.15075	10.3933	13.7746	3.51858
FBgn0000233	btd	X	9694186	9697558	3372	+	0	1		0	0	0	0	0	0	0	0	1	0	0	1	0	0	0	0	0	0	0	0	0	0	0	0	0	0	0	0	0	0	0	0	0	0	0	0	0	0	0.0996007	0
FBgn0000239	bur	2L	21174182	21179683	5501	-	1	1	G	104	273	425	12	18	77	1	7	61	8	40	91	25	42	52	11	12	15	12	13	20	51	30	59	22	19	32	44	9	58	28.4721	12.0437	16.5891	11.6449	5.03596	8.71634	0.586265	2.08752	3.72424	1.53459
FBgn0000241	bw	2R	23527805	23538499	10694	-	0	1	P	1	1	2	0	0	0	0	0	2	1	0	2	1	0	0	0	0	0	0	0	1	0	0	0	0	0	0	116	11	110	0.140827	0.0226933	0.0401574	0	0	0	0	0	0.0628116	0.0986742
FBgn0000244	by	3R	9528238	9533011	4773	-	0	1		0	1	2	0	2	1	0	0	5	2	0	4	27	20	23	14	13	7	16	9	12	16	17	11	53	20	36	10	8	7	0	0.0508449	0.0899734	0	0.644897	0.130465	0	0	0.351826	0.442163
FBgn0000246	c(3)G	3R	15789473	15792579	3106	-	0	0		17	65	80	0	5	34	0	1	29	6	12	40	8	10	12	4	4	4	5	2	3	7	7	8	5	4	10	1	2	5	8.24281	5.07868	5.5305	0	2.47754	6.81652	0	0.528169	3.13579	2.03842
FBgn0000247	ca	3R	29806811	29815047	8236	+	0	1		24	80	86	1	7	31	0	3	21	5	24	38	7	16	18	2	5	4	2	5	3	11	11	5	5	6	13	6	0	9	4.38856	2.35729	2.24211	0.648157	1.30808	2.34385	0	0.597557	0.856353	0.640616
FBgn0000250	cact	2L	16313036	16326207	13171	-	0	1		24	141	148	4	31	71	2	16	89	17	95	153	65	100	108	25	20	26	57	56	48	52	62	65	43	42	54	43	7	69	2.74423	2.598	2.41278	1.6212	3.62239	3.3568	0.489719	1.99286	2.26945	1.36199
FBgn0000251	cad	2L	20770731	20783135	12404	+	0	1		4	32	63	4	47	102	5	25	138	9	68	194	0	26	51	0	3	9	0	5	7	0	8	12	0	4	14	0	0	18	0.485653	0.626076	1.09057	1.72145	5.8316	5.12063	1.3	3.30638	3.73652	0.76564
FBgn0000253	Cam	2R	12259398	12278809	19411	+	0	0	C2|C4	1333	3635	4428	300	540	1526	279	452	2435	1078	1841	4565	2820	2577	2547	2207	1461	1341	2178	1488	995	7203	3006	2897	1793	839	1264	955	235	1126	103.421	45.4459	48.9819	82.503	42.8152	48.9544	46.3545	38.2002	42.1309	58.6023
FBgn0000256	capu	2L	3872646	3902860	30214	-	0	1		3	43	63	5	51	88	15	46	206	50	223	407	36	66	90	7	17	12	20	40	22	20	37	35	37	31	68	13	7	45	0.149534	0.345381	0.447722	0.883402	2.59785	1.81368	1.6011	2.49761	2.28986	1.74625
FBgn0000257	car	X	19566019	19569401	3382	+	0	1	C3|C4	9	89	122	3	7	32	2	5	38	2	24	54	26	46	62	20	25	18	113	93	115	248	133	187	18	14	23	21	6	42	4.00771	6.38638	7.74572	4.73526	3.18549	5.89198	1.90718	2.42533	3.77363	0.624022
FBgn0000259	CkIIbeta	X	11792533	11801587	9054	+	0	1	G|C4|T	316	1127	1313	45	120	298	7	61	296	73	227	475	95	153	184	88	97	100	117	97	97	608	366	398	338	149	285	255	65	328	52.5623	30.208	31.1387	26.5319	20.3982	20.4956	2.49341	11.0526	10.98	8.50798
FBgn0000261	Cat	3L	18822604	18828188	5584	+	0	1	P	22	119	219	5	41	94	4	29	177	23	111	299	61	125	157	12	38	33	52	61	60	50	53	87	88	40	90	137	32	205	5.93342	5.17178	8.42121	4.77992	11.3003	10.4826	2.3102	8.51976	10.6458	4.34637
FBgn0000273	Pka-C1	2L	9682315	9699297	16982	-	0	1	C3	128	384	464	13	32	74	15	33	175	44	126	280	339	284	324	125	67	72	310	192	148	290	123	181	175	77	126	218	51	179	11.3514	5.48758	5.86685	4.08649	2.9001	2.71349	2.84864	3.18786	3.46098	2.73406
FBgn0000274	Pka-C2	3R	30695537	30697138	1601	-	0	1	L1°	2	117	97	14	76	170	31	111	432	100	476	997	9	113	198	0	36	33	7	53	29	3	53	43	0	17	69	0	8	53	1.88134	17.7351	13.0094	46.6802	73.0591	66.1215	62.4462	113.738	90.6238	65.9102
FBgn0000276	CecA1	3R	30210874	30211273	399	+	0	0		1	1	5	3	6	11	2	3	14	6	8	26	1	0	5	0	2	1	0	0	2	0	2	3	0	1	3	0	0	2	3.77446	0.608227	2.69075	40.137	23.1436	17.1674	16.1656	12.3345	11.7843	15.868
FBgn0000277	CecA2	3R	30212156	30212568	412	+	0	0		0	0	0	0	0	0	0	0	0	0	0	0	0	2	0	0	0	0	0	0	0	0	0	0	0	0	0	0	0	0	0	0	0	0	0	0	0	0	0	0
FBgn0000278	CecB	3R	30213315	30213797	482	-	0	1		0	0	0	0	0	0	0	0	0	1	0	1	0	0	0	0	0	0	0	0	0	0	0	0	0	0	0	0	0	6	0	0	0	0	0	0	0	0	0	2.18926
FBgn0000279	CecC	3R	30216484	30216938	454	+	0	0		0	0	1	0	0	0	0	0	0	0	0	1	0	0	0	0	0	0	0	0	0	0	0	0	0	0	0	1	1	27	0	0	0.472955	0	0	0	0	0	0	0
FBgn0000280	Cec-Psi1	3R	30211527	30211753	226	+	0	0
FBgn0000281	Cec2	3R	30212903	30213142	239	+	0	0
FBgn0000283	Cp190	3R	15270432	15275241	4809	-	0	1		71	129	166	6	24	58	1	7	45	4	13	33	17	18	26	3	7	6	15	3	6	24	19	21	29	13	24	28	1	23	22.2347	6.50989	7.41189	6.66029	7.68083	7.51032	0.670627	2.38791	3.14273	0.877706
FBgn0000286	Cf2	2L	4876891	4883107	6216	-	0	1		30	94	126	7	30	56	2	9	52	8	47	106	21	23	29	5	7	5	31	33	29	48	29	31	54	21	43	96	19	88	7.26838	3.66991	4.35246	6.01151	7.42783	5.60999	1.03766	2.37523	2.80959	1.35807
FBgn0000287	salr	2L	11358873	11373636	14763	+	0	1		0	6	13	1	5	8	16	5	46	36	57	122	6	11	23	0	3	8	1	2	3	0	3	6	0	1	6	0	0	7	0	0.0986314	0.189079	0.361594	0.521251	0.337443	3.49527	0.55561	1.04649	2.57319
FBgn0000289	cg	2R	14173693	14182838	9145	+	0	1	G|E1°|C3|T	368	1554	2162	37	166	501	18	44	319	49	141	360	111	150	228	44	57	62	206	174	161	300	192	268	521	301	472	244	92	481	60.6027	41.2388	50.763	21.598	27.9368	34.1145	6.34782	7.89303	11.7154	5.65401
FBgn0000299	Col4a1	2L	5029609	5037279	7670	+	0	1	P	2	21	31	1	0	9	2	0	20	3	0	23	6	3	12	4	3	7	5	2	5	6	8	7	3	2	4	1900	634	2525	0.392701	0.66445	0.867845	0.695987	0	0.730689	0.840951	0	0.875759	0.412734
FBgn0000303	ChAT	3R	18705501	18732344	26843	+	0	0		0	2	1	0	1	2	0	0	3	0	1	9	1	0	1	0	1	0	0	0	0	0	0	0	0	0	0	0	0	0	0	0.0180816	0.00799916	0	0.0573351	0.0463964	0	0	0.0375353	0
FBgn0000307	chif	2L	16342430	16352628	10198	-	0	0		39	113	200	9	13	41	1	1	9	2	5	11	23	32	39	6	7	10	29	30	31	47	26	32	54	29	46	38	10	53	5.7594	2.68907	4.21105	4.71112	1.96191	2.50354	0.316243	0.160864	0.296399	0.206947
FBgn0000308	chic	2L	5972115	5981018	8903	-	0	0	C4|T|P	595	2699	3370	54	219	645	79	122	941	180	474	1215	1777	2475	2404	576	781	663	784	870	702	2754	2042	2378	1594	1051	1303	2460	661	3799	100.649	73.5707	81.2773	32.3783	37.8582	45.1137	28.6172	22.4801	35.4979	21.3344
FBgn0000316	cin	X	255674	258469	2795	+	0	0		17	119	137	1	9	20	0	3	21	0	3	25	9	15	15	10	4	8	7	3	5	22	34	42	33	23	31	22	6	29	9.15998	10.3325	10.5248	1.90992	4.95579	4.45588	0	1.76082	2.52341	0
FBgn0000317	ck	2L	15044963	15057862	12899	-	0	1		1	18	10	0	2	0	1	0	4	2	0	5	11	20	17	4	10	3	28	16	14	31	19	26	16	9	20	5	1	5	0.116754	0.338653	0.166464	0	0.23863	0	0.250023	0	0.104149	0.163613
FBgn0000318	cl	2L	5520135	5521382	1247	+	1	1		454	3247	3907	121	607	1307	117	428	1970	445	1663	3353	551	1243	1366	230	474	350	237	476	351	1039	1130	1116	407	491	701	260	137	799	548.298	631.909	672.748	517.983	749.159	652.671	302.59	563.057	530.578	376.563
FBgn0000319	Chc	X	15827986	15835490	7504	-	1	1	C4|T|P	95	206	291	7	22	71	4	13	58	12	23	60	190	217	214	63	77	61	120	69	72	361	207	227	285	131	198	330	76	361	19.0659	6.66213	8.32676	4.97968	4.51213	5.89184	1.71911	2.84201	2.59588	1.68746
FBgn0000320	eya	2L	6527447	6546976	19529	-	0	1	C3	2	17	37	2	26	54	1	10	67	3	46	96	115	111	118	36	19	24	101	60	44	68	47	54	57	24	53	0	0	14	0.154233	0.211255	0.406815	0.546697	2.04901	1.72186	0.165141	0.84003	1.15224	0.162101
FBgn0000326	clt	2R	21617061	21619079	2018	-	0	1		4	45	62	0	2	15	1	1	11	0	3	11	4	16	17	3	14	12	3	12	10	20	34	37	8	10	12	14	4	20	2.98515	5.41165	6.597	0	1.52532	4.62866	1.59814	0.812931	1.83072	0
FBgn0000330	cm	X	7009006	7011145	2139	-	0	1		7	89	106	1	17	28	2	4	33	1	21	30	9	40	39	11	22	11	3	12	15	38	48	49	20	13	18	14	13	38	4.9285	10.0976	10.6407	2.49566	12.2318	8.15141	3.01547	3.06778	5.18147	0.493325
FBgn0000337	cn	2R	7782797	7785067	2270	-	0	1		2	1	0	0	0	0	0	0	0	0	0	0	0	0	0	0	0	0	0	0	0	0	0	0	0	0	0	0	0	0	1.32688	0.106909	0	0	0	0	0	0	0	0
FBgn0000339	cni	2L	16309292	16310726	1434	-	1	1	E1°	226	1259	1524	75	243	710	65	142	881	213	623	1342	522	731	838	242	217	214	242	321	245	517	513	536	223	243	312	274	108	564	237.349	213.067	228.198	279.196	260.801	308.315	146.184	162.448	206.337	156.738
FBgn0000346	comt	X	13259021	13262488	3467	+	0	1		27	81	85	4	31	46	1	18	68	7	47	125	4	15	26	1	2	3	1	3	8	8	8	9	12	6	16	0	1	15	11.7284	5.66983	5.2643	6.15889	13.7613	8.26208	0.930212	8.51713	6.58726	2.13053
FBgn0000351	cort	2L	6674682	6676635	1953	-	0	0		4	18	28	1	2	5	1	2	7	0	2	10	0	1	4	0	0	1	0	2	0	4	5	2	7	7	5	1	1	1	3.0845	2.23671	3.07845	2.73334	1.57608	1.59424	1.65133	1.67997	1.20378	0
FBgn0000352	cos	2R	7382176	7387115	4939	-	0	1		22	65	76	1	5	16	0	1	10	0	3	7	2	4	8	0	0	2	1	4	1	4	2	1	7	5	7	14	1	16	6.70828	3.19384	3.30408	1.08083	1.55805	2.01728	0	0.332151	0.680003	0
FBgn0000355	Cp15	3L	8728481	8729066	585	+	0	1		0	8	19	2	8	36	2	13	94	14	63	190	5	26	36	0	9	7	0	4	4	0	4	9	0	1	15	0	2	7	0	3.31874	6.97386	18.2503	21.0468	38.3206	11.0258	36.4554	53.9662	25.2532
FBgn0000356	Cp16	3L	8731944	8732599	655	+	0	1		0	1	2	0	1	0	0	0	0	0	0	1	0	0	0	0	0	1	0	0	0	0	0	1	0	1	1	0	0	1	0	0.370508	0.655638	0	2.34969	0	0	0	0	0
FBgn0000357	Cp18	3L	8726791	8727613	822	+	0	0		3	5	15	1	0	6	1	4	17	3	9	31	0	4	7	0	1	0	0	1	2	1	4	1	0	0	3	0	1	0	5.49638	1.47617	3.91828	6.49418	0	4.54532	3.92341	7.98294	6.94588	3.85118
FBgn0000358	Cp19	3L	8729865	8730604	739	+	0	1
FBgn0000359	Cp36	X	8479319	8480523	1204	+	0	1
FBgn0000360	Cp38	X	8481837	8483311	1474	+	0	1		0	0	0	0	0	0	0	0	0	0	2	1	1	0	0	0	0	0	1	0	0	0	0	1	0	0	0	0	0	0	0	0	0	0	0	0	0	0	0	0
FBgn0000370	crc	2L	21310866	21319527	8661	+	0	0	T	179	221	309	23	57	162	24	30	198	60	107	284	252	102	155	74	29	29	153	47	62	397	72	88	433	67	108	213	20	132	31.1252	6.19246	7.66066	14.1761	10.1288	11.6475	8.93674	5.68235	7.67798	7.31016
FBgn0000376	crm	X	2734248	2738773	4525	-	0	1		4	17	33	0	1	8	0	1	1	0	1	2	1	1	0	3	0	0	2	1	1	4	2	6	11	4	7	4	0	2	1.33128	0.911736	1.56593	0	0.340121	1.10092	0	0.36254	0.0742218	0
FBgn0000377	crn	X	2247594	2249983	2389	-	0	1		24	143	195	1	14	38	0	3	37	1	15	24	15	29	40	1	15	11	7	20	14	21	29	27	13	14	25	19	7	27	15.1294	14.5264	17.5265	2.2345	9.01911	9.90496	0	2.06006	5.20158	0.4417
FBgn0000382	csw	X	2094234	2115701	21467	+	0	1	C3	21	44	74	2	3	31	4	2	18	4	13	17	108	129	155	17	9	6	122	148	109	127	56	78	60	30	54	53	13	55	1.47325	0.497416	0.740178	0.497342	0.215081	0.89924	0.600931	0.152839	0.281612	0.196622
FBgn0000384	cta	2L	22981816	22992951	11135	+	0	1	C3	67	174	221	8	12	50	1	3	27	3	4	22	20	40	56	13	8	10	81	34	34	67	58	47	84	38	47	65	15	69	9.06175	3.79226	4.26165	3.83527	1.6586	2.79618	0.289631	0.441983	0.814373	0.284299
FBgn0000392	cup	2L	6663664	6674780	11116	+	0	0
FBgn0000394	cv	X	5690002	5693084	3082	+	0	1		2	4	6	0	0	3	0	0	5	0	0	3	3	10	12	1	1	1	5	4	3	0	4	4	1	7	4	3	3	14	0.977293	0.314968	0.418017	0	0	0.606141	0	0	0.544863	0
FBgn0000395	cv-2	2R	21355015	21379464	24449	-	0	1	C3|T	6	15	22	3	3	8	3	2	13	9	8	29	243	214	186	50	22	10	334	178	174	33	27	26	1797	896	1082	107	19	129	0.369588	0.148891	0.193213	0.655023	0.188848	0.203758	0.395727	0.134197	0.17858	0.388441
FBgn0000404	CycA	3L	11826719	11833578	6859	-	0	1	G|L1°	134	628	750	23	70	207	12	64	304	59	367	672	10	100	152	4	22	29	3	32	32	49	72	102	105	80	119	3	1	53	29.422	22.2197	23.4788	17.9004	15.7068	18.7929	5.6423	15.3071	14.8855	9.07685
FBgn0000405	CycB	2R	22803521	22806948	3427	-	0	1	L1°	12	217	277	17	173	322	14	214	915	76	902	1631	9	202	341	0	60	67	1	86	54	1	105	90	11	69	131	0	15	119	5.27345	15.3668	17.3557	26.4808	77.6933	58.5096	13.175	102.441	89.672	23.4015
FBgn0000406	Cyt-b5-r	2L	16788774	16790721	1947	-	0	1		0	1	1	0	0	0	0	0	2	0	0	6	1	0	1	0	1	0	0	1	0	0	0	0	0	0	1	0	0	0	0	0.124644	0.110283	0	0	0	0	0	0.344996	0
FBgn0000411	D	3L	14175610	14178620	3010	-	0	1		1	5	3	2	4	16	0	7	25	4	24	58	0	6	8	0	1	0	0	1	4	1	1	4	0	2	6	1	0	3	0.500335	0.403127	0.214008	3.54699	2.04524	3.31008	0	3.8151	2.78948	1.40229
FBgn0000412	D1	3R	9238083	9240654	2571	-	0	1	G|E1°	492	2990	4024	77	337	985	31	190	1110	92	762	1548	113	388	549	60	134	143	76	146	166	376	404	552	455	365	566	191	80	499	288.198	282.233	336.071	159.877	201.734	238.572	38.8862	121.235	145.001	37.7598
FBgn0000414	Dab	3L	16712126	16724575	12449	+	0	1		1	3	7	0	1	3	0	0	1	0	0	2	5	3	2	2	3	1	2	3	4	9	7	14	7	7	9	8	0	5	0.120974	0.0584824	0.120737	0	0.123628	0.150062	0	0	0.0269784	0
FBgn0000416	Sap-r	3R	30883464	30889062	5598	-	0	0	C1|C2|C3|C4|P	97	462	623	15	117	291	29	57	257	33	119	299	941	892	900	627	335	278	507	431	333	1138	708	811	424	287	441	1506	333	1677	26.0956	20.0285	23.8963	14.3039	32.1666	32.3702	16.7071	16.7039	15.4188	6.22049
FBgn0000422	Ddc	2L	19116483	19120306	3823	-	0	1		1	6	19	1	9	23	0	4	26	7	20	59	19	70	109	1	4	4	41	31	54	13	3	6	1	2	6	0	0	5	0.393934	0.380878	1.06715	1.39634	3.62318	3.74635	0	1.71645	2.28412	1.93214
FBgn0000426	SmF	2R	12183844	12184310	466	-	0	1	G|E1°	694	3917	4014	41	250	660	39	109	641	129	439	885	473	960	721	171	336	201	207	295	195	914	880	754	265	284	306	146	83	354	2242.85	2039.89	1849.55	469.672	825.669	881.949	269.907	383.721	461.979	292.111
FBgn0000427	dec-1	X	7867161	7873222	6061	-	0	1		0	5	2	0	1	1	1	0	8	1	3	11	2	1	6	3	2	4	5	0	4	17	20	37	0	1	1	0	0	0	0	0.2002	0.0708535	0	0.253926	0.10274	0.532098	0	0.443298	0.1741
FBgn0000439	Dfd	3R	6791836	6802428	10592	+	0	1		0	0	0	0	0	5	0	0	7	1	3	8	0	1	2	0	0	0	1	0	0	0	1	1	0	0	1	0	0	3	0	0	0	0	0	0.293953	0	0	0.221958	0.0996244
FBgn0000442	Pkg21D	2L	786153	790798	4645	-	0	1		0	0	0	0	0	0	0	0	0	0	0	1	0	0	1	0	0	0	0	0	0	0	0	0	0	0	0	0	0	1	0	0	0	0	0	0	0	0	0	0
FBgn0000447	Dhod	3R	8651391	8652916	1525	-	0	1	M1°|L1°	93	774	1074	34	179	403	44	222	952	144	991	2133	104	364	507	42	132	120	41	140	131	196	298	315	69	118	218	46	40	232	91.8419	123.171	151.22	119.016	180.649	164.559	93.0505	238.813	209.661	99.6406
FBgn0000448	Hr3	2R	10203995	10237348	33353	-	0	0		0	0	0	0	0	0	0	0	0	0	0	1	0	0	0	0	0	0	0	0	0	0	0	0	0	0	2	1	0	2	0	0	0	0	0	0	0	0	0	0
FBgn0000449	dib	3L	4062292	4064551	2259	+	0	1		0	1	3	1	0	2	0	0	1	0	1	1	0	0	0	0	0	0	0	0	0	10	5	9	0	1	0	0	0	0	0	0.107429	0.285155	2.36309	0	0.551314	0	0	0.148674	0
FBgn0000451	ect	3L	10190276	10201837	11561	-	0	1		0	0	0	0	0	1	0	0	2	0	0	0	1	0	0	0	0	0	1	0	0	0	0	0	0	0	0	0	0	0	0	0	0	0	0	0.0538629	0	0	0.0581011	0
FBgn0000454	Dip-B	3R	13782288	13785676	3388	+	0	1	P	40	276	355	6	52	153	1	24	158	9	66	182	117	324	280	40	85	70	79	109	72	117	162	166	76	69	102	305	50	595	17.7805	19.7699	22.4989	9.45375	23.6217	28.1212	0.951902	11.621	15.6626	2.80313
FBgn0000455	Dip-C	3R	12411809	12413759	1950	-	0	1		32	210	326	5	41	78	2	14	91	6	50	114	51	105	125	15	36	39	30	45	30	61	71	67	46	56	68	52	31	93	24.714	26.135	35.897	13.6877	32.3594	24.9084	3.30774	11.7779	15.6732	3.24684
FBgn0000459	disco	X	16210598	16216750	6152	-	0	1		0	4	5	0	2	2	0	1	8	1	4	10	0	2	3	0	1	0	0	1	0	0	0	2	0	0	0	1	0	4	0	0.157791	0.174514	0	0.50034	0.202441	0	0.26666	0.436741	0.171525
FBgn0000463	Dl	3R	19302731	19326217	23486	-	0	1	T	53	125	148	5	9	16	0	1	12	1	9	14	0	3	5	0	0	1	2	1	2	10	6	7	115	25	110	0	0	1	3.39856	1.29163	1.3531	1.13647	0.589773	0.424225	0	0.0698499	0.171602	0.0449298
FBgn0000464	Lar	2L	19586623	19732069	145446	+	0	0	G|C3|T	97	258	344	8	12	67	2	0	12	6	11	17	45	49	55	19	8	17	67	48	42	104	55	68	164	54	113	88	21	105	1.00438	0.430484	0.507846	0.293619	0.126979	0.286852	0.044347	0	0.0277095	0.0435305
FBgn0000473	Cyp6a2	2R	6779749	6781491	1742	-	0	1		0	2	2	0	0	0	0	0	0	0	1	0	0	1	0	0	1	0	1	1	0	2	1	0	0	0	0	0	0	1	0	0.278625	0.246523	0	0	0	0	0	0	0
FBgn0000477	DNaseII	3R	18019375	18021161	1786	+	0	1		0	0	0	0	0	1	0	0	1	0	2	0	0	1	0	1	0	0	0	0	0	0	1	0	0	0	0	5	5	8	0	0	0	0	0	0.348661	0	0	0.188048	0
FBgn0000479	dnc	X	3176440	3343767	167327	+	0	1	C3|C4	125	200	269	8	5	40	1	1	15	2	7	10	51	50	55	18	14	18	149	79	83	301	101	188	87	58	69	113	17	96	1.12505	0.29007	0.345193	0.255223	0.0459892	0.14886	0.0192739	0.00980412	0.0301075	0.0126127
FBgn0000482	dor	X	1665052	1668451	3399	+	1	1		11	57	62	0	1	13	0	1	10	0	3	14	11	21	23	5	13	3	13	5	11	11	14	16	16	11	10	15	6	16	4.87382	4.0697	3.91666	0	0.452794	2.38165	0	0.48264	0.988095	0
FBgn0000489	Pka-C3	3L	15925805	15954797	28992	-	0	1	L1°	0	18	21	8	17	38	7	28	154	29	169	371	3	23	63	0	6	5	1	6	16	10	24	32	1	6	22	1	2	23	0	0.150672	0.155531	1.47302	0.902449	0.816189	0.778674	1.58436	1.78399	1.05551
FBgn0000490	dpp	2L	2428372	2459823	31451	+	1	1		0	11	14	3	9	20	1	7	92	7	58	154	66	54	90	15	7	9	45	38	22	11	8	8	0	1	12	63	7	41	0	0.0848783	0.0955805	0.509194	0.440413	0.395987	0.102542	0.365122	0.982434	0.234859
FBgn0000492	Dr	3R	29556386	29565244	8858	+	0	1		0	0	0	0	0	0	0	0	1	0	1	2	0	0	0	0	0	0	0	0	0	0	0	0	0	0	0	0	0	0	0	0	0	0	0	0	0	0	0.0379153	0
FBgn0000499	dsh	X	11355881	11358724	2843	+	0	1		38	79	119	16	28	69	10	26	130	43	84	201	32	36	63	9	7	7	14	6	8	51	17	16	53	8	30	51	3	24	20.1296	6.74355	8.98764	30.0427	15.1577	15.1132	11.3438	15.0028	15.3574	15.9601
FBgn0000500	Dsk	3R	4189692	4190260	568	-	0	1		0	0	0	0	0	0	0	0	0	0	0	0	0	0	1	0	0	0	0	0	0	0	1	2	0	0	0	0	0	0	0	0	0	0	0	0	0	0	0	0
FBgn0000504	dsx	3R	7924323	7967408	43085	-	0	1	T	6	20	30	2	5	3	0	0	10	3	5	16	37	25	35	27	23	25	62	37	27	226	99	121	477	176	285	9	2	10	0.209726	0.112653	0.14951	0.247799	0.178606	0.0433591	0	0	0.0779514	0.0734749
FBgn0000520	dwg	X	2727698	2730042	2344	+	0	1		16	73	112	0	2	9	0	2	5	2	3	1	3	16	6	1	5	3	6	8	3	4	18	16	9	15	28	9	5	21	10.2799	7.55795	10.2597	0	1.31318	2.39095	0	1.39974	0.716411	0.90036
FBgn0000524	dx	X	6533999	6538575	4576	+	1	1		6	32	35	1	1	10	0	1	9	0	4	13	6	15	11	6	1	3	8	11	5	14	11	9	17	16	25	9	4	9	1.97466	1.69708	1.64232	1.16657	0.33633	1.36082	0	0.3585	0.660551	0
FBgn0000527	e	3R	21229839	21237177	7338	-	0	1		0	0	0	0	0	0	0	0	0	0	0	0	0	0	1	0	0	0	0	0	0	0	0	0	0	0	0	0	0	0	0	0	0	0	0	0	0	0	0	0
FBgn0000529	bsh	2L	19765776	19769067	3291	-	0	1		0	0	1	0	0	0	0	0	0	0	1	3	0	0	0	0	0	0	0	1	0	0	1	0	0	0	0	0	0	0	0	0	0.0652451	0	0	0	0	0	0	0
FBgn0000533	ea	3R	15328729	15330408	1679	+	0	1		1	13	15	0	1	4	0	1	1	2	6	8	26	48	46	6	17	9	12	29	18	21	39	41	0	0	5	0	0	5	0.896968	1.87902	1.9183	0	0.916645	1.48352	0	0.977066	0.200032	1.25696
FBgn0000535	eag	X	14955477	15009989	54512	+	0	1		2	1	2	0	0	1	0	0	1	0	0	0	1	0	1	0	0	0	0	0	1	0	1	1	0	0	0	0	0	0	0.0552542	0.00445191	0.00787796	0	0	0.0114233	0	0	0.00616109	0
FBgn0000536	eas	X	16278328	16285618	7290	+	1	1	C3|P	17	71	81	4	8	35	2	8	63	11	29	105	89	100	89	21	36	16	64	63	47	23	38	31	14	9	24	161	34	158	3.51196	2.36358	2.3858	2.92906	1.68894	2.98969	0.884786	1.80027	2.90244	1.59224
FBgn0000541	E(bx)	3L	233926	246912	12986	-	0	1	G	109	259	430	21	50	113	5	15	99	21	57	154	29	53	74	10	9	25	26	36	34	64	47	57	71	45	84	42	17	71	12.6409	4.8402	7.10999	8.63257	5.92579	5.41861	1.24174	1.89492	2.56041	1.70643
FBgn0000542	ec	X	3811698	3857621	45923	+	0	1		0	2	1	0	1	2	0	0	3	1	1	6	7	8	8	1	0	0	6	7	4	15	8	14	23	6	11	37	7	34	0	0.0105691	0.00467569	0	0.0335136	0.0271197	0	0	0.0219402	0.0229781
FBgn0000543	ecd	3L	2263581	2265857	2276	-	0	1	G	54	267	335	2	25	108	0	11	68	2	38	74	24	38	67	10	11	17	14	20	20	31	34	32	31	22	59	34	10	63	35.7313	28.4694	31.6044	4.69088	16.9052	29.5486	0	7.92858	10.0343	0.92726
FBgn0000546	EcR	2R	6087873	6169087	81214	-	0	1	P	2	4	7	0	1	2	0	1	1	1	3	4	16	11	8	3	5	2	47	23	17	27	10	11	92	38	54	202	38	102	0.0370874	0.0119527	0.0185073	0	0.0189505	0.015335	0	0.0201997	0.00413541	0.0129931
FBgn0000547	ed	2L	4031377	4115749	84372	+	0	1	C3|T|P	10	29	42	1	1	9	2	0	10	0	7	10	94	70	47	29	31	21	99	72	58	198	106	135	482	184	288	207	31	179	0.178496	0.0834139	0.106887	0.06327	0.0182412	0.0664247	0.0764482	0	0.0398063	0
FBgn0000551	Edg78E	3L	21296763	21297803	1040	-	0	1		0	2	2	0	2	3	0	0	3	0	4	7	1	5	3	0	0	0	2	1	0	0	0	0	0	0	2	0	1	1	0	0.466697	0.412926	0	2.95971	1.79628	0	0	0.968808	0
FBgn0000552	Edg84A	3R	6684445	6685157	712	+	0	1		1	0	0	0	0	1	0	0	0	0	0	0	0	0	0	0	0	1	0	0	0	0	0	0	0	0	0	0	0	1	2.11518	0	0	0	0	0.874591	0	0	0	0
FBgn0000557	eEF1alpha2	3R	31738468	31743306	4838	+	0	1		39	121	198	5	9	46	3	11	53	7	42	85	1	8	13	0	1	3	1	3	4	0	3	9	0	3	6	1	0	9	12.1402	6.06957	8.78769	5.51697	2.86305	5.92076	1.99982	3.72994	3.67925	1.52678
FBgn0000559	eEF2	2L	21677913	21682164	4251	-	1	1	G|C4|T|P	1082	4044	5099	47	221	731	26	57	429	42	163	480	858	1072	1099	397	470	435	420	479	398	1390	1287	1506	1136	883	1149	1568	431	1956	383.322	230.865	257.555	59.0205	80.0116	107.081	19.725	21.9967	33.8935	10.4256
FBgn0000560	eg	3L	21808703	21817600	8897	+	0	1		2	4	5	1	12	10	2	2	25	1	23	45	1	6	6	0	1	0	0	1	3	1	1	5	3	2	2	1	1	3	0.338543	0.109108	0.120671	0.600002	2.07582	0.699909	0.724974	0.368775	0.943727	0.118604
FBgn0000562	egl	2R	23734904	23746829	11925	-	0	1		3	5	6	0	0	1	1	0	3	1	0	5	43	33	30	12	6	7	43	18	11	36	19	23	35	20	34	11	7	21	0.37887	0.101754	0.108036	0	0	0.0522188	0.270444	0	0.0844914	0.0884882
FBgn0000564	Eh	3R	17446642	17448858	2216	-	0	1
FBgn0000565	Eip71CD	3L	15511052	15513202	2150	+	0	1		12	87	127	0	3	28	1	4	19	3	14	27	23	48	45	8	21	14	16	21	14	16	40	39	30	45	56	57	20	121	8.40563	9.82018	12.6836	0	2.14751	8.1097	1.50002	3.05208	2.96801	1.4724
FBgn0000566	Eip55E	2R	18627918	18629395	1477	+	0	1	C1|C2|C3	35	310	345	4	22	52	17	16	92	16	52	82	660	1363	1080	423	780	402	465	766	441	547	674	500	79	83	90	74	42	166	35.6874	50.9354	50.155	14.4569	22.9242	21.9234	37.1197	17.7711	20.9198	11.431
FBgn0000567	Eip74EF	3L	17558672	17619325	60653	-	0	1	P	2	2	3	0	2	6	0	0	8	1	1	4	2	1	3	1	0	1	3	4	4	9	9	14	58	40	70	130	48	195	0.0496598	0.00800233	0.0106205	0	0.0507492	0.0616005	0	0	0.0442984	0.0173977
FBgn0000568	Eip75B	3L	17950953	18064696	113743	-	0	1	C3|C4|P	49	95	121	3	1	13	6	1	19	3	9	26	317	199	225	129	71	77	380	181	175	1084	416	477	212	99	139	373	73	226	0.648782	0.202692	0.228421	0.140797	0.0135309	0.0711711	0.170123	0.0144228	0.0561021	0.0278317
FBgn0000575	emc	3L	749400	753492	4092	+	0	1	C3|C4|T	13	95	132	3	4	19	5	2	33	7	19	21	206	324	300	83	105	101	210	243	218	454	525	640	1414	875	1276	163	41	190	4.78449	5.63413	6.9265	3.91365	1.50444	2.89137	3.94067	0.801806	2.7085	1.80512
FBgn0000576	ems	3R	13901853	13904620	2767	+	0	1	P	0	1	1	0	0	4	0	0	3	0	0	2	0	0	3	0	0	0	0	0	0	0	0	1	0	0	3	117	38	156	0	0.087706	0.0776009	0	0	0.900194	0	0	0.364135	0
FBgn0000577	en	2R	11524006	11528210	4204	-	0	1		0	0	3	1	2	4	1	2	5	2	6	12	0	0	4	0	0	0	0	1	1	0	0	0	0	0	0	0	0	1	0	0	0.153227	1.2698	0.732182	0.592492	0.767137	0.780445	0.399445	0.502009
FBgn0000578	ena	2R	19141632	19163705	22073	+	0	1	P	64	200	295	5	17	57	1	1	18	0	6	18	28	41	51	20	14	21	30	25	29	92	49	121	68	51	66	93	19	166	4.36663	2.19891	2.8697	1.20922	1.18533	1.60805	0.146108	0.0743213	0.27388	0
FBgn0000579	Eno	2L	1724768	1729636	4868	-	0	1	C2|C4	27	446	568	28	178	455	23	186	949	101	810	1773	613	1267	1353	255	576	474	487	552	481	1424	1298	1677	364	276	466	319	92	583	8.35297	22.2343	25.0538	30.7046	56.2757	58.2031	15.2375	62.6812	65.4735	21.8935
FBgn0000581	E(Pc)	2R	11452043	11465270	13227	+	0	1		131	131	195	10	26	96	9	4	53	10	34	76	29	20	33	11	3	5	28	14	12	70	15	32	142	23	40	70	9	29	14.9155	2.40352	3.16555	4.03585	3.02527	4.51955	2.19441	0.496105	1.34575	0.797779
FBgn0000588	esc	2L	11827204	11829405	2201	-	0	1		15	101	138	1	2	22	1	3	14	0	7	14	3	8	6	0	0	3	0	3	4	5	15	9	14	9	8	0	3	2	10.2636	11.1363	13.4628	2.42536	1.3985	6.22426	1.46526	2.23602	2.13628	0
FBgn0000591	E(spl)m8-HLH	3R	26040240	26041008	768	+	0	1		0	0	1	0	0	0	0	0	0	0	2	1	0	0	1	0	0	0	0	3	1	0	13	7	41	33	35	0	1	0	0	0	0.279585	0	0	0	0	0	0	0
FBgn0000592	Est-6	3L	12188818	12190705	1887	+	0	0		0	1	1	0	0	1	0	0	1	0	0	3	0	0	0	0	0	0	1	0	1	0	0	0	0	0	0	0	0	0	0	0.128608	0.11379	0	0	0.33	0	0	0.177983	0
FBgn0000594	Est-P	3L	12190733	12192528	1795	+	0	0		0	1	0	0	0	0	0	1	1	0	0	5	0	1	0	0	0	0	0	0	0	0	0	0	0	0	1	0	0	1	0	0.135199	0	0	0	0	0	0.913924	0.187105	0
FBgn0000606	eve	2R	9979319	9980795	1476	+	0	1		0	0	1	0	1	2	0	1	3	1	1	6	0	0	0	0	0	0	0	0	0	0	0	0	0	0	0	0	0	0	0	0	0.145475	0	1.04271	0.843779	0	1.11145	0.682629	0.71492
FBgn0000611	exd	X	15992468	15996509	4041	+	0	1		50	212	243	1	6	15	2	3	21	1	6	15	67	115	92	25	48	32	45	53	37	77	100	99	49	41	65	54	15	78	18.6341	12.7317	12.912	1.32101	2.28515	2.31147	1.59616	1.21789	1.74534	0.261129
FBgn0000615	exu	2R	20667427	20671083	3656	-	0	1	E1°|M1°|L1°	59	850	1290	100	762	1844	47	454	2534	228	2022	4582	25	345	868	5	113	156	5	152	193	10	168	221	1	106	378	1	36	338	24.3038	56.4224	75.7634	146.013	320.775	314.08	41.4598	203.716	232.782	65.8071
FBgn0000617	e(y)1	X	17842161	17843348	1187	+	1	1	G	81	370	495	6	35	85	1	9	74	3	23	60	82	147	131	37	41	42	36	35	44	116	85	83	65	47	43	34	5	72	102.769	75.6466	89.5427	26.9834	45.3805	44.5916	2.71697	12.4385	20.9378	2.66695
FBgn0000618	e(y)2	X	11576118	11576620	502	-	1	1		91	441	544	14	46	127	10	26	143	26	73	184	162	248	212	57	69	54	57	92	40	174	123	149	129	107	105	87	30	129	273.002	213.193	232.686	148.875	141.028	157.538	64.2439	84.9658	95.6714	54.6529
FBgn0000625	eyg	3L	12462537	12468021	5484	-	0	1		0	0	0	0	0	0	0	0	0	0	0	0	1	0	0	0	0	0	1	1	0	0	0	0	0	0	0	0	0	0	0	0	0	0	0	0	0	0	0	0
FBgn0000629	E(z)	3L	10634575	10638130	3555	-	0	1		37	149	234	1	10	30	2	8	25	1	20	34	4	14	28	1	2	3	10	10	13	14	20	27	16	15	26	14	3	28	15.6744	10.1715	14.1336	1.50161	4.32925	5.25493	1.81437	3.69169	2.36184	0.296828
FBgn0000633	CG17716	2R	13623044	13749367	126323	+	0	1		0	1	2	0	2	0	0	1	1	0	1	2	2	1	0	0	1	0	0	2	1	2	2	1	6	6	8	1	1	0	0	0.00192113	0.00339956	0	0.0243668	0	0	0.0129865	0.00265869	0
FBgn0000635	Fas2	X	4132887	4206093	73206	-	0	1	G|C2|C4|P	231	665	678	12	25	81	4	7	42	7	9	46	94	46	68	169	58	84	157	74	71	2367	915	1187	59	21	24	420	78	391	4.75218	2.20452	1.98865	0.875046	0.525588	0.689007	0.176218	0.156865	0.192687	0.100901
FBgn0000636	Fas3	2L	18320102	18393441	73339	+	0	1	T	0	6	18	2	1	12	2	3	23	5	17	35	6	17	19	6	8	6	21	32	21	54	57	76	477	220	546	23	2	51	0	0.0198543	0.0527003	0.145577	0.0209854	0.10189	0.087949	0.0671059	0.105328	0.0719414
FBgn0000639	Fbp1	3L	14094589	14098053	3464	-	0	1		0	0	4	2	0	6	0	0	17	0	0	5	2	0	17	0	0	0	0	0	2	0	0	0	0	0	2	0	0	1	0	0	0.247946	3.08211	0	1.0786	0	0	1.64824	0
FBgn0000640	Fbp2	2L	9426784	9427917	1133	+	0	0		6	4	28	2	2	26	15	5	105	5	9	54	19	7	83	5	3	19	1	4	7	4	1	9	6	2	25	2	1	16	7.97534	0.856779	5.30645	9.42316	2.71676	14.2899	42.697	7.2396	31.125	4.65676
FBgn0000644	Fcp3C	X	3173376	3174474	1098	-	0	1		1	3	3	0	1	2	0	1	1	0	2	2	8	13	3	0	3	4	3	3	4	3	12	8	1	6	4	10	1	9	1.37159	0.663067	0.586671	0	1.40168	1.13426	0	1.49408	0.305877	0
FBgn0000658	fj	2R	18232761	18236311	3550	+	0	1	T	1	2	6	0	0	0	0	0	0	0	0	3	1	0	2	0	0	0	5	1	2	5	12	26	218	179	216	0	0	2	0.424228	0.136723	0.36291	0	0	0	0	0	0	0
FBgn0000659	fkh	3R	28580976	28585264	4288	-	0	1		0	0	0	0	0	0	0	0	2	0	0	0	0	0	0	0	0	0	0	0	0	0	0	0	0	0	0	0	0	0	0	0	0	0	0	0	0	0	0.156648	0
FBgn0000662	fl(2)d	2R	13819624	13824553	4929	-	0	1	C3|T	59	158	224	1	5	42	2	2	21	2	7	20	40	57	55	18	17	11	85	64	86	81	52	89	74	57	95	39	16	66	18.0269	7.77924	9.75809	1.08302	1.56122	5.3061	1.3086	0.66565	1.4309	0.428169
FBgn0000667	Actn	X	2023822	2042311	18489	-	0	0		12	45	71	0	0	9	0	0	4	0	0	4	5	6	8	6	1	4	5	4	4	27	25	25	33	28	47	42	8	36	0.977452	0.59066	0.824557	0	0	0.30312	0	0	0.0726602	0
FBgn0000709	fliI	X	21339741	21345088	5347	+	0	1		6	18	32	1	5	18	0	0	6	0	5	30	1	2	7	0	1	2	5	4	3	3	2	5	4	0	5	3	0	7	1.68993	0.81696	1.28504	0.998358	1.43917	2.09627	0	0	0.376869	0
FBgn0000711	flw	X	10385960	10409817	23857	+	0	1	T|P	71	163	176	3	6	13	8	3	22	7	7	18	194	118	107	73	42	37	148	66	50	441	138	138	300	90	119	426	42	208	4.48198	1.6581	1.58406	0.671277	0.387068	0.339323	1.08146	0.206291	0.309711	0.309618
FBgn0000715	FMRFa	2R	9906294	9910457	4163	+	0	1		0	2	2	0	1	2	2	0	9	2	3	7	0	0	2	0	1	1	0	1	1	0	1	1	0	2	0	0	0	1	0	0.11659	0.103157	0	0.369697	0.299164	1.54939	0	0.726082	0.506953
FBgn0000719	fog	X	22824317	22855194	30877	-	0	1	P	0	4	9	1	4	6	3	2	15	5	8	26	5	10	16	3	2	0	6	4	3	2	2	2	73	14	38	167	37	127	0	0.0314386	0.0625868	0.172887	0.199378	0.121004	0.313344	0.10626	0.163157	0.170875
FBgn0000721	for	2L	3622074	3656953	34879	-	0	1	C3	21	80	91	2	3	10	4	0	15	3	2	10	101	159	109	31	44	41	80	59	75	111	79	62	46	42	62	50	11	40	0.90674	0.556627	0.560213	0.306099	0.132376	0.178534	0.369855	0	0.144437	0.0907614
FBgn0000723	FER	3R	9367603	9394546	26943	-	0	1	C3|P	9	16	17	0	1	12	2	2	18	4	4	23	123	141	137	20	19	24	148	158	137	75	42	72	66	44	58	209	52	274	0.503065	0.144116	0.135481	0	0.0571223	0.277345	0.239398	0.121775	0.224376	0.15666
FBgn0000808	gd	X	11985154	11987764	2610	-	0	1		2	15	19	0	0	2	0	0	0	0	0	3	0	0	2	0	1	0	0	0	0	2	0	2	0	0	0	0	0	1	1.15403	1.39473	1.56311	0	0	0.477172	0	0	0	0
FBgn0000810	fs(1)K10	X	2242138	2246041	3903	+	0	1		2	49	63	1	12	38	2	6	31	1	12	30	25	19	28	10	3	7	23	9	13	20	12	7	7	5	11	9	3	13	0.771719	3.04675	3.46591	1.36772	4.73189	6.06276	1.6526	2.5219	2.66755	0.270362
FBgn0000826	png	X	1356488	1357601	1113	-	0	1		2	24	47	0	2	4	1	1	7	0	4	4	1	1	4	1	2	5	0	0	1	9	7	10	3	6	10	0	0	0	2.70622	5.23305	9.06731	0	2.76558	2.23795	2.89761	1.47394	2.11229	0
FBgn0000927	fs(1)Ya	X	2724286	2726577	2291	+	0	1		0	1	13	0	0	1	0	0	0	0	0	1	0	0	0	1	1	0	0	0	0	1	0	1	0	1	0	0	0	1	0	0.105929	1.21841	0	0	0.271807	0	0	0	0
FBgn0000928	fs(1)Yb	X	2720468	2724158	3690	+	0	1		9	37	40	5	5	18	0	3	10	1	3	11	24	20	24	15	17	9	22	15	16	117	64	63	21	4	10	1	0	4	3.67319	2.4334	2.3276	7.23336	2.08543	3.03761	0	1.33374	0.910172	0.285968
FBgn0000964	tj	2L	19464267	19467758	3491	+	0	1	C2|C4	16	31	30	0	0	2	0	0	1	2	4	7	13	6	19	67	46	45	36	18	22	537	188	208	1	0	1	0	0	2	6.90236	2.15502	1.84522	0	0	0.356751	0	0	0.0962055	0.604539
FBgn0000996	dup	2R	15376619	15380988	4369	-	0	1		13	117	124	4	21	42	3	4	28	4	17	23	7	13	23	1	4	4	1	8	6	7	9	8	10	5	15	2	0	10	4.48114	6.49894	6.09418	4.88736	7.39757	5.98622	2.2145	1.50194	2.15241	0.966099
FBgn0001075	ft	2L	4198404	4221796	23392	-	0	1		1	3	2	0	1	8	0	0	4	0	8	6	0	0	3	0	1	0	2	2	0	1	0	2	1	2	1	0	0	1	0.0643814	0.0311238	0.0183585	0	0.0657937	0.212965	0	0	0.0574305	0
FBgn0001077	ftz	3R	6864324	6866244	1920	+	0	1		0	3	3	1	8	23	1	6	35	7	33	106	1	7	14	0	2	3	0	1	5	0	4	2	0	0	4	0	0	4	0	0.379192	0.335502	2.78032	6.41269	7.45954	1.67971	5.12654	6.12233	3.84716
FBgn0001078	ftz-f1	3L	18750607	18801309	50702	-	0	0		18	46	61	2	6	12	0	1	4	1	3	10	3	8	6	1	4	2	5	5	4	11	6	13	10	4	10	0	2	6	0.534657	0.220177	0.258333	0.210572	0.182129	0.147381	0	0.0323556	0.0264963	0.0208122
FBgn0001079	fu	X	18657755	18661204	3449	+	0	1		8	36	46	1	3	13	0	0	2	1	5	4	0	4	4	3	2	2	4	1	3	5	5	3	21	11	16	9	7	12	3.49321	2.53307	2.86378	1.54776	1.33869	2.34712	0	0	0.194754	0.30595
FBgn0001083	fw	X	11992915	12003914	10999	-	0	1		0	0	0	0	0	0	0	0	0	0	0	0	0	0	0	0	0	0	0	0	1	0	0	0	6	0	1	0	0	0	0	0	0	0	0	0	0	0	0	0
FBgn0001084	fy	2L	8401476	8403280	1804	-	0	1		2	39	52	0	4	5	0	0	4	1	4	13	3	8	11	3	0	2	3	2	5	1	4	4	6	6	2	2	0	3	1.66963	5.24646	6.18931	0	3.41252	1.72591	0	0	0.744686	0.584935
FBgn0001085	fz	3L	14274343	14368639	94296	+	0	1	T|P	9	21	56	1	0	6	0	1	3	2	0	6	1	3	1	4	3	2	11	5	5	75	26	54	181	72	83	193	23	196	0.14374	0.0540461	0.127518	0.0566113	0	0.0396226	0	0.0173973	0.0106851	0.0223811
FBgn0001086	fzy	2L	16310956	16313097	2141	+	0	1		25	202	250	9	75	120	1	65	187	22	189	383	2	33	68	1	16	14	0	16	21	8	36	34	9	23	48	0	5	31	17.5853	22.8967	25.0726	22.44	53.9134	34.902	1.50633	49.8048	29.3342	10.843
FBgn0001087	g	X	13727204	13736278	9074	-	0	1		20	34	45	5	10	24	1	5	10	7	12	18	46	39	38	21	18	11	73	32	26	123	48	52	36	15	29	35	3	39	3.31939	0.909324	1.06485	2.94149	1.69611	1.64702	0.355416	0.903953	0.370127	0.814035
FBgn0001089	Gal	2L	6003574	6006827	3253	-	0	1		2	34	49	0	51	95	1	17	106	6	73	175	18	35	51	4	6	8	4	12	19	1	9	13	0	4	19	0	0	16	0.92592	2.53649	3.23435	0	24.1289	18.1855	0.991406	8.57313	10.9439	1.94631
FBgn0001090	bnb	X	18794246	18797687	3441	-	0	1	C1|C2|C3|C4	47	213	296	2	7	29	5	7	56	20	23	41	487	506	491	236	144	155	505	300	226	1267	779	1385	2	8	23	20	2	16	20.5703	15.0222	18.4707	3.10271	3.13087	5.24806	4.6862	3.33725	5.46579	6.13323
FBgn0001091	Gapdh1	2R	7791901	7793380	1479	-	0	0	C1|C2|C3|C4	47	1267	1548	8	53	160	27	52	303	33	122	300	1052	2714	2260	1080	2114	1883	836	1562	1157	5921	5804	6353	342	353	489	348	162	743	47.8583	207.896	224.739	28.8747	55.1518	67.3654	58.8751	57.678	68.8057	23.5445
FBgn0001092	Gapdh2	X	15868145	15869661	1516	+	0	0	C1|C2|C4|T	74	477	610	5	24	97	11	18	130	18	56	135	596	954	854	266	432	333	311	374	289	1424	1101	1358	579	423	480	245	121	374	73.5123	76.3586	86.3985	17.6063	24.3649	39.8435	23.4007	19.4782	28.8001	12.529
FBgn0001098	Gdh	3R	23935958	23943101	7143	-	0	1	C1|C2|C3|C4	13	315	311	5	16	47	7	20	76	3	46	71	584	1138	1004	452	809	621	467	690	474	1153	1719	1547	158	257	245	15	18	39	2.74088	10.7021	9.34879	3.73668	3.4474	4.09734	3.16048	4.59329	3.57341	0.443184
FBgn0001099	gdl	3L	15509445	15511047	1602	+	0	0	L1°	18	165	188	14	96	240	20	145	599	116	788	1650	20	138	240	1	44	46	4	36	40	9	69	62	7	34	111	2	11	91	16.9215	24.9954	25.1983	46.6511	92.2275	93.2898	40.2627	148.484	125.578	76.4081
FBgn0001104	Galphai	3L	6972750	6980044	7294	-	0	1	C2|C3|C4|T	198	529	642	18	23	104	9	33	166	21	96	234	415	351	320	202	148	147	341	181	137	1239	481	499	579	167	234	318	40	198	40.8815	17.6006	18.8993	13.1736	4.85304	8.87877	3.97935	7.42203	7.6435	3.03807
FBgn0001105	Gbeta13F	X	15860115	15866175	6060	+	0	1	C3|C4|T|P	526	1492	1668	61	138	394	33	68	363	107	242	595	687	843	810	291	338	304	628	479	389	1967	1050	1137	870	491	680	1169	261	1308	130.72	59.7496	59.1016	53.7345	35.0476	40.4864	17.5621	18.4082	20.118	18.6318
FBgn0001108	DCTN1-p150	3L	13929387	13934656	5269	+	0	1		48	111	183	2	10	54	4	11	64	5	42	118	23	31	40	3	3	8	14	17	17	19	17	23	15	15	23	27	4	28	13.7196	5.1125	7.45759	2.02627	2.92095	6.38191	2.44832	3.42483	4.07945	1.00135
FBgn0001112	Gld	3R	7252063	7265703	13640	-	0	1		0	1	1	0	0	2	0	0	2	0	1	4	11	23	12	0	1	0	7	5	2	1	1	0	5	8	4	0	0	1	0	0.017792	0.015742	0	0	0.0913063	0	0	0.0492454	0
FBgn0001114	Glt	2L	8672698	8676804	4106	+	0	1		18	60	81	4	4	21	0	7	35	2	18	64	0	5	20	0	0	3	0	4	3	1	4	5	0	1	6	48	1	45	6.60209	3.54626	4.23586	5.20041	1.49931	3.18483	0	2.79675	2.86285	0.51399
FBgn0001120	gnu	3L	14802380	14803360	980	-	0	1	G	19	201	245	2	2	8	1	1	5	1	6	12	1	2	1	1	0	0	0	1	0	0	17	11	0	1	4	0	1	2	29.1981	49.7747	53.6804	10.8943	3.14091	5.08334	3.29086	1.67397	1.71354	1.07676
FBgn0001122	Galphao	2R	10437985	10465701	27716	+	0	1	P	16	50	64	4	13	32	2	13	68	16	37	94	55	57	62	29	28	18	83	38	35	127	58	64	64	17	30	167	28	114	0.869395	0.437802	0.495821	0.770417	0.721879	0.71896	0.232721	0.769463	0.824002	0.609163
FBgn0001123	Galphas	2R	23942538	23946936	4398	+	0	1	C4	17	66	82	4	4	16	2	4	15	5	14	9	65	91	80	29	37	43	63	56	42	181	119	136	99	52	69	79	20	83	5.82132	3.64189	4.00345	4.85513	1.39977	2.26543	1.4666	1.49204	1.14548	1.19966
FBgn0001124	Got1	2R	16138352	16141928	3576	+	0	1		71	491	693	13	71	203	13	92	415	47	337	761	221	436	435	110	165	153	123	169	145	296	343	376	57	79	156	35	26	143	29.9012	33.3214	41.6113	19.4063	30.5571	35.3495	11.7242	42.2051	38.9763	13.869
FBgn0001125	Got2	2L	1984512	1987758	3246	-	0	1	P	10	231	280	4	53	129	11	76	402	62	361	867	171	455	439	70	170	125	71	178	143	159	280	285	31	59	110	236	144	605	4.63958	17.2704	18.5219	6.57821	25.1292	24.7472	10.929	38.4096	41.5937	20.1552
FBgn0001128	Gpdh1	2L	5943643	5948968	5325	+	0	1		18	102	144	2	2	26	0	3	29	0	7	26	1	8	12	0	2	1	0	4	3	3	13	10	8	9	18	10	6	17	5.09074	4.64857	5.80655	2.00496	0.578046	3.04046	0	0.924222	1.82906	0
FBgn0001133	grau	2R	21009764	21011921	2157	-	1	1		14	169	210	3	10	41	0	5	32	1	10	33	8	31	33	6	10	7	4	13	11	15	26	27	6	11	17	6	5	18	9.77475	19.0141	20.9047	7.4245	7.13513	11.8364	0	3.80272	4.98253	0.489208
FBgn0001134	Grd	3L	17823333	17839767	16434	+	0	1
FBgn0001137	grk	2L	8431086	8433598	2512	-	0	1		1	6	3	0	2	2	0	0	1	0	1	2	1	5	3	0	2	2	0	0	1	2	6	3	1	6	2	1	2	14	0.599526	0.579656	0.256435	0	1.22536	0.495788	0	0	0.1337	0
FBgn0001138	grn	3R	8147368	8181444	34076	-	0	1		0	1	2	0	2	0	0	0	0	0	1	0	0	0	0	0	0	0	0	0	0	0	0	0	0	0	0	3	0	1	0	0.0071218	0.0126025	0	0.0903302	0	0	0	0	0
FBgn0001139	gro	3R	26041736	26049911	8175	+	0	1	G|T	365	720	864	27	59	190	13	18	140	33	74	208	121	86	115	43	30	30	85	51	35	373	108	148	312	86	158	178	23	149	67.2408	21.3739	22.6935	17.6308	11.1075	14.4728	5.12851	3.6121	5.75162	4.25961
FBgn0001142	Gs1	2L	132077	134472	2395	+	0	1		0	0	1	0	0	0	1	0	1	0	0	1	4	1	3	0	0	1	0	1	0	0	0	1	2	2	2	22	1	20	0	0	0.0896541	0	0	0	1.34657	0	0.140231	0
FBgn0001145	Gs2	X	11422832	11430197	7365	+	0	1		0	3	8	0	0	2	0	0	5	1	4	2	34	55	48	13	34	17	51	32	20	40	18	20	0	1	0	1	0	2	0	0.0988524	0.233235	0	0	0.1691	0	0	0.228006	0.143275
FBgn0001147	gsb-n	2R	25040383	25052331	11948	-	0	1		0	4	2	0	2	2	1	3	8	3	5	20	1	0	3	0	1	0	0	0	1	0	0	1	0	1	3	0	0	0	0	0.0812463	0.0359427	0	0.257624	0.104237	0.269923	0.411909	0.224877	0.264954
FBgn0001148	gsb	2R	25061964	25064643	2679	+	0	1
FBgn0001149	GstD1	3R	12367817	12369268	1451	-	0	1	C1|C2|C3|P	42	677	840	49	168	473	215	186	1148	211	464	1047	6555	13871	10083	2915	5057	2947	2965	5482	3173	4315	5085	3345	169	249	442	10777	6066	24194	43.5923	113.23	124.305	180.271	178.194	202.992	477.867	210.291	265.72	153.447
FBgn0001150	gt	X	2427113	2428967	1854	-	0	1		0	0	0	0	0	0	0	0	0	0	0	0	0	0	0	0	0	0	0	0	0	0	0	1	0	0	0	1	0	0	0	0	0	0	0	0	0	0	0	0
FBgn0001168	h	3L	8675759	8679253	3494	+	0	1	C3|T	4	8	13	2	2	3	1	0	9	0	4	7	43	49	46	24	25	14	81	110	67	118	57	62	304	171	180	26	8	29	1.72411	0.555656	0.798907	3.05565	0.880965	0.534667	0.923024	0	0.865106	0
FBgn0001169	H	3R	20621938	20628915	6977	+	1	1	T	88	235	320	6	27	74	1	4	63	4	18	39	45	37	59	14	8	13	33	19	25	66	30	61	86	49	80	66	9	43	18.9951	8.17406	9.8482	4.5907	5.95589	6.60463	0.46224	0.940516	3.03265	0.604972
FBgn0001170	H2.0	2L	6013059	6019402	6343	-	0	1		0	0	2	0	0	0	0	0	1	0	0	1	0	0	1	0	1	0	1	1	0	7	2	8	0	0	0	0	0	0	0	0	0.0677035	0	0	0	0	0	0.0529487	0
FBgn0001174	halo	2L	1517533	1518148	615	-	0	1
FBgn0001179	hay	3L	10631079	10633969	2890	+	0	0	G	37	185	287	2	17	54	1	5	20	1	12	35	5	15	30	2	5	3	9	17	8	14	30	25	13	13	21	9	5	18	19.2811	15.535	21.3236	3.69427	9.05322	11.6354	1.11593	2.83823	2.32425	0.365129
FBgn0001180	hb	3R	8690980	8697822	6842	-	0	1		0	0	0	0	0	0	0	0	0	0	1	0	1	1	0	0	0	0	0	0	0	0	0	0	0	0	0	0	0	0	0	0	0	0	0	0	0	0	0	0
FBgn0001185	her	2L	16677185	16679691	2506	+	0	0		16	69	111	3	6	31	1	2	30	2	4	15	5	11	19	5	8	8	15	6	9	46	24	18	25	11	20	11	3	18	9.61538	6.682	9.51081	6.39053	3.68487	7.70311	1.28693	1.30925	4.02059	0.842156
FBgn0001186	Hex-A	X	9585675	9589813	4138	+	0	1	C1|C2|C3|C4	40	115	133	12	7	33	22	4	39	24	17	36	1123	522	534	708	277	235	1080	333	297	2795	561	603	382	74	113	161	16	79	14.5578	6.74444	6.90139	15.4806	2.60351	4.96602	17.1462	1.58578	3.16537	6.12019
FBgn0001187	Hex-C	2R	15218837	15220329	1492	-	0	1		0	0	2	0	0	0	0	0	0	0	0	2	6	9	5	1	1	2	1	1	0	3	3	3	0	0	0	0	0	0	0	0	0.287831	0	0	0	0	0	0	0
FBgn0001189	hfw	X	1669570	1673608	4038	+	1	1		8	52	42	3	8	16	0	2	22	3	10	21	38	42	28	5	10	5	11	11	10	16	24	21	33	22	33	31	13	38	2.98367	3.12518	2.23336	3.96599	3.04913	2.4674	0	0.812528	1.82981	0.783969
FBgn0001197	His2Av	3R	26866929	26869220	2291	+	0	1	G|E1°	740	3581	4286	77	206	625	38	133	823	144	420	1147	191	285	509	67	95	103	66	121	100	329	291	430	427	372	464	219	92	525	486.446	379.331	401.701	179.416	138.387	169.879	53.4927	95.236	120.649	66.3256
FBgn0001202	hook	2L	19030844	19033498	2654	-	0	1		27	124	213	2	15	38	2	11	56	5	27	72	38	40	41	10	18	14	10	26	17	38	24	40	32	21	31	37	19	46	15.3211	11.3386	17.2327	4.02277	8.69846	8.91596	2.43033	6.79934	7.08658	1.98798
FBgn0001206	Hmr	X	10590920	10595855	4935	-	0	1		7	34	63	1	5	12	1	0	14	2	11	25	0	5	11	3	1	1	4	5	0	6	4	6	10	6	10	4	1	8	2.13618	1.67198	2.74113	1.08171	1.55932	1.51419	0.653505	0	0.952776	0.427648
FBgn0001208	Hn	3L	7760453	7763166	2713	+	0	1		0	0	0	0	0	0	0	0	1	0	0	0	0	0	0	0	0	0	0	1	0	0	0	0	0	0	0	4	0	0	0	0	0	0	0	0	0	0	0.123794	0
FBgn0001215	Hrb98DE	3R	28599834	28605777	5943	+	0	1	M1°|L1°	268	1506	1898	37	292	700	21	230	1168	117	993	2485	76	268	546	29	122	129	68	155	152	189	289	409	208	224	465	208	97	474	67.9136	61.4976	68.575	33.2347	75.6186	73.3462	11.3959	63.4888	66.0065	20.7742
FBgn0001216	Hsc70-1	3L	13974061	13977761	3700	+	0	1	L1°	0	34	61	2	28	69	15	67	246	37	255	549	4	36	93	0	7	14	1	21	14	0	24	28	0	9	25	0	4	39	0	2.23006	3.54	2.88552	11.6468	11.6127	13.0745	29.7062	22.3297	10.5522
FBgn0001217	Hsc70-2	3R	13044759	13047388	2629	+	0	1	M1°|L1°	4	262	388	12	291	514	33	339	1445	111	1474	3001	24	294	491	2	88	91	2	108	113	2	138	138	3	58	187	0	32	176	2.29138	24.1852	31.6896	24.3662	170.355	121.747	40.4817	211.536	184.598	44.5529
FBgn0001218	Hsc70-3	X	11801696	11807117	5421	-	0	1	E1°|T|P	266	954	1405	23	212	658	8	61	441	40	284	787	310	356	470	118	93	108	147	150	147	488	434	553	472	400	536	1026	261	1244	73.8975	42.7078	55.6509	22.6488	60.1878	75.5843	4.75934	18.4597	27.3218	7.78618
FBgn0001220	Hsc70-5	2R	14252598	14256192	3594	-	1	1	G|E1°	232	1112	1430	41	216	523	10	141	733	60	646	1372	152	383	454	53	104	126	91	128	140	260	284	251	51	56	163	55	23	159	97.216	75.0871	85.4346	60.8979	92.497	90.6168	8.97341	64.36	68.4977	17.6164
FBgn0001222	Hsf	2R	18130303	18134634	4331	-	0	1	G	80	349	446	10	21	66	0	10	75	9	46	98	44	62	70	5	18	11	29	31	19	40	26	38	37	22	40	26	5	37	27.8182	19.5558	22.1117	12.3256	7.46248	9.48945	0	3.7878	5.81598	2.1928
FBgn0001223	Hsp22	3L	9372931	9374964	2033	+	0	0
FBgn0001224	Hsp23	3L	9381882	9382765	883	+	0	1	C1|C2|C3|P	456	2615	3467	57	266	671	211	221	1305	235	554	1270	10995	21070	15469	2750	4356	2414	3801	5516	3485	3482	3766	2633	4279	2891	3165	9381	3537	17662	777.735	718.703	843.08	344.596	463.631	473.203	770.651	410.588	496.363	280.835
FBgn0001225	Hsp26	3L	9376418	9377427	1009	-	0	1	G|E1°|P	1845	6227	6825	529	1200	2597	209	499	3032	700	1673	3453	1415	1818	2105	703	689	530	746	776	608	655	639	615	521	283	605	2125	380	2376	2753.8	1497.71	1452.4	2798.73	1830.38	1602.75	668.022	811.305	1009.22	732.067
FBgn0001226	Hsp27	3L	9384063	9385694	1631	+	0	1	C1|C2|P	2491	8409	10745	508	1073	2826	182	422	2770	430	1350	3173	5557	9593	8112	2032	3346	2355	2426	3071	2107	3986	3891	3246	2464	1944	2241	4984	1788	10866	2300.1	1251.21	1414.58	1662.67	1012.51	1078.96	359.876	424.457	570.395	278.201
FBgn0001227	Hsp67Ba	3L	9377802	9379534	1732	-	0	1	C1|C2|C3|C4	8	110	113	3	14	31	8	5	50	8	19	40	524	942	745	190	306	258	292	307	261	653	596	674	89	70	99	9	2	30	6.95616	15.4129	14.009	9.24634	12.4403	11.1455	14.8963	4.73584	9.69554	4.874
FBgn0001228	CG4456	3L	9372722	9374964	2242	+	0	0		0	15	27	8	13	27	9	21	109	64	105	190	28	13	35	15	9	7	6	10	7	129	36	26	4	7	11	11	1	13	0	1.62366	2.58585	19.0481	8.924	7.49917	12.9462	15.3659	16.3283	30.1223
FBgn0001229	Hsp67Bc	3L	9371511	9372497	986	-	0	1	P	1	1	10	0	1	3	1	0	15	2	4	20	52	43	42	12	5	3	19	31	24	20	12	15	53	16	21	173	34	350	1.52739	0.246128	2.1777	0	1.5609	1.89465	3.27084	0	5.10933	2.14041
FBgn0001230	Hsp68	3R	24055080	24057310	2230	-	0	1	E1°	135	202	318	66	123	294	6	31	265	26	125	280	14	25	88	2	16	17	15	18	12	7	13	21	7	8	24	23	5	58	91.171	21.9829	30.6195	157.992	84.8891	82.0971	8.67725	22.8051	39.9108	12.303
FBgn0001233	Hsp83	3L	3192969	3197059	4090	+	0	1	G|E1°	4514	14828	19836	358	911	3141	159	583	3687	753	2557	6676	2157	1873	2857	414	444	522	783	619	644	1815	1243	1623	1168	510	1012	1502	467	2381	1662.13	879.828	1041.37	467.257	342.805	478.222	125.375	233.841	302.761	194.274
FBgn0001234	lncRNA:Hsromega	3R	21296127	21317836	21709	+	0	0	C3|P	61	251	371	8	13	69	5	10	48	6	25	83	260	720	731	50	110	73	1248	1533	1746	321	330	409	300	271	397	750	374	1885	4.23173	2.8059	3.66952	1.96719	0.921627	1.97922	0.74279	0.755675	0.742594	0.291645
FBgn0001235	hth	3R	10507561	10639568	132007	-	0	1		2	4	12	0	2	6	0	0	6	1	2	8	2	0	0	0	0	0	2	2	0	7	8	10	0	0	2	20	5	18	0.0228171	0.00735363	0.0195191	0	0.0233177	0.0283035	0	0	0.0152653	0.00799368
FBgn0001247	Ide	3L	20371672	20375896	4224	-	1	1		33	104	136	1	17	48	0	8	41	2	26	58	30	41	37	12	12	13	7	15	7	42	38	41	19	14	25	25	7	27	11.7657	5.97514	6.91338	1.26378	6.19408	7.07624	0	3.107	3.25994	0.499632
FBgn0001248	Idh	3L	8356404	8360906	4502	-	0	1	C1|C2|C3	40	489	600	22	177	385	34	196	869	99	859	1702	1008	2663	2094	469	1026	669	520	1078	746	749	1089	1043	438	370	633	205	86	454	13.3808	26.3598	28.6168	26.0864	60.5089	53.2526	24.3562	71.4209	64.8282	23.2046
FBgn0001250	if	X	16752189	16783434	31245	-	0	1		0	4	4	1	1	1	0	0	1	0	0	1	4	4	7	3	4	3	5	4	6	22	15	13	9	2	1	10	7	14	0	0.0310683	0.0274888	0.17085	0.0492574	0.0199299	0	0	0.010749	0
FBgn0001253	ImpE1	3L	8372405	8391171	18766	+	0	1		0	0	1	0	0	0	0	0	1	0	1	0	5	2	8	0	0	1	0	0	1	0	1	0	0	0	0	0	0	0	0	0	0.0114421	0	0	0	0	0	0.0178969	0
FBgn0001254	ImpE2	3L	3510974	3512681	1707	-	0	1		0	0	0	0	0	1	0	0	0	0	0	0	0	0	0	0	1	0	0	0	0	0	0	0	0	0	0	1	0	0	0	0	0	0	0	0.364797	0	0	0	0
FBgn0001255	ImpE3	3R	8028453	8029546	1093	-	0	1		0	7	9	0	2	9	0	0	14	0	17	33	0	3	16	0	0	3	0	2	2	1	2	1	69	37	53	41	6	72	0	1.55423	1.76806	0	2.81619	5.12752	0	0	4.30187	0
FBgn0001256	ImpL1	3L	13382765	13383999	1234	+	0	1		0	0	0	0	0	0	0	0	0	0	0	0	0	2	3	0	0	0	1	1	0	0	0	0	0	0	0	0	0	0	0	0	0	0	0	0	0	0	0	0
FBgn0001257	ImpL2	3L	4224006	4236147	12141	-	0	1	C2|C3|C4|T	13	138	317	1	7	28	4	4	27	8	14	35	97	202	285	76	96	166	99	110	119	1278	791	1599	174	241	398	19	8	52	1.61256	2.75844	5.60635	0.439685	0.887351	1.43611	1.06253	0.540481	0.746894	0.695311
FBgn0001258	Ldh	3L	6259105	6262694	3589	-	0	1	C1|C3	6	68	77	3	22	39	7	28	109	23	61	99	1246	3499	2044	76	195	134	318	635	299	215	245	227	9	27	27	3	8	57	2.51771	4.59805	4.60673	4.46215	9.43411	6.76669	6.29014	12.7985	10.2001	6.76236
FBgn0001259	in	3L	20367198	20370259	3061	+	0	1		0	0	0	0	0	3	0	0	1	0	0	0	0	0	1	0	0	0	0	0	0	0	0	0	0	0	0	0	0	0	0	0	0	0	0	0.6103	0	0	0.10972	0
FBgn0001263	inaD	2R	22855688	22858794	3106	-	0	1		0	1	1	0	0	1	0	0	0	0	0	0	0	0	0	0	0	0	0	0	0	0	0	0	0	0	0	0	0	0	0	0.0781335	0.0691312	0	0	0.200486	0	0	0	0
FBgn0001269	inv	2R	11474465	11509695	35230	+	0	1		0	4	8	2	8	13	1	5	29	10	29	49	1	1	3	0	0	1	0	0	2	0	0	0	0	1	5	0	0	5	0	0.0275541	0.0487588	0.30305	0.349485	0.229782	0.0915426	0.232826	0.276462	0.299524
FBgn0001276	ix	2R	11359437	11360163	726	-	0	1		2	14	15	0	2	1	2	2	3	3	4	5	25	42	46	18	23	18	21	26	18	45	44	34	21	10	28	12	5	24	4.14879	4.67983	4.4364	0	4.2398	0.857726	8.88442	4.51927	1.38782	4.36042
FBgn0001280	janA	3R	30038622	30039533	911	-	0	0		500	3251	3680	160	491	1126	268	394	1933	696	1539	3231	710	1030	1271	217	341	320	260	392	309	914	778	784	260	273	490	221	117	612	826.569	866.039	867.371	937.558	829.497	769.671	948.751	709.5	712.629	806.185
FBgn0001281	janB	3R	30037984	30038728	744	-	0	0	M1°|L1°	39	651	934	443	617	1436	1650	1556	5690	3844	4934	9572	964	1320	2225	119	251	311	69	444	380	58	384	445	57	227	782	73	68	661	78.944	212.347	269.556	3178.54	1276.33	1201.9	7152.32	3430.93	2568.56	5451.98
FBgn0001285	Jon44E	2R	8691448	8692844	1396	+	0	1
FBgn0001291	Jra	2R	10096480	10098556	2076	+	0	1		21	122	167	22	46	93	46	42	169	201	176	356	52	72	113	7	22	30	10	31	28	21	51	61	35	41	68	47	29	157	15.2342	14.2617	17.2729	56.5707	34.1022	27.8959	71.4605	33.1892	27.3407	102.167
FBgn0001296	kar	3R	12682186	12689367	7181	-	0	0		15	19	25	0	1	5	1	3	4	1	1	7	1	2	5	0	2	2	2	2	1	1	5	5	4	0	0	3	1	2	3.14582	0.642107	0.747534	0	0.214322	0.433581	0.449108	0.685348	0.187079	0.146946
FBgn0001297	kay	3R	29765995	29794113	28118	+	0	1	P	2	16	19	2	9	39	1	0	57	6	23	69	39	31	42	16	8	14	37	28	24	58	38	38	57	40	38	262	142	524	0.107121	0.138094	0.145092	0.379701	0.492618	0.863705	0.114697	0	0.680833	0.22517
FBgn0001301	kel	2L	18129884	18138083	8199	-	0	1		14	56	84	4	13	36	1	2	18	5	13	46	20	25	28	3	6	5	9	8	6	16	6	11	22	11	19	9	3	24	2.57155	1.65755	2.19985	2.60433	2.44025	2.73418	0.393346	0.400169	0.737329	0.643507
FBgn0001308	Khc	2R	16266960	16271971	5011	-	1	1		51	225	370	4	25	83	2	9	92	12	33	107	31	40	71	11	24	24	20	26	20	102	70	105	60	47	68	116	26	126	15.3276	10.8967	15.8545	4.2612	7.67834	10.3143	1.28719	2.94641	6.16614	2.52697
FBgn0001311	kkv	3R	5378093	5392866	14773	-	0	1		0	3	2	0	3	2	0	0	3	0	6	10	29	23	54	0	0	1	1	4	6	0	0	1	0	0	1	0	0	0	0	0.0492823	0.0290695	0	0.312539	0.0843037	0	0	0.0682028	0
FBgn0001313	kl-2	Y	573088	664173	91085	+	0	1		0	3	0	0	12	17	1	13	22	3	52	122	0	4	13	0	1	0	0	0	2	0	2	0	0	1	3	0	0	1	0	0.00799306	0	0	0.202762	0.116222	0.035407	0.234138	0.0811196	0.0347551
FBgn0001316	klar	3L	434083	540614	106531	-	0	0	C3|C4|T|P	262	699	981	21	57	169	14	15	108	30	44	125	141	155	194	36	55	61	539	373	359	841	376	620	1543	677	1202	934	177	1006	3.70385	1.59235	1.97728	1.0523	0.823475	0.987861	0.423826	0.230988	0.340485	0.297159
FBgn0001319	kn	2R	14772650	14807061	34411	-	0	1		0	0	0	0	0	0	0	0	0	0	1	0	0	0	1	0	0	0	0	0	0	0	0	0	0	0	0	0	0	1	0	0	0	0	0	0	0	0	0	0
FBgn0001320	kni	3L	20692330	20695378	3048	-	0	1		0	0	0	0	1	2	0	0	2	2	3	8	0	2	1	0	0	0	0	1	0	0	0	0	0	0	0	0	0	0	0	0	0	0	0.504937	0.408602	0	0	0.220376	0.692403
FBgn0001321	knk	3R	10122365	10125664	3299	-	0	1		0	1	3	0	0	1	0	0	6	0	2	5	0	1	2	1	0	1	7	2	3	2	3	3	1	0	1	0	0	0	0	0.0735625	0.195261	0	0	0.188757	0	0	0.610828	0
FBgn0001323	knrl	3L	20597141	20620659	23518	-	0	1		0	1	1	0	1	3	0	0	1	0	1	0	0	1	1	0	0	0	1	0	0	0	0	0	0	0	0	0	0	0	0	0.010319	0.00913009	0	0.0654412	0.0794339	0	0	0.0142807	0
FBgn0001324	kto	3L	19836614	19844944	8330	+	0	1	L1°	27	181	236	3	28	90	6	68	241	32	286	596	18	67	117	5	20	24	8	28	25	28	36	49	25	27	63	21	12	68	4.88142	5.27318	6.08335	1.92253	5.17327	6.72795	2.32296	13.3918	9.71677	4.05367
FBgn0001325	Kr	2R	25226611	25231394	4783	+	0	1		0	0	4	0	2	3	0	0	1	1	1	3	0	0	0	0	0	0	1	0	0	0	0	0	0	0	1	0	0	0	0	0	0.179571	0	0.643549	0.390577	0	0	0.0702182	0.220619
FBgn0001330	kz	X	2237858	2242035	4177	-	0	1		39	95	123	3	5	13	0	1	15	2	2	11	6	8	7	1	2	4	2	2	9	13	10	7	16	7	6	6	2	9	14.0614	5.51947	6.3229	3.83401	1.84229	1.93805	0	0.392745	1.20608	0.505254
FBgn0001341	Mybbp1A	X	629773	633633	3860	+	1	1		39	109	175	2	11	32	0	1	15	1	3	15	3	3	7	1	1	2	2	4	4	12	5	7	8	15	15	9	2	9	15.2162	6.85295	9.73479	2.76592	4.38588	5.16236	0	0.424999	1.30513	0.273374
FBgn0001404	egh	X	2588503	2599111	10608	+	0	1	C1|C2|C3|P	94	223	297	8	22	99	5	12	65	28	38	79	590	469	514	216	124	105	410	254	207	400	215	180	140	62	103	632	85	455	13.3451	5.10164	6.01172	4.02581	3.19184	5.81148	1.5201	1.85576	2.05793	2.78528
FBgn0001491	l(1)10Bb	X	11324294	11325308	1014	-	0	1	M1°	40	277	327	39	90	221	31	79	420	110	327	715	57	133	188	21	53	34	14	46	47	89	89	91	42	42	106	35	19	102	59.4086	66.2949	69.2445	205.316	136.602	135.719	98.5961	127.81	139.111	114.472
FBgn0001565	Hlc	X	21385518	21387946	2428	-	0	1		36	166	205	3	2	21	3	2	15	1	7	15	13	21	23	4	9	9	9	10	11	29	30	33	26	23	36	28	10	30	22.3296	16.592	18.1293	6.59582	1.26775	5.38587	3.98482	1.35131	2.07488	0.434605
FBgn0001612	Grip91	X	13736570	13744683	8113	-	0	1		30	93	111	2	10	26	4	4	17	1	8	27	3	3	10	0	3	3	0	3	1	4	11	11	22	7	18	4	3	4	5.56887	2.78189	2.93777	1.31597	1.89701	1.99562	1.59006	0.808823	0.703748	0.130066
FBgn0001624	dlg1	X	11369665	11409776	40111	+	0	1	C3|C4	35	105	126	3	5	24	1	1	18	6	6	14	126	48	62	35	27	18	121	40	61	243	124	128	145	53	78	140	28	87	1.31411	0.635279	0.674501	0.399258	0.191848	0.372592	0.080403	0.0408989	0.150716	0.157845
FBgn0001941	ifc	2L	5986348	5988854	2506	+	0	1		30	241	337	11	50	125	4	23	144	17	106	222	171	275	309	52	77	60	83	117	81	110	122	175	27	35	64	61	35	142	18.0288	23.3386	28.8752	23.4319	30.7072	31.0609	5.14772	15.0564	19.2988	7.15833
FBgn0001942	eIF4A	2L	5981764	5985909	4145	+	1	1	G|C4|T|P	740	6079	7771	40	282	1040	32	222	1321	113	826	1990	927	2468	2581	354	936	911	508	999	856	1202	2635	3113	1966	3227	3461	1641	835	3790	268.865	355.915	402.558	51.5148	104.707	156.241	24.8978	87.8624	107.036	28.7672
FBgn0001961	Arpc1	2L	13827941	13829741	1800	-	1	1		98	669	877	14	80	243	10	54	304	24	204	454	190	366	395	68	120	109	76	133	96	182	264	292	54	70	124	136	57	359	81.9938	90.197	104.617	41.5195	68.4021	84.0657	17.9169	49.2148	56.7219	14.0696
FBgn0001965	Sos	2L	13813816	13819824	6008	+	0	1		12	22	43	3	3	9	0	0	10	2	2	3	4	8	5	0	0	0	2	2	0	5	4	5	2	1	2	2	1	6	3.00801	0.888651	1.53679	2.66556	0.768499	0.93282	0	0	0.55901	0.351272
FBgn0001967	NimC3	2L	14019357	14020208	851	-	0	1		0	0	2	0	0	4	0	0	5	1	6	7	0	0	2	0	0	0	0	1	1	0	1	0	0	1	2	7	0	7	0	0	0.504634	0	0	2.92695	0	0	1.97329	1.23998
FBgn0001970	Pgant35A	2L	14359252	14361411	2159	+	0	1		15	101	147	0	1	23	0	3	18	5	10	22	11	16	18	4	3	4	9	15	12	10	11	15	14	7	15	26	3	19	10.4632	11.3529	14.6198	0	0.712852	6.63377	0	2.27952	2.80008	2.44377
FBgn0001977	CIAPIN1	2L	15036293	15038861	2568	-	1	1		172	1204	1498	40	231	554	37	140	730	101	451	1118	439	956	905	246	421	302	252	461	285	472	600	506	80	128	213	67	43	272	100.87	113.781	125.254	83.1498	138.442	134.338	46.4668	89.4351	95.4724	41.5021
FBgn0001978	stc	2L	15113480	15118069	4589	+	0	1		50	104	188	3	21	58	3	12	66	20	72	116	23	15	45	5	9	10	4	18	13	18	14	27	13	11	23	12	5	14	16.4089	5.49989	8.79661	3.48979	7.04292	7.87037	2.10833	4.28981	4.83032	4.59892
FBgn0001981	esg	2L	15333866	15336138	2272	+	0	1		0	3	3	0	0	4	0	1	7	0	2	9	1	0	2	0	0	0	1	0	0	0	3	7	18	23	28	0	0	1	0	0.320444	0.283523	0	0	1.09632	0	0.722049	1.03476	0
FBgn0001983	wor	2L	15423297	15425580	2283	-	0	1
FBgn0001986	Mtr4	2L	15752263	15755900	3637	+	0	1	G	45	210	266	2	30	59	1	12	72	8	34	91	5	9	31	3	3	11	1	4	5	5	14	18	12	5	18	9	3	17	18.6336	14.0125	15.7041	2.93551	12.6949	10.1017	0.886732	5.41268	6.64874	2.32108
FBgn0001987	Gli	2L	15756002	15762758	6756	-	0	1	C3|P	5	16	15	0	0	3	0	1	3	0	3	5	46	28	38	6	9	5	80	51	37	62	51	49	8	2	8	71	16	90	1.11457	0.574737	0.476735	0	0	0.276514	0	0.24282	0.149136	0
FBgn0001989	ND-B17	2L	15749319	15751078	1759	-	0	1	C2|C4	114	1090	1308	39	125	366	39	92	551	110	337	795	534	968	914	348	480	380	304	417	298	1515	1384	1343	168	162	215	109	62	259	97.6038	150.383	159.668	118.357	109.369	129.569	71.5047	85.8019	105.205	65.9889
FBgn0001990	wek	2L	15766133	15768349	2216	-	0	1		17	80	74	2	5	34	1	2	23	4	18	31	6	12	13	1	3	3	2	6	4	4	10	9	7	9	15	2	2	10	11.5533	8.7611	7.1703	4.81789	3.47258	9.5542	1.45535	1.48059	3.48584	1.90473
FBgn0001991	Ca-alpha1D	2L	16165831	16190540	24709	+	0	1		1	3	7	0	2	0	1	0	1	0	1	6	0	1	3	0	0	1	1	1	0	0	0	0	0	0	0	0	0	0	0.0609498	0.0294649	0.0608301	0	0.124574	0	0.130521	0	0.0135924	0
FBgn0001992	Cyp303a1	2L	16294183	16296969	2786	+	0	1		0	0	0	0	0	1	0	1	3	0	1	2	0	1	0	0	0	0	0	0	0	0	0	0	0	0	0	0	0	0	0	0	0	0	0	0.223514	0	0.588835	0.361651	0
FBgn0001994	crp	2L	16263556	16287730	24174	-	0	1	C3|C4	90	292	418	4	5	35	1	2	26	1	9	24	129	124	122	74	47	39	106	74	72	353	153	166	132	66	94	82	20	86	5.60688	2.93139	3.71282	0.883299	0.318327	0.901581	0.13341	0.135724	0.361222	0.0436511
FBgn0001995	mRpL4	2L	16328059	16329132	1073	-	0	1	G|C4	115	589	728	14	81	157	9	25	114	19	83	152	135	216	190	80	108	89	66	109	60	346	288	295	49	28	70	27	12	57	161.408	133.215	145.682	69.6506	116.182	91.114	27.0507	38.2221	35.6825	18.6852
FBgn0002021	l(2)37Bb	2L	19049843	19051612	1769	-	1	1		40	258	242	6	27	85	2	24	103	7	80	161	33	99	82	17	45	40	18	36	25	61	85	76	8	13	18	8	9	32	34.0533	35.3941	29.374	18.1059	23.4903	29.921	3.64618	22.2566	19.5551	4.17555
FBgn0002022	Catsup	2L	19041862	19043614	1752	+	1	1		53	331	455	4	59	149	4	46	199	19	176	415	27	73	118	10	26	19	14	28	22	59	65	110	91	91	132	102	31	129	45.5585	45.8493	55.7639	12.1877	51.8286	52.9587	7.36312	43.0723	38.1477	11.4436
FBgn0002023	Lim3	2L	19079256	19108427	29171	-	0	1		3	33	58	9	52	157	10	52	283	27	213	446	1	26	100	1	15	15	1	16	14	0	10	28	0	11	40	0	6	35	0.154881	0.274537	0.426926	1.64698	2.74349	3.35146	1.10557	2.92433	3.25825	0.976689
FBgn0002031	l(2)37Cc	2L	19121345	19123869	2524	-	1	1		203	1540	1708	28	167	489	41	145	718	117	633	1430	457	1010	994	181	378	257	194	403	274	591	864	829	104	174	265	96	77	299	121.125	148.071	145.303	59.2195	101.831	120.644	52.3878	94.2439	95.5399	48.9148
FBgn0002036	CG10561	2L	19114401	19116570	2169	+	0	1	L1°	8	81	113	8	52	130	19	85	372	58	376	777	32	125	192	9	44	37	10	61	58	15	40	46	3	24	59	4	12	65	5.55467	9.06284	11.1865	19.6891	36.8974	37.3224	28.2507	64.2886	57.6014	28.2171
FBgn0002044	swm	2L	19493251	19497978	4727	+	1	1	G	177	195	306	9	24	96	3	11	49	12	23	61	44	18	26	12	9	9	60	28	28	112	16	41	107	26	47	117	17	63	56.3917	10.0112	13.8999	10.1637	7.81407	12.6465	2.04678	3.81752	3.48145	2.6788
FBgn0002069	AspRS	2R	12877004	12883168	6164	+	0	0	G|P	119	587	708	2	47	152	4	11	65	3	23	63	79	114	132	21	51	37	46	50	58	124	122	147	96	70	92	162	38	266	29.0745	23.1108	24.663	1.73206	11.7351	15.3556	2.09283	2.92755	3.54161	0.513573
FBgn0002121	l(2)gl	2L	9839	21376	11537	-	0	1	C3	15	61	70	4	5	26	4	6	22	8	16	39	82	82	81	19	18	19	78	69	44	108	73	92	81	46	58	63	24	80	1.95806	1.28314	1.30281	1.85082	0.667005	1.40335	1.11816	0.853165	0.640442	0.731713
FBgn0002174	CG5504	2R	23706913	23709026	2113	+	0	1	M1°|L1°	74	892	1180	15	215	481	7	179	839	49	776	1681	70	340	470	27	136	139	25	114	100	84	299	333	18	74	143	12	19	152	52.7424	102.448	119.911	37.8955	156.6	141.753	10.684	138.972	133.356	24.4704
FBgn0002183	dre4	3L	1871574	1876312	4738	-	1	1	G|E1°	115	453	697	9	44	129	1	17	96	9	45	109	15	29	48	7	13	8	11	9	10	39	28	50	50	25	59	24	3	34	36.5536	23.2029	31.5874	10.1401	14.2925	16.9543	0.680676	5.88611	6.80497	2.00443
FBgn0002283	l(3)73Ah	3L	16588475	16590132	1657	+	1	1		32	147	184	13	33	113	7	28	153	26	119	282	17	48	67	3	15	17	10	19	23	23	25	35	27	29	56	19	7	40	29.0841	21.5295	23.8436	41.881	30.6509	42.466	13.6242	27.7211	31.0112	16.5575
FBgn0002284	Prosbeta6	3L	16609400	16610418	1018	-	0	1	G	707	4147	4901	114	484	1236	101	317	1743	354	1277	2746	862	1756	1714	432	658	587	409	723	512	1385	1454	1493	444	460	670	238	143	712	1045.92	988.61	1033.74	597.797	731.727	756.059	319.97	510.842	575.042	366.944
FBgn0002306	sas	3R	7162808	7183702	20894	+	0	1		5	19	34	1	10	18	0	2	23	3	6	23	0	2	10	0	2	1	0	4	2	0	1	3	0	1	1	0	0	0	0.360393	0.220684	0.349408	0.255491	0.736597	0.536459	0	0.15703	0.369706	0.151511
FBgn0002354	l(3)87Df	3R	13030913	13031598	685	+	0	1		54	362	437	18	65	155	17	46	232	61	181	341	87	166	184	38	62	57	41	50	50	200	174	170	46	37	55	33	8	74	118.722	128.25	136.983	140.274	146.041	140.905	80.0376	110.165	113.749	93.9687
FBgn0002413	dco	3R	31054085	31061210	7125	-	0	0	G|E1°	208	421	636	27	101	258	4	18	158	20	73	188	159	116	141	41	27	37	114	53	59	257	73	122	139	60	105	129	23	133	43.9649	14.3396	19.1667	20.229	21.8167	22.5486	1.81055	4.14441	7.4477	2.96203
FBgn0002431	hyd	3R	9714623	9725615	10992	-	1	1	G|E1°	221	484	615	13	54	165	4	6	83	15	62	123	61	64	101	22	28	15	32	23	28	84	50	61	30	25	33	18	4	35	30.2791	10.6858	12.0136	6.3134	7.56082	9.34744	1.1736	0.895466	2.53601	1.43999
FBgn0002440	l(3)mbn	3L	6123934	6128807	4873	-	0	1		0	2	2	1	0	0	0	0	3	1	0	5	0	0	0	0	0	0	0	0	0	0	0	0	0	0	1	0	0	0	0	0.099603	0.0881271	1.09547	0	0	0	0	0.206764	0.216545
FBgn0002441	l(3)mbt	3R	27266326	27273273	6947	-	1	1		73	195	323	10	36	73	2	9	56	7	22	65	48	44	52	19	11	9	24	19	18	42	23	33	29	16	33	15	3	21	15.8253	6.81202	9.98346	7.68421	7.97548	6.54351	0.928471	2.1253	2.70733	1.06327
FBgn0002466	sti	3L	12507998	12514815	6817	-	0	0		38	101	140	2	20	32	0	5	20	4	11	23	0	0	8	0	0	1	1	1	1	7	4	14	4	9	9	0	0	5	8.39495	3.59556	4.40971	1.56615	4.51532	2.92309	0	1.20324	0.985341	0.619171
FBgn0002521	pho	4	1172469	1181628	9159	-	0	1		95	341	452	21	73	164	17	39	242	40	187	400	44	94	124	18	32	33	30	33	26	87	76	113	101	59	124	53	13	114	15.6208	9.03535	10.5966	12.2396	12.2667	11.1502	5.986	6.9854	8.87395	4.60846
FBgn0002522	lab	3R	6661427	6678590	17163	-	0	1		1	6	11	3	16	30	2	16	41	14	44	100	2	6	18	0	3	5	0	1	5	0	5	5	0	4	7	0	1	6	0.0877474	0.0848392	0.137618	0.933092	1.43476	1.08846	0.375814	1.52933	0.802307	0.860753
FBgn0002524	lace	2L	15499127	15505018	5891	+	0	1	C1|C3	14	76	83	0	1	8	4	6	14	10	9	17	369	271	238	104	60	46	171	124	86	149	103	116	20	22	20	131	12	137	3.57904	3.13086	3.02527	0	0.261254	0.845641	2.18981	1.67085	0.798158	1.79124
FBgn0002525	Lam	2L	5542480	5546642	4162	+	0	1	G|E1°	173	868	1129	14	90	267	5	41	196	27	167	403	38	68	121	15	29	32	32	39	40	103	107	162	139	104	164	50	26	115	62.5996	50.6123	58.2462	17.9565	33.2807	39.9479	3.87439	16.1606	15.8163	6.84551
FBgn0002526	LanA	3L	6203831	6218022	14191	-	0	1	C1|C4|P	2	38	48	1	2	12	4	2	25	8	6	22	389	242	243	120	42	40	163	64	89	409	167	222	174	79	102	882	133	577	0.212248	0.649844	0.72628	0.376169	0.216905	0.526567	0.90904	0.231202	0.591666	0.594868
FBgn0002531	Lcp1	2R	8430115	8431243	1128	-	0	0		0	2	3	1	1	1	0	0	4	0	2	3	0	0	1	0	0	0	0	0	0	0	0	0	0	1	0	0	0	0	0	0.430288	0.571068	4.73246	1.3644	0.552047	0	0	1.19097	0
FBgn0002533	Lcp2	2R	8433797	8434785	988	-	0	0		0	2	1	1	0	3	0	0	1	0	1	2	0	0	1	0	0	0	0	0	0	0	0	0	0	0	1	0	0	0	0	0.49126	0.21733	5.40306	0	1.89082	0	0	0.339933	0
FBgn0002534	Lcp3	2R	8435310	8436095	785	+	0	0		0	1	2	0	1	1	0	0	1	0	1	2	1	1	0	0	0	0	0	0	0	0	0	0	0	0	0	0	0	1	0	0.30915	0.547061	0	1.96057	0.79326	0	0	0.427839	0
FBgn0002535	Lcp4	2R	8437647	8438495	848	+	0	0		0	0	0	0	0	0	0	0	0	1	1	2	0	1	0	0	0	0	0	0	0	0	0	0	0	0	0	0	0	0	0	0	0	0	0	0	0	0	0	1.24437
FBgn0002542	lds	3R	7920431	7924491	4060	+	0	1		41	212	308	11	49	128	4	27	154	23	155	297	11	38	73	2	16	11	5	21	13	21	53	44	56	51	85	11	7	36	15.2085	12.6721	16.2892	14.4632	18.5747	19.6322	3.17738	10.9097	12.7393	5.97786
FBgn0002543	robo2	2L	1380086	1420453	40367	-	0	0	T|P	9	25	43	1	2	16	5	2	22	3	8	27	14	13	25	13	15	23	48	37	42	284	168	209	1216	606	882	2031	372	2136	0.335771	0.150298	0.228727	0.132242	0.0762527	0.246819	0.399466	0.081279	0.18304	0.0784221
FBgn0002552	lin	2R	8914524	8918234	3710	+	1	1		14	45	61	1	6	22	0	4	18	1	15	26	2	9	11	1	6	4	7	8	2	10	9	13	16	11	17	6	3	12	5.68305	2.94359	3.53046	1.43887	2.48902	3.69261	0	1.76873	1.62948	0.284426
FBgn0002561	l(1)sc	X	409721	410817	1096	+	0	0
FBgn0002562	Lsp1alpha	X	12490291	12492982	2691	+	0	1		1	1	3	0	0	3	2	1	19	1	1	5	3	1	17	0	0	3	0	0	2	0	2	3	0	0	4	2	1	3	0.559647	0.0901831	0.239377	0	0	0.694213	2.39691	0.609623	2.37132	0.39213
FBgn0002563	Lsp1beta	2L	898500	901316	2816	+	0	1		2	3	19	8	1	26	12	3	33	3	0	14	11	3	34	4	0	1	2	4	6	0	0	0	0	0	8	0	0	10	1.06961	0.25854	1.44876	15.1654	0.546536	5.74945	13.7431	1.74769	3.93578	1.12417
FBgn0002564	Lsp1gamma	3L	66430	68995	2565	+	0	1		0	0	4	1	0	6	1	0	12	0	0	7	3	0	11	2	0	3	1	1	1	0	0	0	0	2	3	0	0	5	0	0	0.334848	2.08118	0	1.45663	1.25733	0	1.57124	0
FBgn0002565	Lsp2	3L	12129393	12131869	2476	+	0	1		2	3	7	6	4	16	3	1	42	0	14	26	12	10	50	1	0	3	1	0	9	0	2	9	2	0	14	1	1	8	1.21649	0.294042	0.607048	12.9359	2.48634	4.02397	3.90757	0.662558	5.69703	0
FBgn0002566	lt	2L	22924795	22943135	18340	+	0	1		51	200	220	8	16	70	2	6	56	10	36	88	28	60	62	16	27	25	35	45	30	73	70	67	37	34	51	33	19	62	4.18792	2.64648	2.57572	2.32856	1.34268	2.37675	0.351695	0.536694	1.02551	0.575366
FBgn0002567	Rab32	2R	9177864	9186342	8478	-	0	1		1	41	33	6	28	53	10	35	188	50	174	376	17	87	95	5	13	19	10	32	24	6	24	26	1	5	33	58	18	96	0.177637	1.17362	0.835788	3.77793	5.08296	3.89285	3.80402	6.77251	7.44756	6.2233
FBgn0002569	Mal-A2	2R	8453627	8455782	2155	+	0	1
FBgn0002570	Mal-A1	2R	8449664	8451904	2240	-	0	1
FBgn0002571	Mal-A3	2R	8455909	8457892	1983	-	0	1		0	0	0	0	0	0	0	0	0	0	0	2	0	1	0	0	0	0	0	1	0	0	0	0	0	0	0	0	0	0	0	0	0	0	0	0	0	0	0	0
FBgn0002573	sens	3L	13396228	13401125	4897	-	0	1		0	3	9	0	5	14	1	3	35	2	11	57	0	3	7	1	1	3	0	2	1	0	3	3	0	1	5	0	0	4	0	0.148672	0.394628	0	1.57142	1.78026	0.658576	1.005	2.40042	0.430967
FBgn0002576	lz	X	9284649	9303636	18987	+	0	1		0	0	0	0	0	1	0	0	1	0	0	0	0	0	0	0	0	0	0	0	0	0	0	0	0	0	0	0	0	0	0	0	0	0	0	0.0327966	0	0	0.0176886	0
FBgn0002577	m	X	11754273	11769508	15235	+	0	1		0	0	2	0	0	0	0	0	0	0	0	0	1	4	3	0	0	0	1	0	0	0	1	0	0	0	4	0	0	0	0	0	0.0281879	0	0	0	0	0	0	0
FBgn0002578	Kaz-m1	3R	26014721	26016487	1766	+	0	0		0	0	0	0	0	1	0	0	0	0	0	0	0	0	0	0	0	0	0	0	0	0	0	0	0	1	0	1	0	3	0	0	0	0	0	0.35261	0	0	0	0
FBgn0002579	RpL36	X	628338	629483	1145	-	0	0	G|C1|C2|C4|T|P	2681	22175	22476	175	1091	3159	154	452	2599	296	1353	3153	5674	10888	8671	2314	4062	2728	2728	4308	2743	7687	9597	8604	5530	8701	7171	3076	2095	7967	3526.3	4699.99	4214.92	815.885	1466.46	1718.02	433.762	647.601	762.343	272.791
FBgn0002590	RpS5a	X	17143588	17148264	4676	-	1	1	G|C1|C2|C3|C4|T|P	1553	14038	15951	74	546	1848	80	220	1504	159	587	1499	4751	9970	8466	1935	3715	2680	2155	3708	2671	6289	8597	8602	4245	6399	6263	2604	1938	7733	500.178	728.567	732.469	84.4799	179.709	246.101	55.1761	77.1832	108.025	35.8812
FBgn0002592	E(spl)m2-BFM	3R	26016514	26017470	956	-	0	1	T	6	65	97	1	7	28	4	2	34	1	11	51	5	7	31	7	3	10	5	5	9	276	212	347	2925	1728	2599	126	36	298	9.45194	16.5004	21.7866	5.58391	11.2692	18.2383	13.4939	3.432	11.9446	1.10379
FBgn0002593	RpLP1	2L	419952	420864	912	+	1	1	G|C1|C2|C3|C4|P	4951	47104	47953	240	1623	5345	278	699	4781	422	2028	4929	11625	24342	20235	5206	9532	6685	5661	9737	6333	15415	19944	18445	5845	8306	7970	5732	4428	17035	8175.71	12534.3	11290.1	1404.79	2738.9	3649.54	983.073	1257.35	1760.65	488.272
FBgn0002609	E(spl)m3-HLH	3R	26021823	26023127	1304	+	0	1	C4|T|P	16	90	127	1	2	6	1	1	17	2	6	27	8	7	29	14	8	16	4	11	15	438	457	585	1172	802	1017	264	134	514	18.4786	16.7496	20.9123	4.09373	2.3605	2.86523	2.47319	1.25805	4.37846	1.61844
FBgn0002622	RpS3	3R	23358812	23360207	1395	+	1	1	G|C2|C4|T|P	2301	17143	19647	99	693	2185	91	230	1504	143	589	1425	3644	5703	5648	1630	2314	1874	1773	2471	1833	5742	6114	6728	3616	4573	4794	2486	1269	5690	2484.11	2982.3	3024.11	378.841	764.559	975.354	210.379	270.476	362.096	108.17
FBgn0002626	RpL32	3R	30045229	30046161	932	-	1	1	G|C2|C4|T|P	3872	25302	25244	174	1211	3564	185	406	2572	366	1280	2901	6873	9885	8232	3081	3840	2817	3195	4054	2684	10137	9715	9330	6474	6803	6794	4920	2340	8940	6256.72	6588.36	5815.91	996.62	1999.77	2381.26	640.165	714.636	926.84	414.39
FBgn0002629	E(spl)m4-BFM	3R	26023821	26024579	758	-	0	1		0	0	0	0	0	0	0	0	1	0	0	0	0	0	0	0	0	0	0	0	0	0	1	0	3	2	3	0	0	0	0	0	0	0	0	0	0	0	0.443078	0
FBgn0002631	E(spl)m5-HLH	3R	26028854	26029735	881	-	0	0		0	0	0	0	0	1	0	0	0	0	0	0	0	0	0	0	0	0	1	0	0	0	1	0	0	3	0	0	0	0	0	0	0	0	0	0.706821	0	0	0	0
FBgn0002632	E(spl)m6-BFM	3R	26032911	26034047	1136	+	0	1		0	0	0	0	0	0	0	0	1	0	0	0	0	0	0	0	0	0	0	0	0	1	4	2	4	3	5	1	0	2	0	0	0	0	0	0	0	0	0.295646	0
FBgn0002633	E(spl)m7-HLH	3R	26037038	26038019	981	+	0	1	T	10	17	33	0	2	5	2	0	7	3	0	6	2	1	7	0	2	2	0	0	2	97	82	101	578	297	345	44	18	60	15.3518	4.20551	7.22305	0	3.13771	3.17385	6.57502	0	2.39651	3.22698
FBgn0002638	Rcc1	3L	5930262	5932773	2511	-	0	1	G	60	461	656	7	41	129	0	31	214	13	122	315	14	39	97	2	16	19	2	20	25	14	37	53	22	20	38	9	9	37	35.9859	44.5546	56.0961	14.8815	25.1298	31.991	0	20.253	28.6231	5.46312
FBgn0002641	mal	X	20429675	20433210	3535	+	0	1		5	39	40	0	7	11	1	2	10	3	1	8	23	29	24	12	17	12	9	22	15	27	24	20	14	12	17	11	7	13	2.13014	2.6774	2.42966	0	3.04762	1.93771	0.912318	0.928144	0.950081	0.895521
FBgn0002643	mam	2R	13991203	14060356	69153	+	0	1	C3|T|P	32	58	90	9	17	49	5	5	37	15	13	30	249	143	169	44	16	23	185	57	62	312	82	138	244	56	123	499	48	298	0.696894	0.203543	0.279452	0.694749	0.378346	0.441235	0.233182	0.118613	0.179697	0.228889
FBgn0002645	Map205	3R	32055279	32068441	13162	-	0	1	T|P	85	236	251	10	25	60	6	20	80	16	71	106	73	66	70	37	25	30	70	40	48	205	98	133	178	95	150	264	32	208	9.72579	4.3514	4.09475	4.05578	2.92328	2.83867	1.47016	2.49277	2.04135	1.28275
FBgn0002673	twe	2L	16259414	16261877	2463	-	0	1	L1°	19	98	131	12	62	119	10	69	249	53	249	507	7	61	97	0	8	18	5	18	15	0	20	27	1	11	39	2	6	38	11.6176	9.65607	11.4204	26.0084	38.7417	30.0862	13.094	45.9578	33.9535	22.7068
FBgn0002707	mei-9	X	4314230	4318801	4571	-	0	0		7	44	56	1	6	9	1	1	5	0	1	4	1	3	9	3	3	2	3	4	4	7	4	8	6	4	10	4	2	7	2.30629	2.33604	2.63059	1.16784	2.02019	1.22607	0.705545	0.358892	0.367374	0
FBgn0002709	mei-218	X	17135985	17142990	7005	-	0	0		8	6	13	1	0	4	0	1	7	3	0	9	0	0	0	0	0	0	1	0	2	4	2	5	5	2	2	1	1	3	1.71992	0.207865	0.398484	0.762058	0	0.35558	0	0.234189	0.335614	0.451915
FBgn0002715	mei-S332	2R	22122101	22124566	2465	+	0	1	L1°	14	152	215	8	73	165	22	108	416	75	414	901	18	94	159	5	16	24	2	50	34	4	30	64	9	27	61	2	7	55	8.5534	14.9646	18.7282	17.3248	45.5783	41.6824	28.7834	71.8756	56.6795	32.1061
FBgn0002716	mei-W68	2R	19456170	19459523	3353	+	0	0		3	19	28	1	3	8	0	1	17	0	9	19	2	4	7	0	1	1	2	2	4	3	1	3	0	0	2	0	0	1	1.34746	1.37518	1.79308	1.59207	1.37702	1.48574	0	0.489262	1.70281	0
FBgn0002719	Men	3R	12713103	12722442	9339	-	0	1	C1	1	59	86	9	48	94	13	76	365	44	323	812	467	599	617	40	93	77	96	116	94	152	160	190	15	31	71	0	6	62	0.16126	1.53317	1.97731	5.14444	7.91029	6.26777	4.4893	13.3502	13.1263	4.9716
FBgn0002723	Met	X	11616124	11621280	5156	+	0	1		90	114	171	17	35	68	9	10	51	17	37	90	72	30	50	20	13	14	71	37	28	102	30	38	103	30	57	50	5	44	26.288	5.36575	7.12129	17.6008	10.4474	8.21261	5.62944	3.18172	3.32206	3.4792
FBgn0002732	E(spl)malpha-BFM	3R	26010893	26011568	675	+	0	1	T	8	39	49	0	6	13	2	2	26	1	5	21	9	12	27	12	21	25	6	21	13	210	223	203	2642	1839	1840	112	49	305	17.849	14.0217	15.5872	0	13.6804	11.9929	9.55569	4.86072	12.9366	1.56329
FBgn0002733	E(spl)mbeta-HLH	3R	26005046	26006023	977	-	0	1	C4|T|P	12	130	164	5	16	59	24	8	117	13	22	93	30	34	87	36	75	108	36	96	75	621	802	815	1488	1569	1304	1562	740	3887	18.4976	32.2914	36.0433	27.3194	25.2044	37.6047	79.2232	13.4329	40.2199	14.0408
FBgn0002734	E(spl)mdelta-HLH	3R	25997621	25998633	1012	+	0	1		0	3	2	0	0	1	0	0	1	0	0	1	0	0	1	0	0	0	0	4	0	7	8	11	20	8	12	0	0	1	0	0.719415	0.424351	0	0	0.615325	0	0	0.331871	0
FBgn0002735	E(spl)mgamma-HLH	3R	25999851	26000761	910	+	0	1		2	2	1	0	1	1	0	0	2	0	0	1	3	1	0	0	0	0	1	4	0	5	7	10	10	24	31	1	0	2	3.30991	0.533368	0.235958	0	1.69126	0.684296	0	0	0.73814	0
FBgn0002736	mago	2R	21128577	21129737	1160	+	1	1	G|E1°	270	1719	1920	36	140	348	9	35	254	11	70	206	58	141	194	20	53	40	21	38	39	181	233	225	110	106	133	60	35	166	350.537	359.63	355.401	165.669	185.747	186.813	25.0219	49.4977	73.5403	10.0064
FBgn0002772	Mlc1	3R	27657078	27660177	3099	-	0	1		0	0	0	0	0	0	0	0	2	0	2	7	0	1	0	0	1	0	0	0	0	0	0	0	0	0	0	0	0	0	0	0	0	0	0	0	0	0	0.21675	0
FBgn0002773	Mlc2	3R	30171438	30174551	3113	-	0	1		0	13	43	2	2	7	1	1	17	4	7	27	203	241	424	1	0	4	6	4	10	12	12	14	0	0	6	32	39	78	0	1.01345	2.96596	3.42963	0.988787	1.40025	1.03599	0.526982	1.83409	1.35589
FBgn0002774	mle	2R	5974857	5980778	5921	-	0	1	E1°	102	128	213	19	56	166	1	9	78	7	28	64	29	24	50	5	7	12	29	28	21	49	25	49	52	26	41	43	10	44	25.9437	5.24631	7.72432	17.1299	14.5561	17.4582	0.544679	2.49357	4.42435	1.24752
FBgn0002775	msl-3	3L	7123213	7125533	2320	-	0	1		18	79	116	2	24	49	1	9	50	6	18	65	5	8	14	0	6	3	0	4	4	3	7	10	3	3	11	2	0	17	11.6846	8.26376	10.7361	4.60191	15.9212	13.152	1.39011	6.36399	7.23822	2.72902
FBgn0002778	mnd	3L	14985100	14991667	6567	+	0	1		4	13	18	2	1	3	0	0	4	1	2	0	10	1	8	2	2	1	6	10	5	19	7	5	14	8	7	81	11	61	0.917319	0.480413	0.588547	1.62577	0.234361	0.284472	0	0	0.20457	0.160686
FBgn0002780	mod	3R	32052060	32054974	2914	+	1	1	G	296	1903	2240	18	37	169	2	8	88	3	18	67	49	111	123	17	60	57	13	20	28	202	267	263	178	113	120	138	54	179	152.978	158.485	165.057	32.9746	19.5418	36.1146	2.21348	4.50376	10.1425	1.08636
FBgn0002783	mor	3R	15968134	15972913	4779	-	0	1		39	150	210	3	9	37	1	2	18	1	9	24	6	16	19	7	3	8	5	2	9	21	12	11	33	26	34	26	6	24	12.2901	7.61716	9.43535	3.35105	2.89839	4.82114	0.674837	0.686543	1.26498	0.220804
FBgn0002787	Rpn8	2R	24400028	24404527	4499	+	0	1	G	228	986	1470	24	109	316	7	64	424	45	217	627	148	272	345	80	104	100	69	122	98	200	222	272	49	71	129	60	29	168	76.3214	53.1863	70.158	28.4768	37.2874	43.7377	5.01785	23.3367	31.6519	10.5546
FBgn0002789	Mp20	2R	13246670	13248880	2210	+	0	1		0	0	1	1	2	2	0	1	3	4	3	10	0	1	4	0	0	0	0	1	1	0	0	1	0	0	1	1	0	0	0	0	0.0971591	2.41548	1.3928	0.563538	0	0.742305	0.45591	1.9099
FBgn0002791	mr	2R	23972431	23975408	2977	+	0	1		44	200	306	7	49	126	2	30	182	14	139	268	12	47	68	2	15	12	4	18	14	17	36	41	16	23	52	9	9	35	22.2588	16.3038	22.0708	12.5521	25.332	26.3558	2.16664	16.5317	20.5325	4.96241
FBgn0002838	ms(3)K81	3R	26875852	26876562	710	+	0	1	L1°	4	98	129	25	52	137	26	86	389	165	393	770	15	96	158	2	18	27	2	27	32	1	35	42	0	15	65	3	6	58	8.48456	33.497	39.0128	187.965	112.719	120.157	118.1	198.708	184.01	245.228
FBgn0002842	sa	3L	21405425	21406738	1313	-	0	1	E1°	23	225	288	34	160	361	14	77	436	67	298	655	6	83	168	3	11	32	0	18	34	2	24	38	1	18	54	0	7	48	26.381	41.5869	47.0981	138.233	187.546	171.209	34.3874	96.2057	111.525	53.8461
FBgn0002855	Acp26Aa	2L	5892883	5893896	1013	-	0	0		0	0	0	0	0	1	0	0	0	0	0	2	0	1	0	0	0	0	0	0	0	0	0	0	0	0	0	0	0	0	0	0	0	0	0	0.614718	0	0	0	0
FBgn0002856	Acp26Ab	2L	5892298	5892862	564	-	0	0		0	0	0	0	0	1	0	0	0	0	0	1	1	2	2	1	0	0	0	0	1	0	1	0	0	0	0	0	0	0	0	0	0	0	0	1.10409	0	0	0	0
FBgn0002862	Mst87F	3R	13827151	13828008	857	-	0	0	M1°|L1°	38	1755	2295	482	1288	2645	1133	1691	7137	3724	7033	14221	1013	2413	3646	149	610	597	160	769	731	39	882	950	37	419	1224	58	170	1210	66.7775	496.975	575.013	3002.36	2313.06	1921.9	4263.68	3236.96	2796.95	4585.35
FBgn0002863	Acp95EF	3R	24228975	24229279	304	+	0	1	L1°	0	54	62	11	34	50	67	59	183	227	202	358	49	70	104	8	14	12	5	23	20	4	21	24	4	6	23	2	6	23	0	43.1081	43.7919	193.159	172.13	102.419	710.783	318.385	202.175	787.945
FBgn0002865	Mst98Ca	3R	28291338	28292656	1318	+	0	0	M1°|L1°	7	818	825	68	580	1148	142	960	3628	474	4181	7692	91	968	1415	11	256	252	5	322	260	4	352	356	3	178	489	4	63	504	7.99853	150.618	134.405	275.416	677.274	542.39	347.463	1194.9	924.489	379.496
FBgn0002868	MtnA	3R	9783407	9784370	963	-	0	1	C1|C2|C3|C4	167	1844	1590	44	111	188	191	71	375	151	241	311	8605	4961	3597	7891	4562	2679	5948	3266	1643	41707	12493	9463	209	130	213	92	23	165	261.167	464.701	354.525	243.906	177.398	121.567	639.651	120.95	130.784	165.461
FBgn0002869	MtnB	3R	20503102	20503746	644	-	0	0		0	0	0	0	0	1	0	0	1	0	1	2	0	0	0	0	0	0	0	0	0	0	0	0	0	0	0	0	0	0	0	0	0	0	0	0.96694	0	0	0.521512	0
FBgn0002872	mu2	3L	1942734	1947475	4741	-	0	1		18	77	105	4	15	38	0	5	24	2	18	34	6	6	15	1	3	2	2	5	5	2	2	12	7	5	9	4	0	8	5.71782	3.94148	4.75549	4.50388	4.86937	4.99113	0	1.73011	1.70017	0.445147
FBgn0002873	mud	X	14247732	14258595	10863	+	0	1	E1°	30	110	218	28	88	250	8	50	276	58	191	432	9	39	76	4	15	19	4	9	16	40	32	49	34	45	55	0	6	34	4.1591	2.45743	4.30906	13.7596	12.4677	14.331	2.37507	7.55083	8.53315	5.63407
FBgn0002878	mus101	X	13722246	13727113	4867	+	0	1		10	23	38	0	4	12	1	3	13	2	7	18	2	4	7	0	0	3	0	3	0	2	3	1	7	1	6	2	0	3	3.09433	1.14685	1.67648	0	1.26488	1.53534	0.662635	1.01119	0.897081	0.433623
FBgn0002887	mus201	2L	8438169	8442342	4173	+	0	1		21	50	104	2	12	38	2	6	42	3	33	87	3	5	10	0	1	5	2	2	2	1	11	12	9	4	8	3	0	3	7.57877	2.90777	5.35132	2.55846	4.42573	5.67049	1.54567	2.35873	3.38027	0.758607
FBgn0002891	mus205	2R	7793625	7801044	7419	+	1	1		40	50	92	3	16	35	0	1	11	1	5	17	5	8	15	3	2	5	3	4	2	11	10	8	6	2	7	1	2	4	8.11974	1.63555	2.66267	2.1586	3.31915	2.9377	0	0.221121	0.497963	0.142232
FBgn0002899	mus301	3L	8137808	8142014	4206	+	0	1		17	57	107	2	10	29	4	4	39	6	25	43	3	11	25	2	5	4	5	6	9	11	14	13	5	2	14	2	0	4	6.08706	3.28885	5.46248	2.53838	3.65917	4.29352	3.06709	1.56015	3.11419	1.50531
FBgn0002901	mus304	3L	18109814	18112847	3033	+	0	1		7	41	72	8	17	48	0	6	50	3	34	62	4	11	16	0	5	7	4	7	4	2	10	7	5	6	14	4	3	12	3.47579	3.28058	5.09725	14.0804	8.62637	9.85494	0	3.24529	5.53665	1.04374
FBgn0002905	mus308	3R	12705523	12712299	6776	-	0	1		63	69	134	1	13	44	2	3	17	2	12	12	5	7	17	2	0	3	3	8	7	10	7	6	8	5	9	5	0	4	14.0022	2.47124	4.24626	0.787813	2.95272	4.04357	0.951902	0.726311	0.842608	0.311459
FBgn0002906	Blm	3R	11736810	11741783	4973	-	0	1		20	80	110	7	10	33	1	4	23	5	12	32	1	3	6	1	2	0	1	2	4	12	5	16	17	8	8	4	0	9	6.05674	3.904	4.74952	7.51408	3.09481	4.13219	0.648511	1.31952	1.55331	1.06095
FBgn0002909	mus312	3L	7329132	7333471	4339	+	0	0
FBgn0002914	Myb	X	15854832	15857823	2991	-	0	1		28	142	163	3	26	85	1	30	117	16	103	220	29	63	61	12	12	14	15	26	28	42	62	62	83	59	91	87	30	107	14.0984	11.5215	11.7016	5.35428	13.3785	17.6965	1.07825	16.4543	13.1377	5.64479
FBgn0002917	na	X	14266367	14277416	11049	+	0	1		6	8	5	2	1	16	0	1	5	0	0	2	0	0	1	0	0	0	0	0	0	0	0	0	0	0	0	0	0	1	0.817817	0.175714	0.0971679	0.966281	0.139293	0.901742	0	0.148474	0.151984	0
FBgn0002921	Atpalpha	3R	20948714	20976239	27525	+	0	1	C1|C3|C4	60	225	224	1	7	30	7	3	33	19	24	52	878	913	890	269	208	173	1244	929	922	1553	786	1031	185	145	205	261	45	265	3.28285	1.98378	1.74742	0.193941	0.391402	0.678702	0.820175	0.1788	0.402658	0.7284
FBgn0002922	nau	3R	23712814	23718357	5543	-	0	1		0	0	0	0	0	0	0	0	2	0	1	2	0	0	1	0	0	0	0	0	0	0	0	0	0	0	0	1	0	0	0	0	0	0	0	0	0	0	0.121181	0
FBgn0002924	ncd	3R	29804290	29807127	2837	-	0	1	G	37	310	415	4	51	115	1	13	99	3	64	154	1	30	52	1	5	5	1	7	11	8	24	32	22	32	57	2	2	27	19.6413	26.518	31.4097	7.52657	27.667	25.242	1.13678	7.51725	11.7199	1.11585
FBgn0002926	ndl	3L	6593938	6603366	9428	-	0	1		2	13	14	1	0	3	0	0	1	0	1	3	1	0	1	0	1	1	1	1	1	0	0	0	0	0	0	0	0	0	0.319476	0.334628	0.318848	0.566209	0	0.198147	0	0	0.035623	0
FBgn0002930	nec	2R	7156477	7158241	1764	-	0	1		1	1	6	0	6	2	0	1	8	3	13	32	23	28	35	0	2	1	1	0	5	1	0	2	0	0	1	9	5	17	0.853747	0.137575	0.730345	0	5.23485	0.706019	0	0.929985	1.52315	1.7946
FBgn0002931	net	2L	82421	87387	4966	-	0	1		0	4	5	0	2	13	2	5	41	13	37	81	0	8	8	0	2	2	1	0	1	1	3	0	0	0	6	40	9	40	0	0.195475	0.216192	0	0.619834	1.63013	1.29885	1.65173	2.77285	2.76236
FBgn0002932	neur	3R	9020348	9039471	19123	-	0	1		27	69	66	2	12	53	0	7	33	7	18	72	12	10	10	1	6	3	10	2	3	47	11	16	22	13	17	26	1	12	2.12635	0.875652	0.741077	0.558303	0.965777	1.72586	0	0.600505	0.579573	0.386265
FBgn0002933	ng1	X	3242412	3242934	522	+	0	0
FBgn0002936	ninaA	2L	877302	878270	968	+	0	1		0	3	1	0	0	0	0	0	1	1	1	1	0	0	0	0	0	0	0	1	1	0	0	0	0	0	0	0	0	1	0	0.752115	0.22182	0	0	0	0	0	0.346956	1.09011
FBgn0002937	ninaB	3R	13700565	13703164	2599	+	0	1		0	0	0	0	0	0	0	0	1	1	0	0	0	1	0	0	0	0	0	0	0	0	0	0	0	0	0	0	0	0	0	0	0	0	0	0	0	0	0.129224	0.406011
FBgn0002938	ninaC	2L	7377702	7384344	6642	+	0	1		0	0	0	0	0	2	0	0	3	1	5	11	0	0	4	0	0	0	0	0	0	1	0	0	0	0	0	0	0	1	0	0	0	0	0	0.187507	0	0	0.151695	0.158871
FBgn0002939	ninaD	2L	18081628	18083608	1980	+	0	1
FBgn0002940	ninaE	3R	19886255	19888206	1951	-	0	1		0	0	1	0	0	1	0	0	1	0	0	1	0	2	0	0	0	0	0	0	0	0	1	0	0	0	0	0	0	0	0	0	0.110057	0	0	0.319174	0	0	0.172144	0
FBgn0002941	slou	3R	21548661	21557182	8521	-	0	1		0	0	0	0	0	0	0	0	0	0	0	1	1	0	0	0	0	0	0	0	0	0	0	0	0	0	1	0	0	0	0	0	0	0	0	0	0	0	0	0
FBgn0002945	nkd	3L	19003741	19045449	41708	-	0	1	C4|P	4	27	31	3	2	15	7	2	23	5	2	23	17	6	21	10	10	6	71	22	31	642	106	174	178	37	72	2856	329	1439	0.144434	0.157102	0.159595	0.383971	0.073801	0.223953	0.541271	0.0786657	0.185207	0.126501
FBgn0002948	nod	X	11580772	11585750	4978	+	0	1		5	20	23	0	1	5	0	0	2	0	1	4	2	5	2	2	2	3	0	2	4	3	6	5	10	6	5	1	0	0	1.51266	0.97502	0.992084	0	0.30917	0.625461	0	0	0.134935	0
FBgn0002962	nos	3R	19157238	19160202	2964	+	0	1		4	45	69	0	3	7	0	0	2	2	3	3	0	1	2	0	1	0	0	1	1	0	1	1	0	0	1	0	0	2	2.0324	3.68445	4.99858	0	1.55774	1.47064	0	0	0.226622	0.712026
FBgn0002973	numb	2L	9437469	9464184	26715	+	0	1		15	70	103	8	50	96	5	31	154	23	131	328	26	46	67	11	12	18	74	37	33	124	42	56	55	25	38	13	1	17	0.845598	0.635889	0.827862	1.59857	2.88049	2.2377	0.603602	1.90362	1.93604	0.908482
FBgn0002985	odd	2L	3604224	3606756	2532	-	0	1		0	0	1	0	0	1	0	0	1	1	1	2	0	0	2	0	0	0	0	0	0	0	1	3	0	0	0	0	0	2	0	0	0.0848031	0	0	0.245936	0	0	0.132644	0.416754
FBgn0002989	okr	2L	2989594	2992759	3165	-	1	1		17	78	97	1	9	24	1	1	17	0	7	16	6	5	9	0	3	3	1	2	5	4	4	8	11	5	7	1	3	6	8.08915	5.9808	6.58072	1.68664	4.37644	4.72197	1.01897	0.518324	1.80395	0
FBgn0003002	opa	3R	4852813	4869979	17166	+	0	1		0	1	3	0	1	1	0	0	1	0	0	0	0	0	0	0	0	0	0	0	0	0	0	1	0	0	0	0	0	0	0	0.0141374	0.0375256	0	0.0896567	0.0362757	0	0	0.019565	0
FBgn0003008	or	2R	23967939	23968943	1004	+	0	1		36	171	212	16	31	112	5	20	136	15	68	172	49	87	89	19	47	19	16	34	24	59	54	30	29	19	36	28	8	42	54.0003	41.3334	45.3396	85.0712	47.5204	69.4656	16.061	32.6792	45.4941	15.7653
FBgn0003009	ord	2R	23271257	23275536	4279	-	0	1		31	172	221	6	29	78	5	22	129	24	123	236	2	28	43	0	7	9	1	13	10	0	12	19	0	6	24	0	3	14	10.9106	9.75494	11.0898	7.48523	10.4306	11.3511	3.76846	8.43442	10.1251	5.91852
FBgn0003011	ort	3R	19659748	19663672	3924	+	0	1		0	0	1	0	0	4	0	1	2	1	1	9	0	0	2	0	0	0	0	1	0	0	0	0	0	0	0	0	0	0	0	0	0.0547201	0	0	0.63477	0	0.418067	0.171179	0.268915
FBgn0003015	osk	3R	8935126	8938395	3269	+	0	1		0	0	2	0	0	0	0	0	1	0	0	0	0	0	0	0	0	0	0	0	0	0	0	0	1	0	0	0	0	0	0	0	0.131368	0	0	0	0	0	0.102739	0
FBgn0003016	osp	2L	14599196	14689340	90144	-	0	0	C3	6	16	32	1	3	10	1	1	11	7	9	22	112	74	76	22	12	6	90	37	53	106	32	40	26	10	23	118	8	90	0.10024	0.0430747	0.0762235	0.0592188	0.0512196	0.0690794	0.0357766	0.0181986	0.0409832	0.0819417
FBgn0003023	otu	X	8485008	8489535	4527	-	0	1		2	10	14	0	0	1	0	0	3	0	1	1	0	0	0	0	0	0	0	1	0	0	1	0	0	1	0	0	0	0	0.665345	0.536078	0.664038	0	0	0.137554	0	0	0.222567	0
FBgn0003028	ovo	X	5048273	5070929	22656	+	0	1		19	24	22	0	0	0	0	0	1	0	0	0	0	1	0	0	0	1	2	0	1	0	4	2	0	0	0	0	1	1	1.26298	0.257079	0.208504	0	0	0	0	0	0.014824	0
FBgn0003034	SP	3L	13301635	13301922	287	+	0	1
FBgn0003041	pbl	3L	7896109	7911954	15845	-	0	1	P	35	111	150	0	8	33	5	14	53	10	83	177	8	30	36	7	5	13	41	28	14	67	41	34	103	31	47	264	33	162	3.32662	1.70008	2.03271	0	0.777051	1.2969	1.01769	1.44947	1.1234	0.665965
FBgn0003042	Pc	3L	21306138	21318020	11882	-	0	1	C3	8	63	103	0	10	18	0	2	19	0	6	10	64	95	90	22	39	13	40	55	37	20	26	21	9	15	17	5	3	21	1.01398	1.28674	1.86133	0	1.29528	0.94334	0	0.276131	0.537049	0
FBgn0003044	Pcl	2R	18135426	18139990	4564	+	0	0	G	142	175	287	10	26	89	3	11	45	11	32	65	23	22	19	10	1	4	14	8	11	42	17	22	72	21	42	48	9	35	46.8566	9.30531	13.5024	11.6964	8.76758	12.1431	2.11988	3.95386	3.31144	2.54326
FBgn0003046	Pcp	2L	7021682	7022470	788	+	0	1	C2|C3	1	9	4	0	0	7	2	3	7	2	5	10	127	189	135	59	72	48	79	101	60	99	94	63	13	28	13	8	0	18	1.91118	2.77176	1.08996	0	0	5.53168	8.18539	6.24554	2.98347	2.67823
FBgn0003048	pcx	X	2225296	2238045	12749	+	0	1		28	59	87	2	11	47	2	2	20	6	13	24	10	13	15	10	7	7	31	16	11	34	16	26	30	22	37	69	14	50	3.30757	1.12309	1.46527	0.837433	1.32791	2.29566	0.505929	0.257353	0.52687	0.496614
FBgn0003053	peb	X	4617564	4627206	9642	+	0	1	C2|C3	67	159	236	1	9	36	4	6	21	4	18	35	210	134	115	150	49	54	351	161	121	502	145	102	7	1	9	6	1	5	10.4649	4.00192	5.25558	0.553642	1.43657	2.32499	1.33792	1.02084	0.731479	0.437761
FBgn0003057	CG10598	X	17225157	17226867	1710	-	0	0
FBgn0003060	CG9757	3R	13611583	13612433	850	-	0	1		0	1	1	0	0	0	0	0	0	0	0	0	0	0	0	0	0	0	0	0	0	0	1	0	0	0	0	0	0	0	0	0.285509	0.252614	0	0	0	0	0	0	0
FBgn0003062	Fib	2R	23072909	23074725	1816	-	0	1	G|E1°	218	1273	1745	26	158	478	19	69	350	49	216	535	31	125	207	13	45	57	13	55	37	98	162	201	64	80	138	37	33	130	180.787	170.118	206.327	76.4282	133.904	163.907	33.7422	62.3316	64.7295	28.4724
FBgn0003065	CG2150	3R	31763304	31764772	1468	-	0	1		0	0	0	0	0	0	0	0	0	0	0	0	0	0	0	0	0	0	0	1	0	0	0	0	0	0	0	0	0	0	0	0	0	0	0	0	0	0	0	0
FBgn0003067	Pepck1	2R	18536767	18539416	2649	+	0	0
FBgn0003068	per	X	2685580	2692780	7200	+	0	1		3	11	8	0	0	3	0	0	2	0	5	4	7	2	6	0	1	1	3	2	2	9	6	3	1	0	3	0	0	2	0.627504	0.370765	0.23858	0	0	0.259462	0	0	0.0932926	0
FBgn0003071	Pfk	2R	10109740	10117457	7717	+	0	1	M1°|L1°	23	286	433	103	267	593	177	326	1510	680	1348	2919	185	394	657	78	157	163	96	202	166	316	305	350	43	69	227	22	24	211	4.48856	8.99407	12.048	71.25	53.2494	47.851	73.9708	69.3017	65.7171	92.9832
FBgn0003074	Pgi	2R	8910900	8914069	3169	-	0	1		87	627	889	15	167	390	11	146	661	45	609	1318	324	710	692	57	118	115	109	213	153	213	267	325	41	64	152	22	18	137	41.3452	48.0158	60.2359	25.2677	81.1047	76.6351	11.1945	75.5797	70.0534	14.9842
FBgn0003076	Pgm1	3L	16126018	16128531	2513	-	0	1	C4	0	51	85	1	4	6	0	4	16	3	8	21	9	42	55	11	29	37	10	25	23	76	155	196	13	19	22	12	10	39	0	4.92511	7.26277	2.12424	2.44974	1.48677	0	2.61121	2.13834	1.25972
FBgn0003079	Raf	X	2295466	2343870	48404	+	0	1		14	31	44	1	12	8	0	2	11	2	6	11	5	12	17	4	2	4	5	8	7	7	15	9	7	8	8	3	1	7	0.435587	0.155424	0.195185	0.110285	0.38155	0.102919	0	0.0677834	0.076324	0.0436006
FBgn0003082	phr	2R	7825289	7827319	2030	+	0	1		2	6	5	0	3	1	0	0	1	0	1	3	0	1	3	1	1	0	0	0	0	1	0	3	2	0	4	0	0	2	1.48375	0.717288	0.528871	0	2.27445	0.306753	0	0	0.165445	0
FBgn0003086	Pig1	X	3248600	3249289	689	-	0	0
FBgn0003087	pim	2L	10362989	10364092	1103	+	0	1	L1°	26	237	277	14	52	148	27	43	291	150	276	558	12	46	120	1	21	27	1	18	29	9	54	34	19	40	52	0	5	37	35.4998	52.1449	53.9237	67.7562	72.557	83.5548	78.9449	63.954	88.6069	143.503
FBgn0003089	pip	3L	19298623	19337609	38986	-	0	1		0	2	8	0	8	9	4	4	19	11	16	51	48	55	36	2	3	0	12	17	12	3	2	7	0	1	8	0	0	6	0	0.0124497	0.0440613	0	0.315815	0.143754	0.330893	0.168316	0.16368	0.297734
FBgn0003090	pk	2R	7150703	7223378	72675	+	0	1	T	1	10	4	1	0	2	2	0	3	0	1	4	43	42	33	11	9	4	39	23	21	61	16	24	209	104	182	0	1	1	0.0207225	0.0333929	0.0118182	0.0734533	0	0.0171368	0.0887525	0	0.0138639	0
FBgn0003091	Pkc53E	2R	16924655	16945126	20471	+	0	1		0	1	0	0	0	1	0	0	1	0	0	1	0	0	0	0	0	0	1	0	0	1	1	0	0	0	0	0	0	0	0	0.0118549	0	0	0	0.0304191	0	0	0.0164063	0
FBgn0003093	Pkc98E	3R	29039156	29049148	9992	+	0	1	C3	15	37	60	1	6	26	1	2	11	0	7	20	40	34	41	14	11	8	73	43	43	82	44	68	86	36	53	103	16	92	2.26082	0.898645	1.28936	0.534249	0.924167	1.62034	0.322763	0.328362	0.369735	0
FBgn0003114	plu	2R	20262958	20263684	726	-	0	1		2	5	5	0	0	0	0	1	2	2	5	6	0	0	4	0	0	0	0	0	0	0	0	0	0	0	1	0	0	1	4.14879	1.67137	1.4788	0	0	0	0	2.25963	0.925216	2.90695
FBgn0003116	pn	X	2181211	2182916	1705	+	0	1		3	58	69	4	15	25	0	5	41	5	24	57	7	10	24	3	4	3	2	6	4	17	18	22	1	5	6	1	1	13	2.64987	8.25548	8.68961	12.5237	13.54	9.13063	0	4.81083	8.07624	3.09449
FBgn0003117	pnr	3R	16026079	16041796	15717	+	0	1		0	0	0	0	0	0	0	0	0	0	0	1	3	0	1	0	0	0	0	0	0	0	0	0	0	0	0	0	0	0	0	0	0	0	0	0	0	0	0	0
FBgn0003118	pnt	3R	23290231	23346167	55936	-	0	1	C4	7	20	43	0	0	1	1	0	3	0	0	5	1	4	6	2	0	5	9	6	3	130	58	119	41	9	31	66	24	72	0.188467	0.0867715	0.165064	0	0	0.0111325	0.057656	0	0.0180127	0
FBgn0003124	polo	3L	20309654	20313466	3812	+	0	1	L1°	61	280	344	13	79	157	10	65	286	48	290	581	9	57	108	0	20	11	1	21	15	10	48	35	37	35	70	0	5	39	24.0993	17.8256	19.3768	18.2048	31.8952	25.6467	8.46024	27.9728	25.1978	13.2872
FBgn0003129	Poxm	3R	8319025	8333792	14767	-	0	1		0	0	0	0	0	1	0	0	0	0	1	2	0	1	0	0	0	0	0	0	0	0	0	0	19	23	18	1	0	10	0	0	0	0	0	0.042169	0	0	0	0
FBgn0003130	Poxn	2R	15826693	15835055	8362	-	0	1		0	1	0	0	0	0	0	0	0	0	0	0	0	0	0	0	0	0	0	0	0	0	0	0	0	0	0	0	0	1	0	0.0290221	0	0	0	0	0	0	0	0
FBgn0003132	Pp1-13C	X	15359101	15361061	1960	-	0	0	L1°	31	321	380	44	132	323	58	133	567	253	473	1085	33	105	229	1	18	30	2	46	37	0	35	46	3	23	87	1	7	57	23.8195	39.7455	41.6297	119.838	103.65	102.62	95.435	111.319	97.1576	136.21
FBgn0003134	Pp1alpha-96A	3R	24518270	24522331	4061	+	0	1	C1|C2|C3|C4	249	1105	1504	20	124	330	18	46	271	28	102	258	1226	1981	1819	432	597	521	746	802	691	1162	983	1011	113	102	173	112	43	230	92.3409	66.034	79.5226	26.2902	46.9938	50.6018	14.2947	18.5823	22.4123	7.2756
FBgn0003137	Ppn	3R	28520665	28540324	19659	-	0	0		0	0	1	0	0	0	0	0	4	0	2	3	0	0	1	0	0	2	0	1	1	0	2	2	66	15	29	33	2	12	0	0	0.0109223	0	0	0	0	0	0.0683358	0
FBgn0003139	PpV	X	6371065	6372915	1850	-	0	0		33	136	164	2	11	28	3	6	28	4	7	25	33	46	33	9	15	15	17	20	10	69	49	60	49	24	40	35	6	41	26.8639	17.8405	19.0348	5.77105	9.15109	9.42479	5.2298	5.32052	5.08319	2.28156
FBgn0003140	PpY-55A	2R	17955396	17956570	1174	-	0	1	L1°	0	51	74	10	29	81	35	65	301	98	327	715	16	94	125	0	21	28	4	29	19	0	31	39	0	15	45	0	4	37	0	10.5424	13.5344	45.4703	38.0173	42.9637	96.147	90.8281	86.1089	88.085
FBgn0003141	pr	2L	20073719	20075458	1739	-	0	1	G	84	511	657	16	57	122	4	15	98	10	30	91	70	210	186	20	50	53	21	64	40	89	129	146	44	61	68	39	27	98	72.7457	71.3116	81.1225	49.1153	50.446	43.6863	7.41816	14.1503	18.9268	6.06798
FBgn0003145	prd	2L	12082995	12085827	2832	-	0	1		0	3	1	1	3	9	1	3	11	0	16	28	0	0	9	0	1	1	0	3	0	0	1	0	0	1	2	0	0	1	0	0.257079	0.0758198	1.88496	1.63035	1.97895	1.13879	1.73781	1.30452	0
FBgn0003149	Prm	3L	8732858	8745310	12452	-	0	1		0	0	0	0	0	2	0	0	0	0	0	0	0	1	1	0	0	0	0	1	0	0	0	0	0	0	0	0	0	0	0	0	0	0	0	0.100018	0	0	0	0
FBgn0003159	CG2841	X	2344949	2366356	21407	-	0	1		2	19	22	5	30	36	5	24	85	20	94	172	4	11	27	0	0	5	0	3	8	11	8	16	0	2	6	27	13	42	0.140703	0.215395	0.22067	1.24684	2.15684	1.04721	0.753269	1.83921	1.33356	0.985866
FBgn0003162	Pu	2R	21175315	21182608	7293	+	0	1		0	2	4	0	0	0	0	0	8	1	2	2	2	3	6	0	0	1	0	1	3	0	1	0	0	1	4	34	1	15	0	0.0665522	0.117769	0	0	0	0	0	0.368412	0.14469
FBgn0003165	pum	3R	9066343	9237682	171339	-	0	1	C3|T	609	711	787	27	47	164	7	6	61	16	26	71	444	362	304	159	101	70	1013	455	315	949	262	336	1383	323	515	624	77	309	5.35289	1.00705	0.986266	0.841209	0.422176	0.596037	0.131758	0.0574473	0.11957	0.0985389
FBgn0003169	put	3R	14619030	14625703	6673	-	1	1		26	129	131	6	19	42	1	3	23	4	16	31	77	60	87	26	24	13	40	28	20	60	39	56	61	37	38	35	8	39	5.86786	4.69145	4.21527	4.79984	4.38212	3.91934	0.483298	0.737522	1.15759	0.632532
FBgn0003174	pwn	2R	7282572	7300806	18234	+	0	1		0	0	3	0	0	2	0	0	0	0	1	1	0	1	0	0	0	0	0	2	2	0	0	1	7	0	0	0	0	0	0	0	0.0353277	0	0	0.068302	0	0	0	0
FBgn0003175	px	2R	22494297	22562065	67768	-	0	1	C3|P	27	36	65	3	1	21	0	1	11	2	8	10	71	50	83	28	13	13	156	60	62	127	64	60	102	32	43	223	10	110	0.600021	0.128919	0.205951	0.236316	0.0227105	0.192966	0	0.0242075	0.0545152	0.0311422
FBgn0003187	qua	2L	17486806	17497208	10402	-	0	1		3	32	50	3	25	44	5	17	104	19	100	243	0	15	27	0	5	11	2	7	8	2	10	13	74	36	58	0	1	12	0.434342	0.746572	1.03212	1.53957	3.69892	2.63403	1.5502	2.68106	3.35789	1.92744
FBgn0003189	r	X	16655359	16668712	13353	+	0	1		7	40	55	3	9	29	1	4	48	7	42	74	117	120	126	39	34	35	56	47	35	174	112	105	36	19	26	9	2	12	0.78949	0.726975	0.884422	1.19933	1.03733	1.3524	0.241522	0.491423	1.20729	0.553176
FBgn0003204	ras	X	10744502	10749097	4595	+	0	0		28	155	192	3	2	15	0	3	6	0	8	6	39	66	62	12	26	18	19	24	24	65	60	58	47	47	46	70	18	85	9.17699	8.18625	8.97204	3.48524	0.669879	2.03278	0	1.07105	0.438546	0
FBgn0003205	Ras85D	3R	9510561	9513067	2506	-	0	1	C3|P	112	553	664	11	35	146	6	12	106	8	42	121	226	395	348	88	154	115	170	215	157	218	274	245	142	118	127	192	48	280	67.3077	53.5529	56.8935	23.4319	21.4951	36.2791	7.72158	7.85552	14.2061	3.36863
FBgn0003206	Ras64B	3L	4139076	4141398	2322	+	0	0		7	102	131	3	21	58	1	14	90	6	58	111	12	71	88	4	19	31	8	20	13	15	54	57	6	27	46	15	15	80	4.54008	10.6605	12.1139	6.89692	13.919	15.5543	1.38891	9.89101	13.0176	2.72667
FBgn0003209	raw	2L	8709880	8740660	30780	-	0	1	C3|T|P	18	62	79	4	5	16	1	1	7	5	3	9	39	40	52	7	9	8	75	52	60	63	34	39	204	89	132	320	63	216	0.880707	0.488834	0.551105	0.693726	0.250008	0.323695	0.104777	0.0532974	0.0763799	0.171414
FBgn0003210	rb	X	4535635	4540626	4991	-	0	1		60	81	138	10	20	56	6	5	38	17	15	69	34	24	53	18	8	16	40	9	18	86	34	43	59	16	29	67	7	46	18.1047	3.93855	5.937	10.6957	6.16729	6.98692	3.87703	1.64345	2.55709	3.59422
FBgn0003218	rdgB	X	13762752	13779488	16736	+	0	1	L1°	23	119	130	23	73	202	34	110	514	101	508	1007	24	97	179	11	29	31	29	31	41	24	39	49	21	24	67	12	9	72	2.06968	1.72558	1.66789	7.33622	6.7131	7.51597	6.55184	10.7824	10.3148	6.36815
FBgn0003227	rec	3R	15823019	15832632	9613	-	0	1		1	19	35	0	5	3	0	0	0	0	1	3	0	1	3	0	1	2	0	0	0	2	2	2	4	3	2	1	0	0	0.156664	0.47966	0.78178	0	0.800503	0.194333	0	0	0	0
FBgn0003231	ref(2)P	2L	19542468	19545548	3080	+	0	1		26	123	176	17	76	179	4	37	253	17	178	405	99	147	183	43	44	47	63	68	57	105	88	89	66	45	74	85	15	116	12.7131	9.69155	12.2698	29.4642	37.9765	36.1899	4.18837	19.7072	27.588	5.82428
FBgn0003248	Rh2	3R	18899423	18901019	1596	+	0	1		0	1	0	0	0	0	0	1	1	1	0	6	0	0	1	0	0	0	0	0	0	0	0	0	0	0	0	0	0	1	0	0.152057	0	0	0	0	0	1.02788	0.210435	0.661167
FBgn0003249	Rh3	3R	20081060	20082450	1390	-	0	1		0	0	0	0	0	0	0	0	1	0	0	1	0	0	0	0	0	0	0	0	0	0	0	0	0	0	0	0	0	0	0	0	0	0	0	0	0	0	0.241621	0
FBgn0003250	Rh4	3L	16852527	16862517	9990	-	0	1		5	37	48	0	9	25	6	15	98	17	102	233	2	23	37	0	4	11	1	7	9	0	9	10	0	1	16	1	1	11	0.753758	0.898824	1.0317	0	1.38653	1.55833	1.93696	2.4632	3.29466	1.79567
FBgn0003254	rib	2R	19270078	19281396	11318	+	0	1		4	13	24	0	9	27	2	8	49	11	35	72	0	3	11	0	0	1	0	0	2	0	2	4	0	1	4	0	1	5	0.532253	0.278748	0.45532	0	1.22384	1.48552	0.569897	1.15956	1.45404	1.02557
FBgn0003255	rk	2L	13982743	14001248	18505	-	0	1		0	0	1	0	1	0	0	0	1	0	0	0	0	0	1	1	0	0	0	1	0	3	1	1	1	1	1	12	3	5	0	0	0.0116034	0	0.0831692	0	0	0	0.0181493	0
FBgn0003256	rl	2R	1071462	1125927	54465	+	0	1	G|C3|C4|T	217	710	848	11	35	126	6	12	58	4	23	66	173	294	283	75	110	98	219	220	138	356	259	315	255	107	223	171	51	199	6.00026	3.16358	3.34314	1.07813	0.989014	1.44058	0.355279	0.361442	0.357652	0.0774973
FBgn0003257	r-l	3R	21070557	21073319	2762	-	0	1	G	65	561	694	1	2	43	1	1	23	1	3	11	8	23	25	2	8	3	2	6	6	24	47	44	8	22	16	7	2	22	35.4419	49.2922	53.9525	1.93274	1.11444	9.6946	1.16765	0.593952	2.79675	0.38205
FBgn0003261	Rm62	3R	6000426	6008579	8153	-	1	1	G|C4|T	364	2011	2541	22	142	472	9	59	321	38	226	491	213	359	460	63	152	141	204	239	213	541	540	731	1058	819	987	341	102	436	67.2375	59.8595	66.9211	14.4046	26.8054	36.0504	3.56009	11.8716	13.2232	4.91824
FBgn0003267	ro	3R	26876771	26881171	4400	-	0	1		0	2	3	0	0	3	0	2	6	1	8	6	1	3	3	0	3	1	0	1	0	0	1	3	0	1	3	0	0	0	0	0.11031	0.146401	0	0	0.424574	0	0.745679	0.457982	0.239823
FBgn0003268	rod	3R	31580951	31588244	7293	+	0	1		16	50	94	2	20	28	0	3	13	1	7	30	0	5	5	4	2	4	4	2	2	11	10	16	11	14	18	3	1	4	3.30401	1.6638	2.76756	1.46393	4.22061	2.39077	0	0.674823	0.598669	0.14469
FBgn0003270	amos	2L	18596136	18596921	785	-	0	0
FBgn0003274	RpLP2	2R	16586129	16586732	603	+	0	1	G|C1|C2|C4|T|P	3810	32548	34006	218	1457	4316	350	887	4777	727	3040	6289	10970	20075	17180	4376	7306	5193	4813	7683	5290	13469	15508	14419	8976	9734	9095	7261	3704	14899	9515.58	13099.2	12109.2	1929.9	3718.72	4457.07	1871.92	2413.13	2660.65	1272.22
FBgn0003275	RpII18	3R	5371795	5372397	602	+	0	0	G|E1°	625	3068	3352	27	200	555	26	125	632	71	553	1129	205	473	545	61	147	123	71	140	102	396	401	437	402	327	398	211	96	458	1563.55	1236.79	1195.59	239.422	511.311	574.092	139.288	340.634	352.59	124.453
FBgn0003277	RpII215	X	11562800	11570326	7526	-	1	1	G|T	256	329	485	7	16	82	5	1	33	4	14	36	144	80	90	53	19	23	111	46	55	258	80	102	285	87	111	220	35	111	51.2275	10.6089	13.8374	4.96513	3.27196	6.78477	2.1426	0.217977	1.47265	0.560841
FBgn0003278	RpI135	2L	404285	407969	3684	+	1	1		37	106	156	1	5	34	0	0	5	1	2	5	6	5	4	4	3	3	3	4	2	8	12	8	11	4	12	7	2	6	15.1255	6.98272	9.09244	1.44903	2.08883	5.74704	0	0	0.455827	0.286434
FBgn0003279	RpL4	3R	27922821	27924888	2067	+	1	1	G|C4|T|P	783	8770	10432	31	367	1279	30	117	780	27	342	799	710	1867	1793	379	918	777	392	876	637	1307	2798	3092	1276	2357	2036	1124	734	2907	570.491	1029.67	1083.68	80.0604	273.261	385.314	46.8076	92.8582	126.737	13.7837
FBgn0003285	rst	X	2950399	2973834	23435	-	0	1		3	4	7	1	1	3	1	0	1	0	1	0	0	1	3	4	0	4	3	3	2	34	14	22	0	1	0	0	0	1	0.19279	0.0414222	0.064137	0.227788	0.065673	0.0797153	0.137617	0	0.0143313	0
FBgn0003292	rt	3L	11584122	11587770	3648	-	0	1		1	3	3	0	2	1	0	2	7	2	5	14	0	1	2	0	0	0	0	1	0	1	0	1	2	1	1	0	0	3	0.412831	0.199575	0.17658	0	0.843776	0.170699	0	0.899394	0.644456	0.578521
FBgn0003295	ru	3L	1370628	1387437	16809	+	0	1		1	0	0	0	0	0	0	0	0	0	0	0	0	0	0	0	0	0	0	1	0	0	0	0	0	0	0	0	0	0	0.0895954	0	0	0	0	0	0	0	0	0
FBgn0003300	run	X	20690670	20697321	6651	+	0	1		0	1	0	0	0	0	0	0	0	0	0	0	0	0	0	0	0	0	0	0	0	0	0	0	0	0	0	0	0	0	0	0.0364881	0	0	0	0	0	0	0	0
FBgn0003301	rut	X	14787478	14826073	38595	-	0	1		9	29	37	1	4	21	2	0	1	0	2	1	12	30	17	8	4	5	76	31	13	33	7	4	40	11	11	42	4	19	0.351188	0.18235	0.205848	0.138314	0.159507	0.338823	0.167122	0	0.00870199	0
FBgn0003302	rux	X	6035753	6037800	2047	-	0	1	M1°|L1°	7	168	176	8	84	177	6	78	359	38	338	747	11	83	165	6	20	25	4	47	33	7	39	46	4	26	53	8	8	48	5.15001	19.9173	18.4616	20.8626	63.1558	53.8444	9.45299	62.5103	58.9015	19.5889
FBgn0003308	ry	3R	13032528	13038020	5492	+	0	1		0	2	3	0	0	0	0	0	0	0	2	0	0	0	2	0	0	0	0	2	0	0	1	1	0	0	0	10	2	15	0	0.0883768	0.117291	0	0	0	0	0	0	0
FBgn0003310	S	2L	1049674	1077815	28141	-	0	1	E1°|C3	72	223	320	8	53	133	4	16	102	11	49	145	38	55	89	18	15	21	85	66	62	123	57	104	69	34	83	71	19	102	3.85319	1.92311	2.44167	1.51756	2.8986	2.94305	0.458412	0.932728	1.21734	0.412474
FBgn0003312	sad	3R	11877235	11879754	2519	+	0	1		1	9	22	0	7	6	2	3	25	4	20	32	0	6	10	0	4	12	1	1	4	7	18	32	0	2	1	0	0	3	0.59786	0.867068	1.8753	0	4.27683	1.48323	2.56058	1.95374	3.3332	1.67562
FBgn0003313	sala	2L	11484707	11486949	2242	+	0	0
FBgn0003317	sax	2R	7806484	7810067	3583	+	0	1	E1°	19	158	188	3	48	134	2	13	83	2	56	123	28	55	58	10	22	20	16	33	36	19	44	43	13	19	43	15	4	51	7.98609	10.7016	11.2664	4.46962	20.618	23.2886	1.80019	5.95211	7.78003	0.589016
FBgn0003319	Sb	3R	16116161	16145284	29123	+	0	1		0	1	0	0	0	1	0	0	2	0	0	5	0	2	2	0	0	0	2	1	0	0	0	0	1	1	0	0	0	0	0	0.00833302	0	0	0	0.021382	0	0	0.0230645	0
FBgn0003321	sbr	X	10832752	10847092	14340	-	0	1		19	86	102	8	34	72	6	26	147	16	106	291	25	56	55	10	10	19	36	18	27	32	21	40	16	14	32	13	5	25	1.99541	1.45542	1.52731	2.97809	3.64906	3.12657	1.34939	2.9744	3.44285	1.17737
FBgn0003326	sca	2R	12780541	12802010	21469	+	0	1		2	0	0	0	0	0	0	0	0	0	0	2	0	0	0	0	0	0	1	1	0	0	0	0	0	0	0	0	0	0	0.140296	0	0	0	0	0	0	0	0	0
FBgn0003330	Sce	3R	27680431	27682029	1598	-	0	1		33	247	332	4	34	87	4	13	84	3	37	105	10	45	50	6	10	19	4	20	11	18	37	51	20	23	27	13	6	37	31.1003	37.511	44.6105	13.3622	32.7457	33.9022	8.0727	13.3457	17.6544	1.98102
FBgn0003334	Scm	3R	9633359	9637611	4252	-	0	1		23	66	102	3	21	50	4	10	59	6	34	83	10	17	34	1	1	3	6	12	10	13	11	21	17	7	22	12	6	18	8.14633	3.76695	5.15089	3.76638	7.60112	7.32254	3.03391	3.85817	4.66024	1.48902
FBgn0003339	Scr	3R	6823120	6849981	26861	-	0	1		0	0	0	0	0	0	0	0	0	0	0	0	0	0	1	0	0	0	0	1	0	1	0	0	0	0	0	0	0	0	0	0	0	0	0	0	0	0	0	0
FBgn0003345	sd	X	15804370	15827682	23312	+	0	1	C3|C4|T|P	99	294	391	7	41	111	4	15	83	13	29	97	220	306	365	94	114	133	517	418	399	835	599	672	381	227	340	395	115	641	6.39563	3.0606	3.60141	1.60293	2.7068	2.96503	0.553371	1.05557	1.19577	0.588447
FBgn0003346	RanGAP	2L	19441959	19447317	5358	+	0	1	G|E1°	96	538	765	9	70	175	2	33	204	12	92	229	17	65	87	3	27	22	9	23	27	49	63	81	29	30	48	14	14	57	26.9834	24.3679	30.6573	8.96677	20.107	20.3386	1.20382	10.1038	12.7873	2.36332
FBgn0003353	sei	2R	24047411	24053035	5624	+	0	1		11	26	32	1	7	13	2	0	12	3	4	14	1	2	4	0	2	1	3	0	0	0	1	2	9	4	7	2	2	0	2.94561	1.12193	1.22174	0.949185	1.9156	1.43941	1.14689	0	0.716615	0.562885
FBgn0003356	Jon99Cii	3R	29923754	29924615	861	-	0	0		0	0	0	0	0	0	0	0	1	0	1	0	0	0	0	0	0	0	0	0	0	0	0	0	0	0	0	0	0	0	0	0	0	0	0	0	0	0	0.390074	0
FBgn0003357	Jon99Ciii	3R	29922216	29923455	1239	+	0	0
FBgn0003358	Jon99Ci	3R	29925226	29926189	963	-	0	1
FBgn0003360	sesB	X	10780893	10786958	6065	-	0	0	C1|C2|C3|C4	240	2947	3120	29	112	323	90	95	620	92	255	596	5001	8572	7356	2749	4513	3781	2609	3507	2616	13460	12710	13667	995	1066	1260	669	390	1536	59.5948	117.92	110.459	25.5249	28.421	33.1632	47.8572	25.6961	34.3329	16.0067
FBgn0003366	sev	X	11071441	11086299	14858	-	0	1		1	5	4	0	0	1	0	1	3	3	1	8	91	47	35	33	26	7	46	22	29	75	17	19	37	7	15	1	0	2	0.10136	0.0816673	0.0578063	0	0	0.0419107	0	0.110412	0.0678127	0.213061
FBgn0003371	sgg	X	2633952	2679553	45601	+	0	0	G|C3|T|P	194	528	772	19	45	155	11	36	187	24	146	328	121	126	161	37	22	24	118	69	96	172	72	117	288	86	170	341	57	318	6.407	2.80995	3.63512	2.22421	1.51876	2.11662	0.777954	1.2951	1.37726	0.555368
FBgn0003372	Sgs1	2L	4937409	4941423	4014	+	0	1		0	0	0	0	0	0	0	0	0	0	0	0	1	0	0	0	0	0	1	0	0	0	0	0	0	0	0	0	0	0	0	0	0	0	0	0	0	0	0	0
FBgn0003373	Sgs3	3L	11512221	11513402	1181	+	0	0		0	0	0	0	0	0	0	0	0	0	0	0	1	1	0	0	0	0	2	3	0	0	0	0	0	0	0	0	0	0	0	0	0	0	0	0	0	0	0	0
FBgn0003374	Sgs4	X	3250089	3251040	951	+	0	0
FBgn0003375	Sgs5	3R	17595362	17596112	750	+	0	0
FBgn0003377	Sgs7	3L	11509861	11510247	386	+	0	0		0	0	0	0	0	0	0	0	1	0	0	1	0	0	0	0	0	0	0	0	1	0	0	0	0	0	0	0	0	0	0	0	0	0	0	0	0	0	0.870087	0
FBgn0003378	Sgs8	3L	11508967	11509394	427	-	0	0		0	0	0	0	0	0	1	1	1	0	1	0	0	1	0	0	0	0	0	0	0	0	0	0	0	0	1	0	0	0	0	0	0	0	0	0	7.5528	3.84191	0.786542	0
FBgn0003380	Sh	X	17924307	18063247	138940	-	0	1		3	18	29	1	0	11	2	1	11	6	21	35	2	3	5	0	0	0	14	5	2	2	0	3	0	1	3	0	2	2	0.0325178	0.0314401	0.0448174	0.038421	0	0.0493004	0.0464236	0.0118072	0.0265898	0.0455688
FBgn0003382	sha	2R	11324314	11336463	12149	+	0	1		0	0	0	0	0	1	0	0	2	0	0	2	0	0	0	0	0	0	0	0	0	1	0	0	0	0	0	0	0	0	0	0	0	0	0	0.051256	0	0	0.0552891	0
FBgn0003386	Shaw	2L	3718185	3729145	10960	+	0	1		0	13	9	1	5	10	4	17	55	26	115	213	2	18	17	2	5	2	1	6	5	2	10	4	0	4	10	0	1	7	0	0.287853	0.176322	0.487064	0.70212	0.568165	1.17702	2.54456	1.6854	2.50326
FBgn0003388	shd	3L	14614458	14622205	7747	+	0	1		0	0	5	1	1	5	0	0	22	1	10	24	12	10	17	1	0	1	2	0	3	0	0	2	0	0	4	0	0	1	0	0	0.138584	0.689069	0.198664	0.401903	0	0	0.95376	0.13621
FBgn0003390	shf	X	6771463	6779659	8196	-	0	1		1	3	7	0	0	2	0	0	4	2	2	3	47	54	50	5	10	6	19	15	15	6	7	11	0	1	5	0	0	0	0.183749	0.0888296	0.183388	0	0	0.151954	0	0	0.163911	0.257497
FBgn0003391	shg	2R	21049654	21057197	7543	-	0	1	C2|C4|T|P	52	211	245	8	29	120	8	12	107	14	35	119	112	99	184	190	140	132	147	127	113	1095	624	823	1110	609	811	626	153	843	10.3821	6.78855	6.97425	5.66164	5.91706	9.90655	3.42044	2.60983	4.7642	1.95852
FBgn0003392	shi	X	15892116	15906716	14600	+	0	1		156	242	323	49	58	142	75	36	238	193	161	348	183	104	145	56	35	39	129	56	74	290	85	127	112	69	94	219	25	178	16.0916	4.02255	4.75035	17.9159	6.11402	6.05649	16.567	4.04505	5.47487	13.9492
FBgn0003396	shn	2R	11159086	11217394	58308	+	1	1	C3|T|P	23	117	119	4	6	29	2	2	23	8	17	45	54	58	60	19	15	22	127	98	93	186	79	136	185	79	128	162	36	151	0.594056	0.486963	0.438222	0.366208	0.158371	0.30971	0.110621	0.05627	0.13248	0.144779
FBgn0003401	shu	2R	23841461	23843286	1825	-	0	1	G|C4	116	535	653	1	12	56	0	1	13	2	3	18	5	8	24	20	32	35	11	14	24	175	148	173	7	6	12	1	0	6	95.7244	71.1426	76.8291	2.92505	10.1198	19.1078	0	0.898901	2.39238	1.15641
FBgn0003410	sina	3L	16853751	16858712	4961	+	0	1	G|E1°	293	1284	1840	47	163	498	24	111	558	78	403	977	183	296	427	71	103	102	186	206	181	297	238	250	254	157	287	146	41	274	88.9459	62.8108	79.6387	50.5737	50.5673	62.5094	15.6019	36.7053	37.7759	16.5909
FBgn0003411	sisA	X	11321579	11322357	778	-	0	1		0	0	1	0	0	1	0	0	0	0	0	0	0	0	0	0	0	0	1	0	0	0	0	0	0	0	0	0	0	0	0	0	0.275992	0	0	0.800397	0	0	0	0
FBgn0003415	skd	3L	20992814	21027434	34620	-	0	1	G|C3|T|P	296	1113	1263	23	85	260	10	29	154	42	83	188	160	271	246	56	72	56	280	315	275	356	275	281	452	296	406	236	90	373	12.8763	7.80201	7.83343	3.54648	3.77871	4.67661	0.931556	1.37419	1.49398	1.28017
FBgn0003416	sl	X	16350315	16356482	6167	+	0	1		10	21	19	2	3	4	0	0	8	0	2	9	7	6	10	5	4	3	7	2	2	13	10	20	12	6	15	13	6	22	2.44205	0.826388	0.661539	1.73122	0.748685	0.403898	0	0	0.435678	0
FBgn0003423	slgA	X	21374002	21385159	11157	+	0	1	C3	67	221	265	10	32	79	6	41	145	22	117	292	199	285	260	62	72	65	120	129	97	250	187	216	27	20	37	12	6	38	9.04388	4.8071	5.10005	4.78464	4.41422	4.40925	1.73436	6.02853	4.36486	2.08075
FBgn0003429	slo	3R	24662491	24711595	49104	+	0	1		0	1	1	0	0	7	1	4	6	5	13	24	0	1	3	0	0	1	0	1	0	0	2	0	0	0	2	4	1	8	0	0.00494222	0.00437279	0	0	0.08877	0.0656779	0.133634	0.0410378	0.107448
FBgn0003430	slp1	2L	3825675	3827099	1424	+	0	1		0	1	0	0	0	0	0	0	0	1	0	0	0	0	1	0	0	0	0	0	0	0	0	0	0	0	0	0	0	0	0	0.170423	0	0	0	0	0	0	0	0.741027
FBgn0003435	sm	2R	19517864	19631508	113644	-	0	1	E1°|M1°|L1°	467	2095	3115	163	818	1987	79	680	3423	348	2798	6941	100	446	1178	21	145	203	78	209	297	96	205	345	151	166	560	13	44	405	6.18868	4.4738	5.88555	7.65663	11.0779	10.8877	2.2419	9.81606	10.116	3.23129
FBgn0003444	smo	2L	277582	282167	4585	+	0	1		27	50	60	0	1	11	0	1	2	0	3	14	12	9	10	5	4	1	5	3	1	11	8	7	38	8	23	31	4	23	8.86854	2.64648	2.80988	0	0.33567	1.49396	0	0.357796	0.146501	0
FBgn0003447	sn	X	7964024	7986601	22577	+	0	1	T|P	79	300	426	1	12	49	2	3	34	8	18	46	47	60	78	20	36	23	17	30	26	91	83	85	434	219	378	345	29	479	5.26973	3.22473	4.05153	0.236445	0.818025	1.3515	0.285693	0.217987	0.505781	0.37391
FBgn0003448	sna	2L	15476593	15478260	1667	-	0	1
FBgn0003449	snf	X	5309242	5310501	1259	+	0	1	G|E1°	374	1799	2116	65	179	418	12	66	390	44	162	422	218	390	374	110	144	107	105	169	119	349	326	283	119	132	192	89	39	199	447.377	346.772	360.882	275.603	218.816	206.745	30.7391	85.9989	104.037	36.8783
FBgn0003450	snk	3R	13040165	13042770	2605	-	0	1		0	0	1	0	0	2	0	1	9	1	10	11	0	0	3	0	0	2	0	0	1	0	1	0	0	1	0	0	1	1	0	0	0.0824267	0	0	0.478088	0	0.629748	1.16034	0.405076
FBgn0003459	stwl	3L	14402930	14409939	7009	-	0	1		42	122	185	3	19	50	3	3	40	4	18	38	10	13	23	0	4	9	0	4	12	10	9	10	7	9	23	9	1	24	9.02445	4.22418	5.6675	2.28487	4.17205	4.44221	1.38039	0.702166	1.9167	0.60221
FBgn0003460	so	2R	7419350	7434872	15522	+	0	1		2	6	7	0	1	4	6	7	29	8	26	52	29	20	26	13	7	9	22	11	12	33	20	24	38	18	28	1	0	3	0.194048	0.0938085	0.0968336	0	0.0991526	0.160471	1.24664	0.739818	0.62748	0.543859
FBgn0003462	Sod1	3L	11112281	11113740	1459	-	0	1	G|C1|C2|C4	709	4835	5779	86	356	1020	78	214	1177	208	793	1785	1956	3656	3113	850	1341	953	890	1248	959	2749	2696	2386	646	570	723	464	231	1226	731.844	804.229	850.498	314.659	375.532	435.342	172.415	240.621	270.939	150.436
FBgn0003463	sog	X	15603283	15633434	30151	-	0	1	C3	1	4	14	1	4	5	1	3	19	10	17	39	192	124	182	4	1	4	68	40	37	9	4	6	121	28	42	2	0	2	0.0499489	0.0321956	0.0997016	0.177049	0.204179	0.103265	0.106963	0.163228	0.211642	0.349979
FBgn0003464	sol	X	21350280	21357912	7632	+	0	1		22	63	97	3	9	23	1	1	24	2	13	22	11	26	19	3	7	8	23	13	15	38	31	40	29	30	48	14	1	20	4.34122	2.00328	2.72903	2.09836	1.81491	1.87661	0.422569	0.214949	1.05614	0.276526
FBgn0003475	spir	2L	20311219	20348386	37167	+	0	1	L1°	7	83	134	14	65	139	20	93	359	74	436	918	14	103	154	5	25	28	2	40	34	5	45	63	17	26	71	2	5	50	0.28364	0.54195	0.774146	2.01079	2.69158	2.32886	1.73543	4.10488	3.24404	2.10096
FBgn0003479	spn-A	3R	30054696	30056037	1341	-	1	1	G	54	350	409	10	34	105	4	18	134	21	88	208	10	32	59	5	10	11	5	19	11	16	39	45	31	38	62	21	11	59	60.6447	63.34	65.4893	39.8077	39.0213	48.758	9.61982	22.0201	33.5603	16.5247
FBgn0003480	spn-B	3R	14328051	14329608	1557	+	0	1		9	29	30	0	0	11	0	1	18	1	8	16	0	4	6	0	2	0	0	1	0	1	2	0	2	1	2	0	0	2	8.70526	4.5201	4.13722	0	0	4.39936	0	1.05363	3.8827	0.677728
FBgn0003482	spn-D	3R	27165716	27167122	1406	+	0	1		2	13	9	0	1	0	1	1	1	1	1	3	2	2	1	0	1	2	1	0	0	15	7	4	3	2	2	0	0	0	2.14226	2.24386	1.37446	0	1.09463	0	2.29377	1.16678	0.238872	0.750514
FBgn0003483	spn-E	3R	15837419	15844415	6996	+	0	1		26	74	93	0	19	39	1	3	17	3	15	34	14	15	16	21	4	8	17	8	10	110	51	77	44	12	47	1	1	3	5.59695	2.56697	2.85436	0	4.1798	3.47136	0.460984	0.703471	0.816111	0.452497
FBgn0003486	spo	3L	5590083	5592571	2488	-	0	0		0	4	1	0	0	1	0	0	1	0	0	0	0	0	1	0	0	0	0	0	0	3	3	5	0	0	0	0	0	0	0	0.390165	0.0863029	0	0	0.250285	0	0	0.134989	0
FBgn0003495	spz	3R	27064990	27070070	5080	-	0	1		1	5	11	1	3	2	1	1	5	7	5	16	13	27	33	2	3	2	5	6	8	21	15	15	30	24	39	1	0	2	0.296459	0.238861	0.464948	1.05083	0.908886	0.245161	0.634851	0.322932	0.330564	1.45405
FBgn0003499	sr	3R	18090803	18135583	44780	+	0	1		0	1	1	0	0	0	0	1	0	0	0	0	1	0	0	0	0	0	1	1	0	0	1	0	5	0	1	0	0	0	0	0.00541944	0.00479503	0	0	0	0	0.0366345	0	0
FBgn0003502	Btk29A	2L	8258373	8301079	42706	-	0	0	C1|C2|C3|C4	29	112	131	3	5	14	10	5	42	14	18	36	686	564	487	298	218	175	772	441	313	1306	455	496	277	120	158	168	38	159	1.02267	0.636455	0.658655	0.374998	0.180191	0.204138	0.755174	0.192068	0.330301	0.345926
FBgn0003507	srp	3R	15986152	16004081	17929	+	0	0	P	4	5	6	1	2	10	2	3	21	2	14	34	7	4	13	6	5	2	11	8	12	26	18	33	0	2	2	97	15	89	0.335994	0.0676788	0.0718573	0.297742	0.171682	0.34732	0.359757	0.274498	0.393381	0.117711
FBgn0003510	Sry-alpha	3R	30039719	30043071	3352	+	0	0
FBgn0003511	Sry-beta	3R	30039719	30043071	3352	+	0	0
FBgn0003512	Sry-delta	3R	30043341	30044886	1545	+	1	1		23	226	257	2	28	66	1	11	82	1	43	84	11	57	54	2	11	10	10	17	17	11	29	32	9	13	24	17	7	21	22.4196	35.4992	35.7174	6.91032	27.8921	26.6012	2.08741	11.6799	17.8252	0.682992
FBgn0003513	ss	3R	16374434	16403690	29256	-	0	1		1	1	2	0	0	4	1	2	1	1	2	5	0	0	0	0	0	0	0	0	0	0	0	0	0	0	0	0	0	0	0.0514769	0.00829514	0.0146788	0	0	0.0851393	0.110235	0.112148	0.0114798	0.0360686
FBgn0003514	sqh	X	6223061	6225140	2079	-	1	1	C1|C2|C4|T|P	56	549	603	10	48	148	9	28	216	35	110	270	411	1032	834	143	362	270	165	307	200	710	1039	1089	308	351	399	388	220	1030	40.5659	64.085	62.2785	25.6769	35.5335	44.3295	13.9612	22.0942	34.8939	17.7647
FBgn0003515	st	3L	16497651	16500460	2809	+	0	1		0	2	2	0	1	0	0	0	0	0	0	0	5	8	9	6	6	2	5	9	4	10	5	6	0	0	0	0	1	0	0	0.172789	0.152881	0	0.547898	0	0	0	0	0
FBgn0003517	sta	X	1481797	1483413	1616	-	0	0	G|C2|C4|T|P	3359	21165	23841	177	892	3005	167	313	2104	259	856	2223	4145	6091	5929	2242	2900	2414	2197	2783	2131	8940	8231	8627	6112	5892	6256	4519	2342	9670	3130.37	3178.45	3167.81	584.694	849.523	1157.95	333.281	317.744	437.275	169.123
FBgn0003520	stau	2R	18117896	18125779	7883	-	0	1		63	192	236	4	15	48	1	4	32	3	19	31	31	33	34	21	10	12	32	17	25	56	40	65	73	46	73	33	5	54	12.0358	5.91083	6.4283	2.70872	2.92854	3.79171	0.409114	0.832421	1.36335	0.401581
FBgn0003525	stg	3R	29251826	29255800	3974	-	0	1		44	91	95	2	1	5	0	0	4	1	1	2	59	27	33	9	5	2	83	26	18	56	23	41	47	17	19	47	6	17	16.6745	5.55715	5.133	2.68657	0.387279	0.783479	0	0	0.338051	0.265531
FBgn0003527	stil	2R	12570367	12571883	1516	+	0	1	G|E1°	101	736	925	18	62	199	5	33	196	29	142	288	5	41	91	0	7	17	0	10	23	0	30	31	0	7	39	1	3	37	100.334	117.82	131.014	63.3825	62.9425	81.7408	10.6367	35.71	43.4217	20.1856
FBgn0003545	sub	2R	17745500	17748078	2578	-	0	1		29	181	211	3	39	110	3	50	232	18	209	396	2	43	91	1	10	10	1	13	16	8	34	28	12	11	43	0	6	30	16.9411	17.0386	17.5742	6.21205	23.2827	26.5702	3.75296	31.8172	30.2242	7.36773
FBgn0003557	Su(dx)	2L	2037714	2044372	6658	+	0	1		18	57	87	3	4	20	2	0	9	1	3	9	41	29	36	15	6	5	42	36	24	49	26	28	33	10	10	30	5	17	4.07152	2.07764	2.80576	2.40533	0.92463	1.87056	0.968773	0	0.453992	0.158489
FBgn0003559	su(f)	X	23096771	23101431	4660	+	0	1		23	123	167	1	5	19	0	4	18	5	19	35	12	36	34	11	10	10	13	19	12	53	45	42	40	36	38	32	9	35	7.43309	6.40557	7.69496	1.14554	1.65134	2.53894	0	1.40815	1.29729	1.13221
FBgn0003567	su(Hw)	3R	14304455	14308589	4134	-	0	1		30	106	153	3	14	38	3	6	28	8	24	60	16	16	28	12	7	5	17	8	10	45	31	36	34	10	26	25	3	39	10.9289	6.22263	7.94688	3.87389	5.21206	5.72398	2.34038	2.38098	2.27477	2.04204
FBgn0003575	su(sable)	X	635890	643760	7870	+	0	1		9	24	28	1	1	8	2	1	7	1	5	8	9	11	14	5	5	3	7	5	6	35	11	13	32	7	13	32	1	24	1.72225	0.740074	0.763939	0.6783	0.195559	0.632995	0.819579	0.208449	0.298726	0.134082
FBgn0003598	Su(var)3-7	3R	13264364	13270038	5674	+	0	1		34	71	105	2	5	25	0	1	13	1	10	9	10	6	12	1	0	4	4	2	6	12	11	12	17	14	18	16	1	10	9.02438	3.03674	3.97352	1.88164	1.35623	2.7437	0	0.289125	0.769492	0.185975
FBgn0003607	Su(var)205	2L	8209626	8211122	1496	-	0	1	G|E1°	468	2065	2697	75	179	558	22	84	639	100	291	718	156	332	420	65	123	136	73	130	122	419	367	438	305	242	313	120	64	306	471.131	334.986	387.102	267.625	184.151	232.267	47.4271	92.1133	143.456	70.5362
FBgn0003612	Su(var)2-10	2R	9116122	9122000	5878	+	0	1		63	342	487	3	55	136	2	44	241	16	199	392	28	74	107	13	27	23	19	34	31	29	83	71	29	31	63	10	8	48	16.1413	14.12	17.79	2.72451	14.4007	14.4077	1.09733	12.28	13.7701	2.87233
FBgn0003638	su(w[a])	X	1012779	1046040	33261	+	0	0		19	57	84	2	9	40	0	0	22	1	8	27	5	11	15	1	4	5	15	22	23	13	14	19	28	23	30	25	6	45	0.860292	0.41589	0.542275	0.32099	0.416446	0.748876	0	0	0.222145	0.0317255
FBgn0003651	svp	3R	12258737	12302785	44048	+	0	0	P	0	3	11	2	2	7	4	3	37	5	25	76	2	3	13	2	2	3	1	3	5	1	5	2	1	1	6	352	22	160	0	0.0165285	0.0536219	0.242382	0.0698804	0.0989594	0.292866	0.11173	0.282114	0.119781
FBgn0003654	sw	X	20227961	20236382	8421	-	0	0		4	19	18	0	2	7	2	0	3	0	1	4	8	9	12	2	2	6	9	7	5	24	12	10	15	2	11	12	4	12	0.715359	0.547556	0.45897	0	0.365526	0.51763	0.765953	0	0.119649	0
FBgn0003655	swa	X	6363418	6365708	2290	-	0	1		0	2	6	0	2	4	1	0	1	0	2	5	0	0	2	0	0	0	0	2	0	0	1	1	0	0	0	0	0	0	0	0.21195	0.562589	0	1.34415	1.0877	1.40832	0	0.146661	0
FBgn0003656	sws	X	7956820	7968236	11416	-	0	1		49	99	132	9	30	79	6	15	65	29	43	119	87	53	70	28	10	18	94	37	33	77	19	40	35	17	29	51	7	36	6.46413	2.10455	2.48277	4.20848	4.04445	4.30922	1.69501	2.15552	1.91227	2.68057
FBgn0003660	Syb	2R	10249435	10252417	2982	-	0	1		234	1156	1490	90	254	713	120	233	1297	426	1167	2421	1511	1794	1768	561	532	457	633	663	494	1678	1137	1191	654	347	606	696	209	1013	118.178	94.0782	107.289	161.113	131.093	148.891	129.78	128.181	146.077	150.746
FBgn0003676	CCT1	3R	22489105	22491439	2334	-	0	0	G|E1°	246	1380	1778	10	97	315	4	29	181	6	91	209	116	277	283	49	106	90	48	108	70	256	368	309	145	138	191	184	54	267	158.731	143.488	163.571	22.8715	63.9621	84.0417	5.52707	20.3832	26.0452	2.71265
FBgn0003683	term	3L	18592303	18593771	1468	-	0	0
FBgn0003687	Tbp	2R	21686192	21687642	1450	-	0	1	G	34	267	304	2	9	43	0	4	24	0	11	20	11	46	35	3	14	7	2	8	11	15	32	26	13	16	17	5	2	16	35.3133	44.6871	45.0175	7.36306	9.5527	18.4665	0	4.5255	5.55895	0
FBgn0003701	thr	2R	17861273	17865963	4690	-	0	1		18	56	98	5	7	30	0	4	13	2	15	24	0	6	11	0	4	1	0	0	3	2	4	7	4	4	14	0	2	3	5.77999	2.8977	4.48672	5.69106	2.29708	3.98321	0	1.39914	0.930937	0.449988
FBgn0003710	tipE	3L	4188499	4193788	5289	+	0	0		1	10	11	1	7	11	1	3	19	2	18	33	0	6	9	0	1	3	0	1	5	0	1	1	0	5	4	0	0	5	0.284744	0.458844	0.446575	1.00931	2.03693	1.2951	0.609765	0.930513	1.20651	0.399025
FBgn0003714	tko	X	2442313	2443976	1663	-	1	1	G|C2|C4	158	1439	1695	24	175	385	18	66	428	44	194	498	221	559	524	165	366	317	137	273	175	1075	1261	1085	171	196	254	69	54	205	143.084	209.994	218.853	77.0398	161.956	144.163	34.9073	65.1068	86.4373	27.9193
FBgn0003716	tkv	2L	5219000	5271384	52384	-	1	1	T	2	28	44	1	12	21	3	4	22	7	14	28	12	15	22	2	9	7	14	14	10	51	28	72	114	73	122	7	1	10	0.0574988	0.129717	0.180356	0.101906	0.352561	0.249635	0.184696	0.125267	0.14105	0.141008
FBgn0003719	tld	3R	24749731	24753510	3779	+	0	1		0	0	1	0	1	1	0	0	0	0	2	3	0	0	1	0	0	0	0	0	0	0	0	0	2	0	1	24	1	37	0	0	0.0568197	0	0.407263	0.164781	0	0	0	0
FBgn0003720	tll	3R	30852315	30854400	2085	+	0	0
FBgn0003721	Tm1	3R	15281371	15308779	27408	+	0	1	C3|C4|T|P	119	480	513	11	31	82	11	15	65	15	26	71	209	273	255	91	104	89	425	334	283	1004	611	655	1520	751	949	999	318	1195	6.53879	4.25013	4.01898	2.14245	1.74075	1.86304	1.29435	0.897819	0.7965	0.577508
FBgn0003731	Egfr	2R	21522420	21559977	37557	+	0	1	T	3	6	13	0	0	2	1	1	0	0	0	6	17	14	19	4	5	2	23	17	30	45	26	54	217	233	232	72	9	62	0.120298	0.0387703	0.0743238	0	0	0.0331607	0.0858707	0.0436801	0	0
FBgn0003733	tor	2R	7705183	7709184	4001	-	0	1		0	2	3	0	0	0	1	1	3	1	0	2	0	1	2	0	0	0	0	0	0	0	0	1	0	0	0	0	0	1	0	0.121311	0.161001	0	0	0	0.80606	0.410021	0.251827	0.26374
FBgn0003741	tra	3L	16590059	16591050	991	-	0	1		18	68	89	2	10	17	3	4	37	6	31	66	8	29	27	5	1	5	12	16	17	16	12	14	11	20	23	7	5	13	27.3544	16.6523	19.2838	10.7734	15.5302	10.6822	9.763	6.62157	12.5394	6.38883
FBgn0003742	tra2	2R	14602004	14604337	2333	-	0	1	E1°	46	414	507	28	73	228	9	53	260	32	189	413	17	80	140	5	21	39	8	35	31	32	47	69	29	30	71	9	6	60	29.6941	43.065	46.6626	64.0678	48.1571	60.8563	12.4412	37.268	37.429	14.4737
FBgn0003744	trc	3L	19830864	19834304	3440	-	0	1		38	132	216	5	38	78	0	16	94	6	55	162	27	53	80	8	8	18	17	18	29	26	27	32	19	11	39	28	8	64	16.6361	9.31224	13.4825	7.75904	17.0011	14.1196	0	7.63021	9.17739	1.8405
FBgn0003747	Gr5a	X	5680617	5682488	1871	+	0	1		0	0	0	0	0	0	0	0	0	0	0	0	0	0	1	0	0	0	0	0	0	1	0	0	0	0	0	0	0	1	0	0	0	0	0	0	0	0	0	0
FBgn0003748	Treh	2R	21074018	21088945	14927	+	0	1		17	64	115	6	37	73	4	34	185	30	161	414	11	48	79	15	17	14	7	22	22	83	71	100	9	13	37	3	2	29	1.71516	1.04051	1.65425	2.14573	3.81488	3.04534	0.864218	3.73664	4.16245	2.12077
FBgn0003751	trk	2L	10271443	10272324	881	-	0	1		14	54	67	1	3	8	0	0	3	0	0	0	0	1	1	0	1	0	0	0	0	0	3	2	0	0	1	0	0	2	23.932	14.875	16.3296	6.05927	5.24079	5.65457	0	0	1.14366	0
FBgn0003861	trp	3R	29914521	29920289	5768	-	0	0		0	0	1	0	1	0	0	0	6	1	4	4	0	0	1	0	0	0	0	0	0	0	0	0	0	0	2	0	0	0	0	0	0.0372263	0	0.266825	0	0	0	0.349362	0.182944
FBgn0003862	trx	3R	14263358	14286903	23545	-	0	1	G|C3|T	177	577	844	24	97	235	6	15	139	23	74	184	86	134	162	32	49	51	238	176	176	267	159	237	383	217	380	148	46	283	11.3215	5.94724	7.69696	5.44138	6.34052	6.21519	0.821842	1.04512	1.98274	1.0308
FBgn0003863	alphaTry	2R	11344260	11345119	859	-	0	0
FBgn0003865	tsg	X	11988062	11988948	886	-	0	0
FBgn0003866	tsh	2L	21828593	21837011	8418	+	0	1		0	3	4	0	0	2	0	1	2	1	2	2	0	1	0	0	0	2	0	0	0	14	5	14	0	0	0	0	0	2	0	0.086487	0.10203	0	0	0.147947	0	0.194879	0.0797941	0.125353
FBgn0003867	tsl	3R	21778114	21782536	4422	-	0	1		0	0	0	0	1	1	0	1	0	0	0	0	3	3	6	0	1	0	0	0	0	0	2	1	36	45	37	0	0	0	0	0	0	0	0.348043	0.140821	0	0.370985	0	0
FBgn0003870	ttk	3R	31713867	31735392	21525	+	1	1	C3|T|P	6	83	99	3	35	106	11	32	137	57	151	323	58	94	125	13	24	29	53	87	70	86	82	124	139	110	174	124	28	231	0.419794	0.93578	0.98757	0.744003	2.50251	3.06654	1.64811	2.43883	2.1376	2.79432
FBgn0003882	tub	3R	4387742	4389813	2071	+	0	1	G	35	312	396	0	8	24	1	5	27	3	11	29	13	27	38	5	16	11	6	10	10	19	35	37	32	33	36	35	6	40	25.4516	36.5606	41.0573	0	5.94513	7.21633	1.55724	3.96063	4.37858	1.52857
FBgn0003884	alphaTub84B	3R	7086599	7088839	2240	+	0	0	P	1190	10484	12165	121	1352	3148	111	1187	5631	459	5040	11220	2804	8362	7861	969	2451	1987	1459	3026	2295	3149	5896	6399	1717	2709	3830	2620	1331	6443	800.067	1135.84	1166.11	288.359	928.925	875.129	159.813	869.316	844.282	216.226
FBgn0003885	alphaTub84D	3R	7530753	7532732	1979	+	0	0	L1°	138	1589	1974	16	167	412	39	311	1249	166	1391	3034	109	493	714	51	159	142	50	187	200	137	379	504	99	207	345	80	57	334	105.017	194.857	214.179	43.1589	129.874	129.639	63.5557	257.804	211.966	88.5128
FBgn0003886	alphaTub85E	3R	9731221	9733250	2029	-	0	1	C1|C3	4	46	56	0	11	15	5	5	50	3	31	57	531	1512	1100	35	79	59	145	281	196	11	23	25	5	11	17	157	74	226	2.96897	5.50192	5.92627	0	8.34377	4.60357	7.94738	4.04262	8.27633	1.56021
FBgn0003888	betaTub60D	2R	24305881	24313099	7218	+	0	1	C1|C3|C4|P	31	295	357	5	10	35	21	7	104	16	33	90	1170	1116	1069	208	212	228	518	331	304	1797	953	1166	378	198	290	1649	225	1619	6.46804	9.91845	10.6201	3.69785	2.13223	3.01951	9.38292	1.59095	4.83912	2.33909
FBgn0003889	betaTub85D	3R	9408383	9410282	1899	-	0	1	M1°|L1°	7	1465	1634	97	1084	2468	131	1651	6903	616	7860	16982	69	1574	2612	3	411	469	8	560	538	7	687	744	6	360	1036	3	139	967	5.55138	187.22	184.758	272.674	878.529	809.292	222.475	1426.25	1220.85	342.294
FBgn0003890	betaTub97EF	3R	27967008	27988384	21376	-	1	1	C2|C4	0	30	26	2	2	3	1	1	12	1	10	9	39	210	165	23	88	55	32	89	57	54	151	148	0	2	4	0	4	11	0	0.340591	0.26117	0.499459	0.143998	0.0873937	0.150872	0.0767447	0.188541	0.0493648
FBgn0003891	tud	2R	21183322	21192913	9591	+	0	1	P	170	323	473	10	30	122	6	3	44	10	11	50	199	197	203	86	41	37	102	86	64	175	86	94	150	81	112	222	41	196	26.6939	8.17292	10.5894	5.56586	4.81403	7.92102	2.01754	0.513136	1.54077	1.10022
FBgn0003892	ptc	2R	8649649	8665223	15574	+	0	1	T|P	1	16	20	2	5	17	1	2	15	4	11	22	8	11	13	8	3	7	14	11	13	73	52	128	149	70	112	147	21	147	0.0967002	0.249321	0.275744	0.68553	0.494108	0.679726	0.207079	0.210671	0.323475	0.271021
FBgn0003896	tup	2L	18859507	18881261	21754	-	0	1		0	1	2	0	2	1	1	0	4	1	7	5	0	1	1	0	2	1	0	0	0	2	1	2	0	0	1	0	0	1	0	0.0111558	0.0197409	0	0.141496	0.028625	0.148251	0	0.0617548	0.048507
FBgn0003900	twi	2R	22985374	23048325	62951	+	0	0		0	3	4	0	4	6	2	4	27	4	32	66	0	0	14	0	1	1	0	0	2	0	1	2	0	1	6	0	0	6	0	0.0115653	0.0136437	0	0.0977933	0.0593518	0.102462	0.104239	0.144049	0.0670504
FBgn0003916	snRNA:U1:21D	2L	901491	901654	163	-	0	0
FBgn0003920	snRNA:U2:14B	X	16254672	16254863	191	+	0	0
FBgn0003922	snRNA:U2:38ABa	2L	19815614	19815805	191	-	0	0
FBgn0003923	snRNA:U2:38ABb	2L	19812646	19812836	190	+	0	0
FBgn0003926	snRNA:U3	2L	1432711	1432921	210	+	0	0
FBgn0003930	snRNA:U4:39B	2L	21215036	21215178	142	-	0	0		89	34	65	3	5	13	0	1	1	0	1	3	2	2	3	2	0	0	8	2	2	7	1	0	0	2	0	4	0	1	943.907	58.1071	98.288	112.779	54.1918	57.0086	0	11.5528	2.36517	0
FBgn0003931	snRNA:U4:38AB	2L	19810734	19810875	141	+	0	0		10	6	14	0	1	5	0	0	1	0	2	2	0	0	0	0	0	1	3	0	0	1	0	0	0	0	3	0	0	3	106.809	10.3269	21.3199	0	10.9152	22.0819	0	0	2.38194	0
FBgn0003933	snRNA:U5:14B	X	16254008	16254117	109	-	0	0
FBgn0003934	snRNA:U5:23D	2L	3048701	3048831	130	+	0	0
FBgn0003935	snRNA:U5:34A	2L	13244848	13244974	126	+	0	0
FBgn0003936	snRNA:U5:35D	2L	15751557	15751682	125	-	0	0
FBgn0003938	snRNA:U5:63BC	3L	3090801	3090923	122	+	0	0
FBgn0003941	RpL40	2L	4227699	4228561	862	+	1	1	G|C2|C4|T|P	2655	25669	27474	144	1330	4080	139	462	3248	267	1507	3628	5233	13204	11170	2135	4959	3579	2347	5057	3563	7627	11902	11474	5008	8414	9274	3146	2757	11211	4638.58	7226.7	6843.69	891.767	2374.63	2947.39	520.048	879.244	1265.49	326.85
FBgn0003942	RpS27A	2L	10408352	10410456	2104	+	0	0	G|C1|C2|C4|T|P	3930	34891	38003	259	2074	5704	242	687	4629	416	1984	4790	9233	19018	16652	3668	7031	5138	4394	7579	5313	12196	16516	15914	7706	11387	12796	5877	3757	16180	2813.03	4024.45	3878.36	657.129	1517.1	1688.18	370.942	535.656	738.91	208.637
FBgn0003943	Ubi-p63E	3L	3899259	3903184	3925	-	0	0	E1°|T|P	217	1098	1884	67	517	1187	60	316	1597	255	1436	3131	469	984	1191	155	278	277	228	362	327	395	582	707	676	577	1054	741	239	1391	83.2622	67.8893	103.066	91.1237	202.723	188.32	49.3001	132.075	136.652	68.5558
FBgn0003944	Ubx	3R	16656623	16734426	77803	-	0	1		0	0	0	0	0	2	0	0	0	1	2	5	0	0	0	0	0	0	4	1	0	0	1	1	0	0	1	1	1	2	0	0	0	0	0	0.0160073	0	0	0	0.0135627
FBgn0003950	unc	X	21111414	21116914	5500	-	0	1		11	21	38	0	7	26	1	0	25	0	6	27	1	2	7	0	2	1	1	0	1	0	0	0	1	0	0	0	2	0	3.01202	0.926606	1.48353	0	1.95879	2.94372	0.586372	0	1.52661	0
FBgn0003961	Uro	2L	7780085	7781415	1330	+	0	1		0	0	0	0	0	1	0	0	1	0	0	2	0	1	0	0	0	0	0	0	0	0	0	0	0	0	0	0	0	0	0	0	0	0	0	0.468202	0	0	0.252521	0
FBgn0003963	ush	2L	476220	540560	64340	+	0	0		11	15	24	0	2	2	1	0	4	1	1	6	13	12	16	4	2	2	22	8	9	24	11	12	30	14	23	57	9	57	0.257477	0.0565782	0.0800951	0	0.0478411	0.0193568	0.050125	0	0.0208799	0.0164007
FBgn0003964	usp	X	2038798	2042311	3513	-	0	0		17	44	65	2	0	7	0	1	13	0	4	9	13	20	16	6	7	4	9	10	8	16	16	24	21	14	27	20	9	26	7.28783	3.03958	3.97293	3.03912	0	1.24081	0	0.466978	1.24284	0
FBgn0003965	v	X	10923972	10925631	1659	+	0	1		0	0	0	0	0	0	0	0	1	1	0	1	0	1	0	0	0	0	0	0	0	0	1	0	0	0	0	3	0	5	0	0	0	0	0	0	0	0	0.202443	0.636059
FBgn0003969	vap	X	15999951	16005812	5861	-	0	1		14	62	80	1	1	10	0	1	6	1	7	13	20	30	42	3	11	10	14	19	8	26	23	27	22	15	27	7	9	19	3.59736	2.56719	2.93085	0.910803	0.262591	1.06246	0	0.2799	0.343819	0.180041
FBgn0003975	vg	2R	12884632	12899385	14753	+	0	1		0	0	1	0	1	1	0	0	3	0	1	0	0	0	0	0	0	1	0	0	0	0	2	1	0	0	0	0	0	0	0	0	0.0145544	0	0.104321	0.042209	0	0	0.0682953	0
FBgn0003977	vir	2R	23360192	23366355	6163	-	0	1		16	47	58	1	7	28	0	1	9	1	1	8	11	19	27	4	1	2	6	9	7	16	14	14	14	11	6	4	0	15	3.90981	1.85074	2.02074	0.866172	1.74807	2.82912	0	0.266184	0.490456	0.171219
FBgn0003978	vls	2L	20064261	20065679	1418	-	1	1	G|E1°	85	732	863	6	65	138	1	22	89	3	29	88	15	56	83	9	46	29	7	22	15	49	112	103	18	42	46	14	11	37	90.2756	125.278	130.68	22.5877	70.5487	60.6022	2.27436	25.452	21.0797	2.23249
FBgn0003979	Vm26Aa	2L	5959596	5960340	744	-	0	1		0	0	0	0	0	0	0	0	0	0	0	1	0	0	0	0	0	0	0	0	1	0	3	0	0	0	0	0	0	0	0	0	0	0	0	0	0	0	0	0
FBgn0003980	Vm26Ab	2L	5957004	5957639	635	+	0	1		0	1	1	0	0	1	0	0	2	1	3	5	0	0	1	0	0	0	0	0	0	2	0	2	0	0	0	0	1	0	0	0.382177	0.338144	0	0	0.980644	0	0	1.05781	1.66177
FBgn0003983	Vm34Ca	2L	13411141	13411631	490	-	0	0
FBgn0003984	vn	3L	5813338	5845664	32326	-	0	1	C4|P	10	35	54	0	3	6	0	3	19	2	6	20	18	9	16	23	15	19	45	19	31	351	105	175	23	2	10	175	21	149	0.465882	0.262757	0.358688	0	0.142831	0.11558	0	0.152245	0.197402	0.0652863
FBgn0003996	w	X	2790599	2796466	5867	-	0	1		0	4	7	0	4	8	0	6	31	5	25	68	1	3	18	0	0	3	0	2	3	0	2	3	0	1	3	0	0	8	0	0.165456	0.256187	0	1.04929	0.849101	0	1.67768	1.77458	0.899286
FBgn0003997	hid	3L	18167745	18185641	17896	-	0	1	C3|C4	25	39	58	1	8	12	4	5	39	5	25	62	45	25	25	35	14	15	187	39	31	767	68	128	82	10	17	79	7	23	2.10383	0.528868	0.695901	0.298291	0.687996	0.417552	0.720842	0.458341	0.731911	0.294821
FBgn0004003	wbl	2R	19249395	19250917	1522	+	0	1		0	0	2	1	2	4	0	1	6	0	4	9	0	1	0	0	0	0	0	1	0	0	0	0	0	0	1	0	0	0	0	0	0.282157	3.50737	2.0224	1.63655	0	1.07785	1.324	0
FBgn0004034	y	X	356509	361245	4736	+	0	1		0	0	1	0	1	0	0	0	0	0	0	0	5	5	4	0	0	1	0	2	1	0	0	0	0	0	0	0	0	0	0	0	0.0453382	0	0.324968	0	0	0	0	0
FBgn0004045	Yp1	X	10053811	10055498	1687	+	0	1
FBgn0004047	Yp3	X	13759546	13761547	2001	+	0	1	C2|C4	0	111	108	1	3	7	1	1	14	0	1	15	12	22	46	80	136	103	34	57	43	365	409	483	0	1	4	0	0	5	0	13.4622	11.5892	2.66778	2.30742	2.17839	1.61172	0.819837	2.3498	0
FBgn0004049	yrt	3R	13428867	13434984	6117	-	0	1		112	257	327	27	37	121	31	24	123	66	73	163	150	79	98	41	28	20	109	35	39	134	33	47	155	52	76	109	12	74	27.5745	10.1961	11.4785	23.5625	9.30926	12.3178	16.344	6.43647	6.75331	11.3854
FBgn0004050	z	X	2447769	2450550	2781	+	0	1		11	83	84	3	19	56	1	17	67	3	47	127	6	30	37	5	14	14	3	13	9	20	20	32	24	23	49	7	2	30	5.95689	7.24295	6.48566	5.7586	10.5149	12.5393	1.15967	10.0282	8.0914	1.13832
FBgn0004052	Z600	3L	15509061	15509513	452	+	0	0		0	5	5	5	10	22	12	8	43	27	36	62	7	6	14	0	0	2	0	5	2	1	1	3	1	1	6	0	0	11	0	2.68454	2.37524	59.0511	34.0497	30.3089	85.6207	29.0353	31.9507	63.0332
FBgn0004053	zen	3R	6752864	6754194	1330	-	0	1		0	0	0	0	0	0	0	0	1	0	1	2	0	0	1	0	0	0	0	0	0	0	0	0	0	0	1	0	0	0	0	0	0	0	0	0	0	0	0.252521	0
FBgn0004054	zen2	3R	6743135	6744136	1001	-	0	0
FBgn0004055	uzip	2R	25012062	25031737	19675	+	0	1		1	10	12	1	1	4	0	0	2	0	1	0	0	3	0	0	1	0	1	0	0	3	3	1	16	8	13	5	1	1	0.0765443	0.123346	0.130961	0.27132	0.0782235	0.126599	0	0	0.0341401	0
FBgn0004057	Zw	X	19667252	19672353	5101	+	0	1		2	74	100	1	39	130	1	64	250	18	196	541	16	109	147	1	26	13	7	39	29	9	57	60	12	22	47	28	19	81	0.590476	3.52059	4.2094	1.0465	11.7669	15.8699	0.632238	20.5826	16.4602	3.72358
FBgn0004066	Prosalpha4	X	16276270	16277587	1317	+	0	1	G|C1|C2|C4	430	2528	2910	38	161	428	28	47	316	23	101	247	725	1191	1055	381	438	333	406	491	368	961	818	773	305	247	340	233	91	485	491.711	465.833	474.442	154.026	188.145	202.369	68.5659	58.5446	80.5844	18.4283
FBgn0004087	Dhfr	3R	16481167	16481878	711	+	1	1	C4|T	37	353	348	1	4	23	1	3	26	3	5	21	33	70	52	33	49	40	16	40	29	280	232	246	155	110	121	45	23	78	78.3718	120.488	105.096	7.50804	8.65849	20.1439	4.53593	6.92192	12.2816	4.45241
FBgn0004101	bs	2R	24342861	24376473	33612	+	0	1		14	111	116	0	5	15	0	3	8	0	8	12	1	9	9	0	2	5	2	6	7	2	11	23	8	8	22	10	4	15	0.62728	0.801433	0.741036	0	0.228943	0.277896	0	0.14642	0.0799366	0
FBgn0004102	oc	X	8630159	8650681	20522	-	0	1		0	0	8	1	4	18	0	2	9	0	12	34	0	4	5	0	0	1	0	3	1	0	0	1	0	0	0	0	0	3	0	0	0.0837039	0.260122	0.29998	0.546183	0	0.159877	0.14729	0
FBgn0004103	Pp1-87B	3R	12423621	12425917	2296	-	0	0	G|T|P	435	2505	2965	17	114	379	5	40	321	22	145	320	268	468	517	112	185	178	159	171	146	504	459	603	334	290	396	254	109	517	285.328	264.773	277.286	39.5251	76.4161	102.79	7.02318	28.58	46.9551	10.111
FBgn0004106	Cdk1	2L	10384739	10386262	1523	-	0	1	G|E1°	192	1022	1295	40	96	300	13	49	314	63	144	346	40	94	157	12	40	45	16	36	28	170	121	168	123	79	129	10	7	51	189.858	162.851	182.577	140.203	97.0115	122.661	27.5283	52.7802	69.2436	43.65
FBgn0004107	Cdk2	3R	20735623	20738414	2791	+	0	1	G	46	233	251	2	8	30	0	4	20	2	20	43	1	8	8	2	2	1	1	4	5	5	17	16	24	23	29	1	2	7	24.8214	20.2598	19.3103	3.82531	4.41146	6.6934	0	2.35112	2.40669	0.756161
FBgn0004108	Nrt	3L	16766072	16777465	11393	+	0	1	C2|C4	28	88	101	0	5	23	3	2	21	6	11	20	226	167	205	163	83	82	118	50	53	1051	297	451	109	21	46	4	1	11	3.70124	1.87449	1.90353	0	0.675435	1.25711	0.849218	0.287983	0.619058	0.555721
FBgn0004110	tin	3R	21378977	21381970	2993	+	0	1		1	0	2	0	0	0	0	1	5	0	2	1	0	0	3	0	0	0	0	1	0	0	1	1	0	1	0	0	0	0	0.503177	0	0.143482	0	0	0	0	0.54811	0.561065	0
FBgn0004117	Tm2	3R	15310193	15315197	5004	+	0	1		0	0	0	0	1	1	0	0	0	0	0	0	0	0	0	0	0	0	0	0	0	0	0	0	0	0	0	0	0	0	0	0	0	0	0.307563	0.124442	0	0	0	0
FBgn0004118	nAChRbeta2	3R	24509228	24515106	5878	-	0	1		1	2	7	0	2	4	0	1	9	4	1	22	0	0	4	0	1	0	0	3	0	0	0	0	0	1	0	0	0	0	0.256211	0.0825732	0.255708	0	0.523663	0.423756	0	0.279091	0.514236	0.718082
FBgn0004132	boca	2R	7565873	7566738	865	-	0	1	G|T	157	781	943	8	51	132	5	15	61	11	38	74	185	259	258	72	90	66	99	104	82	257	179	215	165	144	172	87	45	148	273.345	219.116	234.084	49.3708	90.7415	95.0261	18.6419	28.4479	23.6845	13.419
FBgn0004133	blow	2R	7580488	7587079	6591	-	0	1	T	2	24	33	1	11	18	3	9	47	5	46	81	56	165	160	26	54	46	57	73	59	47	101	102	82	95	128	29	9	59	0.45699	0.883687	1.07507	0.809925	2.56858	1.70062	1.46793	2.24009	2.39495	0.800502
FBgn0004143	nullo	X	7049476	7050321	845	+	0	0
FBgn0004167	kst	3L	3336860	3368133	31273	+	0	1	T	7	9	7	1	0	0	1	0	0	0	3	4	3	0	0	0	0	0	3	1	3	5	1	3	155	21	59	101	11	41	0.337098	0.0698412	0.0480623	0.170697	0	0	0.103126	0	0	0
FBgn0004168	5-HT1A	2R	19067155	19121958	54803	+	0	1		0	4	1	0	0	0	0	1	4	0	1	3	0	2	0	0	0	0	0	0	1	1	1	1	0	0	1	0	0	0	0	0.0177131	0.00391806	0	0	0	0	0.0299344	0.0245135	0
FBgn0004169	up	X	13593474	13602578	9104	-	0	1		1	5	2	0	1	5	0	0	4	0	0	5	0	0	2	0	0	0	0	0	0	0	0	1	0	0	1	0	0	0	0.165423	0.133283	0.0471708	0	0.169052	0.341998	0	0	0.147563	0
FBgn0004170	sc	X	396060	397497	1437	+	0	1
FBgn0004171	Mst98Cb	3R	28292798	28293863	1065	+	0	0	M1°|L1°	14	397	480	104	360	802	209	489	1930	537	2065	3801	102	424	885	16	108	166	6	162	151	5	197	211	7	111	295	5	36	279	19.7973	90.4648	96.7759	521.291	520.241	468.932	632.896	753.241	608.636	532.07
FBgn0004172	Mst84Da	3R	7365850	7366262	412	+	0	0	M1°|L1°	57	1311	1588	697	1384	2200	1898	1589	5660	5589	6902	10456	1198	1684	2720	142	426	495	84	582	492	47	724	719	71	334	930	64	132	832	208.356	772.225	827.616	9030.92	5170	3325.15	14857.1	6327.05	4613.91	14314.7
FBgn0004173	Mst84Db	3R	7365160	7365627	467	-	0	0	M1°|L1°	100	2588	3259	1102	2121	4329	4408	4424	15655	11402	15901	29204	2531	4533	7102	307	917	1139	166	1494	1256	103	1377	1578	136	756	2269	150	241	2125	322.486	1344.89	1498.45	12596.8	6989.97	5772.39	30441.1	15540.8	11258.6	25763.7
FBgn0004174	Mst84Dc	3R	7364254	7364673	419	-	0	0	M1°|L1°	38	1167	1284	731	1058	2090	1417	1462	5767	5178	6446	12337	905	1476	2404	76	409	411	53	499	425	34	598	613	38	298	893	29	90	733	136.583	675.92	658.001	9313.22	3886.18	3106.11	10906.7	5724.11	4622.59	13040.4
FBgn0004175	Mst84Dd	3R	7363307	7363773	466	-	0	0	M1°|L1°	31	602	770	305	375	876	1217	668	2418	3100	2424	4160	708	849	1175	74	207	220	55	249	238	28	284	301	31	150	384	49	55	388	100.185	313.508	354.797	3493.9	1238.5	1170.59	8422.49	2351.61	1742.69	7019.72
FBgn0004177	mts	2L	7827650	7833576	5926	+	0	1	G|C4|T|P	1084	3221	4139	68	170	591	19	49	361	43	160	377	820	917	976	262	339	286	391	369	296	1491	886	1173	726	441	606	612	126	836	275.483	131.907	149.972	61.2553	44.1508	62.1028	10.3402	13.5647	20.4595	7.65686
FBgn0004179	Csp	3L	22267382	22273745	6363	+	0	1	C1|C3	112	639	802	34	104	308	35	110	440	105	314	717	482	924	879	156	269	211	265	380	260	257	339	359	57	73	139	82	27	157	26.5084	24.3712	27.0638	28.5242	25.1549	30.1421	17.7395	28.36	23.2242	17.4129
FBgn0004181	Ebp	2R	25175126	25176715	1589	-	0	1		0	0	0	0	0	2	0	1	3	0	1	5	0	0	0	0	0	0	0	0	0	0	0	0	0	0	0	0	0	0	0	0	0	0	0	0.783775	0	1.03241	0.634085	0
FBgn0004183	snRNA:U1:82Eb	3R	4947933	4948096	163	-	0	0
FBgn0004185	snRNA:U1:95Ca	3R	23859467	23859630	163	-	0	0
FBgn0004186	snRNA:U1:95Cb	3R	23827870	23828033	163	+	0	0
FBgn0004187	snRNA:U1:95Cc	3R	23826334	23826497	163	+	0	0		2	0	6	0	1	0	0	1	5	0	1	4	0	0	0	0	0	0	0	0	0	0	0	0	0	0	0	0	0	1	18.4786	0	7.90386	0	9.442	0	0	10.0644	10.3023	0
FBgn0004188	snRNA:U6:96Aa	3R	24556088	24556194	106	+	0	0
FBgn0004189	snRNA:U6:96Ab	3R	24556692	24556798	106	+	0	0
FBgn0004190	snRNA:U6:96Ac	3R	24557215	24557321	106	+	0	0
FBgn0004191	snRNA:U2:34ABa	2L	13211925	13212116	191	-	0	0		0	0	0	0	1	0	0	0	0	1	2	0	1	0	0	0	0	0	0	0	0	1	0	0	0	0	0	0	0	0	0	0	0	0	8.05784	0	0	0	0	5.52472
FBgn0004192	snRNA:U2:34ABb	2L	13215839	13216030	191	+	0	0
FBgn0004197	Ser	3R	27172090	27194267	22177	-	0	1		0	0	0	0	2	4	1	0	10	4	9	21	0	1	3	0	1	1	0	0	0	0	0	1	0	0	1	0	0	0	0	0	0	0	0.138797	0.112316	0.145423	0	0.151442	0.190327
FBgn0004198	ct	X	7608428	7678859	70431	+	0	1		1	4	3	0	6	12	0	1	18	3	11	20	0	3	5	0	0	0	2	1	4	4	2	3	2	1	1	55	4	50	0.0213828	0.0137827	0.00914604	0	0.131111	0.106097	0	0.0232922	0.0858338	0.0449471
FBgn0004227	nonA	X	16361569	16371547	9978	+	0	1	T	47	135	209	7	37	85	2	5	53	9	31	71	27	41	45	17	17	31	42	31	35	81	49	87	120	42	111	93	21	110	7.09385	3.28344	4.49758	3.74499	5.70703	5.3047	0.646431	0.822056	1.78395	0.951794
FBgn0004228	mex1	3L	15517424	15519592	2168	-	0	1		1	10	14	4	8	24	0	11	51	13	57	125	3	12	23	1	1	5	0	3	4	1	1	7	0	1	16	1	0	7	0.694654	1.11938	1.38658	9.84911	5.67914	6.89346	0	8.32354	7.90061	6.32744
FBgn0004237	Hrb87F	3R	13656846	13660531	3685	-	0	1	G|E1°	317	1611	2131	26	216	578	5	83	540	23	203	570	52	165	302	24	69	65	47	98	87	145	163	239	185	169	313	141	53	359	129.554	106.095	124.171	37.6645	90.2128	97.6732	4.37591	36.9501	49.216	6.58619
FBgn0004240	DptA	2R	18865765	18866260	495	+	0	0		0	2	5	3	9	10	2	6	17	7	34	57	3	4	12	0	1	2	0	2	0	0	0	2	0	4	1	0	1	1	0	0.980536	2.1689	32.3528	27.9827	12.58	13.0305	19.8848	11.5344	14.9223
FBgn0004242	Syt1	2L	2772327	2799979	27652	-	0	1		1	1	1	0	1	7	0	1	3	0	3	9	2	1	2	0	0	0	0	0	0	1	0	1	0	0	2	0	0	1	0.0544629	0.00877631	0.00776514	0	0.0556577	0.157636	0	0.0593264	0.0364372	0
FBgn0004244	Rdl	3L	9145838	9182149	36311	-	0	1		5	11	16	3	4	19	0	5	23	10	25	48	1	5	2	0	1	1	0	2	0	1	4	2	0	0	0	0	0	2	0.207376	0.0735179	0.0946144	0.441041	0.169541	0.325837	0	0.225895	0.212735	0.290607
FBgn0004359	T48	3R	26881734	26910997	29263	+	0	1		4	14	15	0	1	8	1	1	2	0	2	6	30	11	20	13	4	5	61	19	16	86	19	23	70	12	43	71	13	47	0.205858	0.116104	0.110065	0	0.0525936	0.170238	0.110209	0.0560604	0.0229541	0
FBgn0004360	Wnt2	2R	9494166	9503188	9022	+	0	1	C1|C2|C3	5	26	40	2	2	12	3	7	27	2	15	27	207	400	364	57	103	77	96	130	115	96	144	124	58	84	73	2	0	10	0.834632	0.699373	0.951991	1.18338	0.341176	0.828254	1.07239	1.27283	1.0051	0.233922
FBgn0004362	HmgD	2R	21701458	21716727	15269	+	0	1	G|T	1172	5951	6976	32	120	542	31	53	449	70	230	624	95	208	305	53	58	94	53	87	89	504	572	734	998	930	979	251	104	488	115.596	94.5841	98.1006	11.1876	12.0955	22.1042	6.54767	5.6943	9.8761	4.83761
FBgn0004363	porin	2L	10847227	10850848	3621	-	0	1	G|C1|C2|C3|C4	1066	8260	9722	65	563	1512	102	352	1789	243	1174	2464	2996	6662	5754	1572	2947	2231	1592	2874	1938	6028	6737	6608	630	720	1063	424	217	1211	443.36	553.592	576.505	95.8255	239.294	260.021	90.8463	159.474	165.933	70.8144
FBgn0004364	18w	2R	20111511	20116932	5421	+	0	1		2	7	14	0	0	1	0	0	0	1	1	0	3	2	2	13	3	4	24	6	3	245	33	49	33	3	2	76	7	20	0.55562	0.31337	0.554529	0	0	0.11487	0	0	0	0.194654
FBgn0004367	mei-41	X	16391698	16399850	8152	+	0	1		11	29	37	1	4	13	0	0	7	0	1	3	3	4	8	0	1	0	3	6	1	5	1	5	6	4	4	4	0	4	2.03215	0.863321	0.97457	0.654835	0.755175	0.993035	0	0	0.288392	0
FBgn0004368	Ptp4E	X	4939128	4955916	16788	+	0	1	C3	22	73	90	2	4	26	2	4	6	4	9	22	79	114	112	31	28	34	121	115	93	140	100	98	49	25	43	42	6	31	1.97356	1.05527	1.15112	0.635956	0.366702	0.964405	0.384208	0.390873	0.120033	0.251423
FBgn0004369	Ptp99A	3R	29377646	29487131	109485	+	0	1	T|P	2	9	8	1	1	1	1	0	6	0	1	2	10	7	11	3	3	7	12	3	6	46	25	44	196	59	93	166	20	109	0.0275108	0.0199492	0.0156896	0.0487575	0.0140571	0.00568762	0.0294565	0	0.0184055	0
FBgn0004370	Ptp10D	X	11622015	11677338	55323	+	0	1	C3	31	51	67	3	10	18	2	8	24	1	20	49	140	59	48	30	6	7	129	28	27	114	36	32	122	32	65	72	8	47	0.843886	0.223719	0.260043	0.289476	0.278193	0.202606	0.11659	0.237224	0.145699	0.0190738
FBgn0004372	aly	3L	3024129	3026521	2392	-	0	1	E1°	38	278	351	8	82	183	1	38	152	9	127	254	3	21	61	0	13	13	1	16	11	1	13	20	1	9	19	0	1	32	23.9249	28.2047	31.5081	17.8536	52.76	47.6404	1.34826	26.0614	21.3419	3.97032
FBgn0004373	fwd	3L	305393	319884	14491	-	0	1		73	222	312	9	31	94	7	26	124	21	99	205	79	94	145	28	31	24	87	54	61	83	48	69	84	44	101	92	26	137	7.58669	3.71786	4.62309	3.31543	3.29242	4.03938	1.55789	2.9434	2.87391	1.5292
FBgn0004374	neb	2L	20075757	20089698	13941	+	0	1		16	39	75	6	28	76	4	27	122	20	145	255	6	28	57	1	9	6	1	11	13	4	10	14	2	5	29	1	1	26	1.72844	0.678905	1.15516	2.29749	3.09112	3.39473	0.925341	3.1772	2.93911	1.51384
FBgn0004378	Klp61F	3L	1241568	1245910	4342	-	0	0		43	157	206	2	32	61	0	8	46	1	32	52	0	7	19	0	1	2	1	3	5	8	16	10	23	16	29	0	0	11	14.9144	8.77503	10.1872	2.45888	11.3426	8.74833	0	3.02256	3.5581	0.243027
FBgn0004379	Klp67A	3L	9362636	9367046	4410	-	0	1		15	90	106	7	22	50	8	18	105	11	89	186	4	20	32	1	5	4	0	7	6	3	11	15	4	10	26	0	2	12	5.12248	4.95271	5.16111	8.47336	7.67778	7.06019	5.85042	6.6959	7.99651	2.63207
FBgn0004380	Klp64D	3L	5356864	5359392	2528	-	0	1		2	20	29	0	7	15	0	1	15	0	12	30	5	19	9	2	2	4	2	3	4	5	6	4	7	7	9	12	0	24	1.19146	1.91996	2.46318	0	4.2616	3.69487	0	0.64893	1.9928	0
FBgn0004381	Klp68D	3L	11795614	11798875	3261	+	0	1		3	23	33	0	2	9	0	0	2	0	1	0	7	15	14	4	2	3	8	4	3	6	5	7	4	5	7	9	2	16	1.38547	1.71165	2.1729	0	0.943911	1.71861	0	0	0.205982	0
FBgn0004387	Klp98A	3R	27547775	27559145	11370	-	0	1	E1°	87	229	355	13	58	162	8	25	111	16	68	165	21	36	70	7	16	31	60	43	46	162	94	126	94	56	104	131	27	184	11.5236	4.8878	6.70415	6.1035	7.8509	8.87237	2.26916	3.60707	3.27878	1.48492
FBgn0004389	bnk	3R	31193362	31194389	1027	+	0	1
FBgn0004390	RasGAP1	3L	9839093	9855285	16192	-	0	1		48	127	192	2	4	23	0	0	4	0	2	4	10	13	19	4	6	3	16	13	5	36	15	25	22	7	20	23	4	24	4.46445	1.90345	2.54611	0.659365	0.380199	0.88453	0	0	0.0829678	0
FBgn0004391	shtd	X	15455544	15462441	6897	-	0	1		14	39	62	3	9	13	0	1	8	3	4	17	1	5	8	0	2	4	0	4	2	6	8	6	12	15	10	7	4	6	3.057	1.37228	1.93022	2.32197	2.00833	1.17373	0	0.237856	0.389565	0.458992
FBgn0004394	pdm2	2L	12657165	12686306	29141	+	0	1		1	0	1	0	0	0	0	0	0	0	0	0	0	0	0	0	0	0	0	0	0	0	0	0	0	0	0	0	0	0	0.0516801	0	0.00736837	0	0	0	0	0	0	0
FBgn0004395	unk	3R	23149653	23157862	8209	-	0	1	T	39	93	101	2	3	9	0	3	8	3	3	7	25	31	39	13	7	14	68	26	28	78	26	36	114	45	65	61	7	54	7.15487	2.74936	2.64184	1.30058	0.562449	0.682712	0	0.599523	0.327303	0.385634
FBgn0004396	CrebA	3L	15535395	15553214	17819	+	0	1	C3|T|P	6	13	14	0	8	4	1	4	14	4	6	20	119	121	92	22	15	15	104	74	65	53	39	36	123	59	87	180	39	164	0.507102	0.177051	0.168702	0	0.690969	0.139785	0.180989	0.368257	0.263873	0.236876
FBgn0004397	Vinc	X	2214347	2222567	8220	-	0	1		0	6	15	0	1	3	0	0	2	0	0	8	11	13	9	1	8	8	8	6	7	24	18	19	20	13	15	73	18	54	0	0.177141	0.391828	0	0.187232	0.227266	0	0	0.0817162	0
FBgn0004400	rhi	2R	17628491	17633516	5025	-	0	1	G	46	220	311	7	11	56	0	1	14	0	2	11	0	4	8	0	1	1	0	1	2	0	3	3	1	1	4	0	0	3	13.7864	10.6249	13.2892	7.43632	3.36906	6.93964	0	0.326467	0.935711	0
FBgn0004401	Pep	3L	17638103	17645036	6933	-	0	1	G|E1°	389	1968	2875	47	188	570	2	57	463	12	125	401	79	178	304	31	59	98	92	73	123	296	218	426	281	198	352	252	94	416	84.4999	68.8878	89.0415	36.1887	41.7338	51.1963	0.930346	13.4874	22.429	1.82643
FBgn0004403	RpS14a	X	7933742	7934677	935	+	0	0	G|C1|C2|C3|C4|T|P	1548	12232	13060	80	711	2163	88	265	1745	177	912	2015	3618	7619	6617	1407	2690	1972	1694	3061	2033	4175	5989	5687	3051	4071	4438	2113	1287	5210	2493.37	3174.86	2999.21	456.746	1170.33	1440.56	303.534	464.953	626.807	199.759
FBgn0004404	RpS14b	X	7934898	7935792	894	+	0	0	C1|C2|C4|T|P	503	2479	2733	31	165	390	29	69	414	76	236	543	1861	2144	1819	635	695	498	816	789	551	1893	1364	1286	1449	967	1067	928	257	1199	847.341	672.942	656.414	185.106	284.052	271.652	104.616	126.615	155.529	89.7057
FBgn0004406	tam	2L	13823980	13827772	3792	-	0	1		17	74	96	1	9	17	0	4	37	4	16	33	3	4	12	1	2	0	2	2	1	11	10	8	2	3	5	3	0	4	6.75162	4.73589	5.43599	1.40776	3.6528	2.79168	0	1.73048	3.27705	1.1131
FBgn0004407	DNApol-gamma35	2L	13831482	13833105	1623	-	0	0
FBgn0004414	msopa	3L	22082720	22083367	647	+	0	0		0	0	1	0	0	4	1	1	3	1	1	8	0	0	2	0	2	0	0	0	1	0	0	1	0	1	2	0	0	3	0	0	0.331873	0	0	3.84982	4.98461	2.53554	1.55728	1.63095
FBgn0004419	me31B	2L	10239341	10242172	2831	+	1	1		109	859	1229	18	152	337	13	103	515	50	389	834	82	258	324	31	99	73	31	109	94	114	237	265	107	134	220	84	51	223	57.9848	73.6363	93.2154	33.9413	82.6334	74.1268	14.8095	59.6859	61.0966	18.6369
FBgn0004425	LysB	3L	1207371	1207981	610	+	0	0
FBgn0004426	LysC	3L	1210485	1210726	241	+	0	0
FBgn0004427	LysD	3L	1210717	1211196	479	-	0	0
FBgn0004428	LysE	3L	1212827	1213406	579	+	0	0
FBgn0004429	LysP	3L	1218082	1218696	614	-	0	1		0	0	0	0	0	3	0	2	2	0	3	5	0	2	0	0	0	0	0	0	0	0	0	0	0	0	0	0	0	0	0	0	0	0	0	3.04255	0	5.34363	1.09399	0
FBgn0004430	LysS	3L	1227747	1228238	491	+	0	1		0	0	2	0	0	1	0	0	0	0	0	1	0	0	0	0	0	0	0	0	0	0	0	0	0	0	0	0	0	0	0	0	0.87463	0	0	1.26825	0	0	0	0
FBgn0004431	LysX	3L	1194739	1195302	563	-	0	1		0	0	0	0	0	0	0	0	0	0	0	0	0	3	2	0	0	0	0	1	0	0	0	0	0	0	0	0	0	0	0	0	0	0	0	0	0	0	0	0
FBgn0004432	Cyp1	X	16317673	16320370	2697	-	1	1	G|C1|T|P	2255	12741	13940	119	537	1644	129	209	1546	182	596	1551	3741	5719	4560	1169	1494	1079	1457	1646	1084	3354	2921	2811	2674	2168	2274	2741	1193	4687	1259.2	1146.47	1109.83	235.539	306.44	379.582	154.257	127.128	192.521	71.2089
FBgn0004435	Galphaq	2R	12612740	12623197	10457	+	0	0		56	162	199	7	29	82	5	12	96	3	67	132	83	91	103	24	31	23	61	59	57	119	74	98	42	29	49	60	11	60	8.06508	3.75964	4.08622	3.57345	4.26818	4.88306	1.54205	1.88256	3.08329	0.302732
FBgn0004436	Ubc6	3R	4948755	4952682	3927	-	0	1		101	382	548	30	94	225	19	67	322	69	221	509	125	249	256	67	88	84	110	106	93	191	164	162	73	104	145	92	29	162	38.7336	23.607	29.9637	40.7809	36.8399	35.6785	15.6037	27.9891	27.5388	18.541
FBgn0004449	Ten-m	3L	22293044	22407863	114819	-	0	0	P	8	23	29	2	8	27	2	0	12	2	7	32	6	4	12	1	1	5	4	2	8	28	6	15	33	11	42	1434	272	1332	0.104931	0.048613	0.0542325	0.0929849	0.107233	0.146432	0.0561762	0	0.0351008	0.0183806
FBgn0004456	mew	X	13214409	13258490	44081	-	0	0	T|P	4	4	14	1	1	3	1	0	10	2	0	11	18	7	15	12	4	11	33	4	12	108	27	33	203	59	98	1154	171	677	0.136658	0.0220215	0.068195	0.1211	0.0349141	0.0423794	0.0731618	0	0.0761901	0.0478765
FBgn0004463	RpIII128	2R	12039041	12042623	3582	+	1	1		34	91	136	2	10	25	0	4	9	1	2	7	2	4	11	3	3	6	2	5	2	17	9	13	10	9	7	14	3	13	14.2949	6.1653	8.15247	2.98058	4.29661	4.3461	0	1.83193	0.843853	0.29459
FBgn0004465	Su(P)	3L	16610662	16612199	1537	-	1	1	G	123	482	624	10	32	113	3	12	93	9	36	91	66	140	121	31	69	54	39	69	39	161	149	164	33	38	53	29	15	55	120.52	76.1048	87.1739	34.7314	32.0426	45.7815	6.29482	12.808	20.3216	6.17892
FBgn0004507	GlyP	2L	2130813	2137296	6483	+	0	1	C2	3	16	19	0	2	7	1	0	5	2	4	7	63	71	76	48	53	45	49	43	36	134	97	94	5	2	6	12	11	15	0.696904	0.598939	0.629293	0	0.474795	0.672368	0.497462	0	0.259026	0.325535
FBgn0004509	Fur1	3R	25347431	25473058	125627	-	0	1	P	22	64	97	3	8	22	0	2	10	2	12	22	29	20	27	21	5	15	43	11	19	78	38	58	68	14	25	131	31	122	0.263735	0.123633	0.165792	0.127478	0.0980074	0.10905	0	0.0261169	0.0267342	0.0167993
FBgn0004510	Ets97D	3R	26910775	26912886	2111	-	0	1		23	117	136	3	17	43	3	12	79	5	39	118	12	39	52	5	6	11	7	15	10	18	18	18	6	11	23	6	5	18	16.4084	13.4504	13.8333	7.58629	12.394	12.6843	4.5832	9.32541	12.5687	2.49934
FBgn0004511	dy	X	11769769	11778784	9015	-	0	1		0	0	0	0	0	0	0	0	0	0	0	0	0	0	0	0	0	0	0	0	0	0	0	1	0	0	0	0	0	1	0	0	0	0	0	0	0	0	0	0
FBgn0004512	Mdr49	2R	12940323	12946347	6024	-	0	1		0	2	1	2	3	5	0	1	9	1	3	12	0	0	2	0	0	0	0	0	0	0	0	1	1	0	4	0	0	5	0	0.0805719	0.0356443	1.77232	0.766457	0.516857	0	0.272326	0.501773	0.17517
FBgn0004513	Mdr65	3L	6240500	6245746	5246	-	0	1		0	1	0	0	0	0	0	0	0	0	0	0	2	2	3	0	1	0	1	4	4	0	4	3	0	0	0	0	0	0	0	0.0462605	0	0	0	0	0	0	0	0
FBgn0004514	Oct-TyrR	3L	22035003	22065279	30276	+	0	1		3	6	3	0	0	2	0	0	4	0	0	4	1	1	2	0	0	0	1	0	0	0	0	0	0	0	0	0	0	0	0.149228	0.0480941	0.0212764	0	0	0.0411355	0	0	0.0443722	0
FBgn0004516	Gad1	3L	4074077	4088744	14667	-	0	1		0	0	1	0	0	0	0	0	0	0	2	1	0	1	0	0	0	0	0	0	0	0	0	1	0	0	0	0	0	0	0	0	0.0146398	0	0	0	0	0	0	0
FBgn0004552	Akh	3L	4141467	4142070	603	+	0	0		0	1	2	0	0	1	0	0	2	0	1	1	0	0	0	0	0	0	0	1	1	0	2	2	0	1	0	0	0	0	0	0.402459	0.712178	0	0	1.03269	0	0	1.11394	0
FBgn0004554	Edg91	3R	17610856	17611511	655	-	0	0		0	0	0	0	0	0	0	0	0	0	0	2	0	0	0	0	0	0	0	0	0	0	1	0	0	0	0	0	0	0	0	0	0	0	0	0	0	0	0	0
FBgn0004556	Dbp73D	3L	16728496	16730818	2322	-	1	1		23	128	151	2	15	37	2	2	38	3	10	24	5	17	20	4	7	7	3	6	7	20	25	18	9	5	14	7	4	12	14.9174	13.3779	13.9634	4.59795	9.94216	9.92258	2.77782	1.413	5.49631	1.36334
FBgn0004567	slp2	2L	3836840	3839185	2345	+	0	1
FBgn0004569	aos	3L	16470386	16483650	13264	-	0	1	P	1	16	17	1	0	1	1	1	2	0	2	8	29	16	20	7	3	5	10	11	7	50	22	53	2	3	7	98	13	126	0.113541	0.292741	0.275201	0.402459	0	0.0469473	0.243143	0.12368	0.0506414	0
FBgn0004573	5-HT7	3R	30968236	31016875	48639	-	0	1		0	0	0	0	0	0	0	0	0	0	1	2	0	0	0	0	0	0	0	0	0	0	0	1	0	0	0	0	0	0	0	0	0	0	0	0	0	0	0	0
FBgn0004574	Rop	3L	4136359	4138996	2637	-	0	1		13	99	113	4	27	74	1	17	93	7	33	128	6	33	56	3	11	16	4	27	14	10	20	32	5	11	38	21	7	51	7.42439	9.11095	9.20119	8.09741	15.7582	17.4746	1.223	10.5758	11.8447	2.80112
FBgn0004575	Syn	3R	10190689	10222442	31753	+	0	1		0	1	2	0	0	0	0	1	0	0	1	1	0	2	0	0	0	0	2	1	0	4	0	0	0	0	1	0	0	0	0	0.00764282	0.0135245	0	0	0	0	0.0516642	0	0
FBgn0004577	Pxd	3R	17014576	17027987	13411	+	0	1		0	0	0	0	0	0	0	0	1	0	0	0	0	0	0	0	0	0	0	1	0	0	1	0	0	0	0	0	0	0	0	0	0	0	0	0	0	0	0.0250431	0
FBgn0004580	Cbp53E	2R	16973927	16996057	22130	+	0	1		0	1	1	0	0	1	0	1	6	0	9	5	1	0	1	0	0	0	0	0	0	0	1	1	0	0	0	0	0	0	0	0.0109662	0.00970274	0	0	0.0281387	0	0.0741299	0.0910583	0
FBgn0004581	bgcn	2R	23853270	23858921	5651	-	0	1		60	144	244	5	24	68	1	8	62	10	54	110	3	9	24	0	3	3	1	6	4	3	8	9	2	4	12	0	0	13	15.9902	6.18409	9.27129	4.72325	6.53639	7.49323	0.570703	2.32241	3.68482	1.86732
FBgn0004583	ex	2L	431227	448701	17474	+	0	1		1	5	8	0	1	3	0	0	7	2	0	4	36	31	34	8	1	2	21	8	11	31	10	23	22	3	19	25	5	24	0.0861857	0.0694411	0.0983045	0	0.0880764	0.106909	0	0	0.134541	0.120776
FBgn0004584	Rrp1	2L	2969773	2972508	2735	-	0	1	G	51	310	449	5	28	76	2	16	53	3	35	80	13	26	35	0	8	15	7	10	10	43	43	41	64	52	59	23	9	38	28.0828	27.507	35.2504	9.75908	15.7562	17.3038	2.35835	9.59704	6.50831	1.15746
FBgn0004587	B52	3R	13661311	13666891	5580	+	0	1	G|E1°|T	323	2463	3099	11	148	429	8	48	302	16	166	378	131	316	331	42	100	94	92	161	113	241	355	374	214	265	343	173	111	442	87.1758	107.12	119.251	10.5234	40.8206	47.875	4.62372	14.1118	18.177	3.02573
FBgn0004588	Eig71Ea	3L	15649126	15649661	535	-	0	0		0	0	0	0	0	1	0	0	1	0	1	2	0	0	0	0	0	0	0	0	0	0	0	0	0	0	1	0	0	0	0	0	0	0	0	1.16394	0	0	0.627764	0
FBgn0004589	Eig71Eb	3L	15649936	15650541	605	+	0	0		0	5	6	5	1	10	5	1	31	10	14	48	3	4	12	0	4	1	0	3	3	0	2	3	0	0	6	0	1	7	0	2.00564	2.12947	44.1175	2.54388	10.2927	26.6533	2.71156	17.209	17.4417
FBgn0004590	Eig71Ec	3L	15651479	15652254	775	-	0	0		0	1	0	0	0	0	0	1	0	0	2	1	0	0	1	0	0	3	0	0	1	0	0	1	0	0	1	0	0	0	0	0.313139	0	0	0	0	0	2.11677	0	0
FBgn0004591	Eig71Ed	3L	15652537	15653096	559	+	0	0		0	2	0	0	0	0	0	0	0	0	0	0	0	0	0	0	0	0	0	0	0	0	0	0	0	0	0	0	0	0	0	0.868274	0	0	0	0	0	0	0	0
FBgn0004592	Eig71Ee	3L	15654472	15656010	1538	-	0	0
FBgn0004593	Eig71Ef	3L	15656655	15657390	735	-	0	0		0	0	0	0	0	0	0	0	2	0	0	1	0	0	2	0	0	0	0	0	0	0	0	1	0	0	0	0	0	0	0	0	0	0	0	0	0	0	0.913887	0
FBgn0004594	Eig71Eg	3L	15657628	15658149	521	+	0	1		0	0	1	1	0	3	0	2	2	0	2	6	0	0	1	0	0	2	0	1	0	0	1	0	0	1	0	0	0	1	0	0	0.412134	10.2461	0	3.58566	0	6.29748	1.28926	0
FBgn0004595	pros	3R	11328480	11407627	79147	+	0	1		1	1	8	1	11	29	2	3	12	3	15	45	0	2	10	0	0	1	0	0	0	0	2	1	0	1	4	0	0	2	0.019028	0.00306623	0.0217036	0.0674469	0.2139	0.228165	0.0814951	0.0621816	0.050921	0.0399973
FBgn0004597	CycC	3R	14889004	14890205	1201	-	0	1	G	50	364	468	9	27	117	5	21	107	10	60	152	42	82	106	26	25	33	22	41	21	64	78	72	41	42	43	30	10	77	62.6981	73.5524	83.6717	40.0033	34.5997	60.6636	13.4265	28.6847	29.922	8.78619
FBgn0004598	Fur2	X	16373086	16381782	8696	+	0	1		1	9	9	0	0	4	3	0	4	1	3	6	35	44	26	11	10	5	38	15	20	57	25	21	39	22	25	45	3	36	0.173184	0.251166	0.222228	0	0	0.286435	1.1126	0	0.154486	0.121346
FBgn0004606	zfh1	3R	30765926	30789202	23276	+	0	1	T|P	23	85	91	5	17	35	5	6	57	7	23	58	22	6	36	11	13	21	14	11	13	171	82	131	426	207	319	1048	209	1069	1.48815	0.886236	0.839477	1.14672	1.12407	0.936364	0.692783	0.42288	0.822463	0.317346
FBgn0004607	zfh2	4	501810	540874	39064	+	0	1		1	2	2	0	0	0	0	0	1	0	1	1	0	0	1	0	0	0	0	0	0	0	0	0	2	1	0	0	0	0	0.0385524	0.0124249	0.0109933	0	0	0	0	0	0.00859752	0
FBgn0004611	Plc21C	2L	305935	355566	49631	+	0	1		16	38	44	2	1	6	0	0	3	0	3	2	12	11	8	8	3	2	34	22	16	54	14	17	38	6	8	79	8	60	0.485506	0.18581	0.19036	0.215116	0.0310098	0.0752807	0	0	0.020301	0
FBgn0004618	gl	3R	18367927	18372738	4811	-	0	1		0	0	0	0	1	2	0	0	0	0	0	3	0	0	4	0	0	0	0	0	0	0	0	1	0	0	0	0	0	1	0	0	0	0	0.319902	0.258869	0	0	0	0
FBgn0004619	GluRIA	3L	6624032	6635059	11027	+	0	1		0	0	0	0	0	3	0	0	1	1	3	4	0	0	1	0	0	0	0	0	0	0	0	0	0	0	0	0	0	0	0	0	0	0	0	0.169414	0	0	0.0304574	0.0956944
FBgn0004620	GluRIIA	2L	5555072	5558994	3922	+	0	0		0	1	0	0	0	3	0	1	1	0	2	3	0	0	4	0	0	0	0	0	0	1	0	0	0	0	0	0	0	0	0	0.0618773	0	0	0	0.47632	0	0.41828	0.0856332	0
FBgn0004622	TkR99D	3R	29950796	29969447	18651	-	0	1		0	1	1	0	0	1	0	0	0	1	0	3	0	0	1	0	0	0	0	0	0	0	0	0	0	0	0	0	0	0	0	0.0130118	0.0115126	0	0	0.0333874	0	0	0	0.0565772
FBgn0004623	Gbeta76C	3L	19687637	19689992	2355	+	0	1		0	1	1	0	0	0	0	0	1	1	0	2	0	0	0	0	0	0	0	0	0	0	0	0	0	0	0	0	0	0	0	0.10305	0.0911769	0	0	0	0	0	0.142613	0.448077
FBgn0004629	Cys	3R	14569103	14569644	541	-	0	0	C1|P	6	40	79	4	3	28	12	11	60	21	26	59	1140	1033	912	178	131	61	213	218	143	283	119	130	48	54	70	827	299	1299	16.7025	17.9433	31.3549	39.4693	8.53445	32.2289	71.5352	33.3557	37.2481	40.9606
FBgn0004635	rho	3L	1463811	1468944	5133	+	0	1		0	0	3	0	0	1	0	0	0	0	1	2	0	1	0	0	1	1	1	4	2	2	0	2	2	0	1	3	2	6	0	0	0.125495	0	0	0.121315	0	0	0	0
FBgn0004636	Rap1	3L	1859115	1862239	3124	-	1	1	G|C2|C3|C4|T|P	624	1853	2274	16	65	286	20	29	195	27	48	121	933	1017	1034	369	388	353	506	464	365	1743	1053	1289	1042	563	775	808	191	1146	300.816	143.947	156.299	27.3404	32.0224	57.0086	20.6469	15.2287	20.964	9.12004
FBgn0004638	drk	2R	13495222	13502841	7619	-	1	1	P	111	454	589	15	57	179	12	37	255	29	134	307	187	300	346	60	91	69	98	129	105	245	203	218	117	101	162	358	114	550	21.9408	14.4609	16.5994	10.5097	11.5141	14.6299	5.07948	7.9667	11.2407	4.01646
FBgn0004643	Zw10	X	2604197	2606824	2627	+	1	1		31	114	169	1	10	31	2	3	13	2	9	26	8	12	16	2	2	10	6	11	7	18	21	36	39	22	26	19	5	12	17.7717	10.5313	13.8135	2.03206	5.85857	7.3483	2.45531	1.87342	1.66201	0.803367
FBgn0004644	hh	3R	23128169	23141906	13737	-	0	1		0	3	1	0	0	3	0	1	5	0	5	8	5	1	5	0	0	0	5	7	1	5	14	13	10	7	6	15	6	11	0	0.052999	0.0156309	0	0	0.135992	0	0.119422	0.122244	0
FBgn0004646	ogre	X	6973620	6991318	17698	-	0	1	C4|T|P	16	82	90	0	3	8	2	2	15	0	9	12	11	9	16	52	17	32	15	9	8	917	250	330	1277	324	371	457	99	226	1.36152	1.12442	1.09193	0	0.260885	0.281482	0.364453	0.185388	0.284654	0
FBgn0004647	N	X	3134870	3172221	37351	+	0	1	C4|T|P	52	226	297	4	3	32	0	0	20	6	4	22	19	11	34	79	23	28	73	42	56	699	265	386	1160	514	787	476	68	421	2.09666	1.4684	1.70738	0.571681	0.123615	0.533498	0	0	0.179836	0.169509
FBgn0004648	svr	X	496446	509072	12626	+	0	0		5	17	38	2	0	15	1	1	9	0	2	4	47	39	37	22	6	11	37	22	28	47	27	39	21	21	28	54	12	52	0.596392	0.326755	0.646239	0.845591	0	0.739794	0.255429	0.12993	0.239401	0
FBgn0004649	yl	X	14193214	14199958	6744	+	0	0		0	4	4	1	0	2	0	1	3	0	2	1	0	0	0	0	0	1	0	0	0	0	0	0	0	0	1	0	0	0	0	0.14394	0.127356	0.791551	0	0.184671	0	0.243252	0.149401	0
FBgn0004650	fs(1)N	X	1322513	1329438	6925	+	0	1		3	5	12	0	6	16	1	6	14	7	17	35	4	8	12	0	3	0	3	2	5	0	3	0	0	1	1	0	0	3	0.652423	0.175222	0.372081	0	1.33347	1.43875	0.46571	1.42137	0.678982	1.06665
FBgn0004652	fru	3R	18414273	18545586	131313	-	0	1	C3|C4	18	69	82	3	15	46	7	22	131	29	100	250	37	65	83	13	16	23	90	65	77	430	164	309	57	81	40	58	28	55	0.206439	0.12752	0.134085	0.121958	0.175807	0.21814	0.17192	0.274846	0.335053	0.233042
FBgn0004654	Pgd	X	2145136	2148566	3430	+	0	1		3	38	64	1	19	40	1	18	96	9	79	190	33	103	115	13	27	39	23	47	45	83	119	104	21	30	53	67	22	108	1.31721	2.68861	4.00647	1.55633	8.52533	7.26191	0.940246	8.60901	9.39998	2.7688
FBgn0004655	wapl	X	2149936	2158983	9047	-	0	1		24	54	81	1	12	33	0	5	16	2	18	23	13	17	15	7	4	1	11	8	3	8	9	16	22	7	26	12	5	14	3.99516	1.44853	1.92245	0.590054	2.0414	2.27141	0	0.906651	0.593971	0.233276
FBgn0004656	fs(1)h	X	8037808	8061436	23628	-	0	1	G|T|P	348	641	924	39	64	172	11	9	89	20	38	110	118	85	141	48	44	38	145	81	104	432	176	260	706	287	429	365	57	349	22.1809	6.58369	8.39693	8.81118	4.16874	4.53301	1.50142	0.624871	1.26507	0.893196
FBgn0004657	mys	X	8061645	8070237	8592	+	0	1	T|P	13	42	61	1	3	7	1	0	13	1	7	8	65	74	82	33	19	30	55	35	46	118	84	118	180	133	200	345	58	349	2.27865	1.1863	1.52444	0.621301	0.537377	0.507328	0.375354	0	0.508158	0.122814
FBgn0004666	sim	3R	13057755	13078124	20369	+	0	1		0	0	0	0	1	0	0	1	1	0	2	4	0	0	1	0	1	0	0	0	0	0	0	0	38	30	30	0	0	0	0	0	0	0	0.0755583	0	0	0.0805388	0.0164885	0
FBgn0004687	Mlc-c	X	5619136	5622539	3403	-	0	1	C4|T|P	33	314	396	4	34	101	7	24	167	8	74	246	61	191	252	19	63	78	14	68	67	82	257	315	93	191	266	100	101	444	14.6043	22.3927	24.9867	6.27472	15.3769	18.4818	6.63395	11.5698	16.4818	2.48069
FBgn0004698	Xpc	2R	15311510	15318239	6729	+	0	1	G	95	279	460	8	38	102	2	13	105	14	54	124	13	30	50	5	4	6	9	7	13	34	29	42	53	45	76	37	12	36	21.2618	10.0622	14.6785	6.34652	8.6913	9.43919	0.958551	3.16933	5.24069	2.19544
FBgn0004777	Ccp84Ag	3R	6686728	6688039	1311	+	0	1		0	0	0	0	0	0	0	0	0	1	0	0	0	1	0	0	0	0	0	0	0	0	0	0	0	0	0	0	0	0	0	0	0	0	0	0	0	0	0	0.804899
FBgn0004778	Ccp84Af	3R	6689602	6690239	637	-	0	1		0	0	0	0	0	1	1	0	5	0	3	5	0	1	0	0	0	0	0	0	0	0	0	0	0	1	0	0	0	1	0	0	0	0	0	0.977565	5.06287	0	2.63621	0
FBgn0004779	Ccp84Ae	3R	6690887	6691758	871	-	0	1
FBgn0004780	Ccp84Ad	3R	6692732	6693527	795	+	0	0		0	0	0	1	0	0	0	0	0	0	0	0	0	0	1	0	0	0	0	0	0	0	0	0	0	0	0	0	0	0	0	0	0	6.71474	0	0	0	0	0	0
FBgn0004781	Ccp84Ac	3R	6695148	6696271	1123	-	0	1
FBgn0004782	Ccp84Ab	3R	6701968	6702877	909	-	0	0
FBgn0004783	Ccp84Aa	3R	6704084	6704903	819	+	0	0
FBgn0004784	inaC	2R	16898535	16901575	3040	+	0	1
FBgn0004795	retn	2R	23632610	23654820	22210	+	0	1	T	0	3	16	0	12	23	2	1	10	0	5	10	3	4	9	0	2	2	0	5	1	2	1	5	1915	449	681	0	1	1	0	0.0327802	0.154685	0	0.831543	0.644859	0.290414	0.0738629	0.151217	0
FBgn0004797	mdy	2L	16816660	16826964	10304	+	0	1		1	23	15	0	3	7	0	4	9	2	7	12	35	41	50	17	17	11	27	34	27	35	41	31	28	27	48	37	15	44	0.146158	0.541702	0.31258	0	0.448092	0.423036	0	0.636838	0.29335	0.204818
FBgn0004811	fs(2)ltoPP43	2L	19792773	19795851	3078	-	0	1	E1°	74	489	659	15	142	275	8	59	270	45	157	416	41	97	146	15	35	26	16	41	33	33	70	81	51	68	96	38	13	108	36.2068	38.5548	45.9719	26.0147	71.0022	55.6352	8.38218	31.4455	29.4608	15.4272
FBgn0004828	His3.3B	X	9152523	9156669	4146	-	0	0	G|E1°	378	2317	2805	61	205	580	34	169	950	172	679	1659	147	304	532	54	81	83	67	110	112	226	181	265	265	152	326	122	25	225	137.306	135.624	145.271	78.5411	76.0985	87.1132	26.4475	66.8701	76.9563	43.7767
FBgn0004832	Xpac	X	4102955	4104197	1242	-	0	1		46	221	321	6	47	130	7	39	249	32	177	381	25	71	123	9	21	25	12	34	23	42	71	76	27	28	67	7	6	30	55.7781	43.1827	55.4957	25.7885	58.2409	65.1789	18.1766	51.5131	67.3329	27.1877
FBgn0004837	Su(H)	2L	15039488	15043334	3846	+	0	1		82	162	240	23	47	128	9	23	175	30	69	194	29	30	71	5	8	16	22	10	18	36	24	46	95	26	68	42	6	66	32.1094	10.2222	13.3992	31.9238	18.8079	20.7246	7.54691	9.81055	15.2819	8.23106
FBgn0004838	Hrb27C	2L	6920704	6932057	11353	+	1	1	G|C4|T|P	1367	3125	4252	67	215	704	39	102	636	83	374	975	678	490	742	282	188	240	471	274	283	1852	700	1136	1768	693	1140	1703	239	1424	181.337	66.8002	80.4189	31.5036	29.146	38.6142	11.0787	14.7389	18.8147	7.71456
FBgn0004839	otk	2R	12001473	12019846	18373	-	0	1	C3|C4	2	10	20	0	3	0	2	1	6	1	2	6	84	54	77	51	22	44	104	40	36	225	71	113	39	19	23	1	0	2	0.163937	0.132087	0.233736	0	0.2513	0	0.351064	0.0892883	0.109678	0.0574333
FBgn0004841	TkR86C	3R	10737592	10751228	13636	-	0	1		0	1	3	0	3	5	0	0	6	1	6	18	0	0	2	0	0	1	0	0	1	0	0	0	0	0	0	0	0	1	0	0.0177972	0.04724	0	0.338599	0.228333	0	0	0.147779	0.077385
FBgn0004842	RYa-R	3R	26996980	27057935	60955	+	0	1		0	0	0	2	0	1	0	0	3	0	3	8	0	1	1	0	0	0	1	0	0	0	0	0	0	1	1	0	0	0	0	0	0	0.175153	0	0.0102159	0	0	0.0165296	0
FBgn0004852	Ac76E	3L	19939287	19977960	38673	+	0	1		1	5	12	0	1	4	1	0	8	0	9	5	46	30	44	27	9	9	37	42	37	37	16	19	0	0	1	0	0	1	0.0389421	0.0313762	0.0666268	0	0.0397964	0.0644076	0.0833927	0	0.0694755	0
FBgn0004854	B-H2	X	17314581	17324175	9594	+	0	1		0	6	14	2	18	40	2	17	87	16	75	161	0	9	25	0	2	5	0	7	3	0	8	4	0	3	7	0	2	8	0	0.151771	0.313331	1.11282	2.88752	2.59624	0.672305	2.90686	3.04558	1.7598
FBgn0004855	RpII15	3R	14309089	14310178	1089	+	0	0	G	150	805	841	16	66	176	13	30	209	34	128	268	108	183	173	43	58	57	37	60	47	151	141	151	87	93	107	52	23	96	207.439	179.393	165.823	78.4311	93.2756	100.64	38.4992	45.1927	64.4567	32.9454
FBgn0004856	Bx42	X	9103870	9106604	2734	-	0	1	G	56	591	748	2	52	121	3	12	92	4	28	71	39	112	105	17	46	40	16	53	33	50	101	115	50	68	85	28	20	83	30.8473	52.4599	58.7461	3.90506	29.2723	27.5595	3.53882	7.20041	11.3016	1.54385
FBgn0004858	elB	2L	14390628	14409549	18921	-	1	1	T	2	17	14	2	2	13	3	2	22	6	13	40	3	12	20	21	19	18	53	35	28	192	77	89	212	71	77	3	0	3	0.159189	0.218044	0.158876	0.564264	0.162681	0.427843	0.511344	0.173405	0.390507	0.334619
FBgn0004859	ci	4	47710	57041	9331	-	0	1	T	4	9	22	1	1	6	1	3	7	0	4	8	31	20	18	14	15	8	46	28	20	122	27	55	262	84	129	136	15	41	0.645594	0.234074	0.506256	0.572095	0.164939	0.400413	0.345627	0.527434	0.251953	0
FBgn0004860	ph-d	X	2115727	2123286	7559	-	0	0		10	22	23	0	0	0	1	0	0	0	0	6	6	6	3	2	2	0	8	6	4	12	9	3	28	11	28	25	3	12	1.99234	0.706313	0.65334	0	0	0	0.42665	0	0	0
FBgn0004861	ph-p	X	2126210	2138371	12161	-	0	0	T	12	35	57	0	0	3	1	1	3	2	4	5	18	11	19	8	7	9	32	21	15	58	35	45	140	61	102	35	5	40	1.48607	0.698453	1.00642	0	0	0.153616	0.265196	0.134898	0.0828518	0.173542
FBgn0004862	bap	3R	21388880	21390449	1569	+	0	1
FBgn0004863	C15	3R	21499986	21512814	12828	+	0	1		0	1	1	0	1	1	0	0	1	0	5	5	0	0	0	0	0	1	0	0	0	0	0	0	0	0	0	0	0	1	0	0.0189182	0.0167385	0	0.119976	0.048543	0	0	0.0261813	0
FBgn0004864	hop	X	11360930	11368098	7168	-	1	1		31	63	80	0	12	43	0	3	25	3	14	17	5	9	14	1	3	3	8	6	3	7	7	12	15	10	17	8	5	6	6.51315	2.13295	2.39645	0	2.57653	3.73556	0	0.686591	1.17136	0.441639
FBgn0004865	Eip78C	3L	21226609	21266503	39894	+	0	1	T|P	6	17	24	0	2	4	3	0	6	1	2	9	10	6	8	5	2	1	8	3	5	200	55	73	362	83	103	455	55	248	0.226502	0.103414	0.129175	0	0.0771568	0.0624364	0.242521	0	0.0505119	0.0264506
FBgn0004867	RpS2	2L	9896265	9897552	1287	-	1	1	G|C2|C4|T|P	4786	33227	39126	232	1348	4589	270	586	4004	581	2143	5260	6542	10161	10046	3513	4590	3683	3531	4577	3599	13078	12484	13420	6499	7150	8545	5262	2595	11508	5600.44	6265.43	6527.74	962.29	1611.99	2220.37	676.583	746.954	1044.88	476.367
FBgn0004868	Gdi	2L	9491176	9494876	3700	-	1	1	G|T|P	381	1147	1415	27	94	335	11	13	172	21	53	145	365	697	617	128	193	174	219	236	216	499	408	447	320	274	411	494	186	876	155.078	75.2316	82.1165	38.9546	39.1001	56.3804	9.58797	5.7639	15.6126	5.9891
FBgn0004870	bab1	3L	1036369	1101089	64720	-	0	1		0	1	3	0	0	1	0	0	2	0	0	3	12	3	10	1	1	4	14	15	3	3	3	1	0	0	0	1	0	1	0	0.00374973	0.0099531	0	0	0.00962159	0	0	0.0103787	0
FBgn0004872	piwi	2L	10982205	10987420	5215	-	0	1	C4	8	50	57	0	2	5	2	1	3	1	1	10	17	17	26	27	20	14	33	28	17	190	110	138	39	19	22	0	0	2	2.31027	2.32677	2.34691	0	0.590238	0.597037	1.23683	0.314572	0.193204	0.202344
FBgn0004875	enc	3L	3818679	3842326	23647	+	0	1	G	139	311	445	17	31	109	5	14	64	13	47	107	21	36	59	11	6	6	25	15	22	61	28	54	70	29	79	79	13	76	8.85251	3.19171	4.04073	3.83768	2.01761	2.87036	0.681914	0.97124	0.908979	0.580111
FBgn0004876	cdi	3R	19044882	19094270	49388	-	0	1	C3|C4|P	156	573	664	38	153	324	25	64	375	63	237	476	84	132	206	48	66	80	268	163	160	927	448	604	238	138	224	578	131	638	4.75697	2.81561	2.88684	4.10732	4.76784	4.08516	1.6325	2.12585	2.55011	1.34606
FBgn0004878	cas	3R	5712975	5716805	3830	-	0	1		0	0	0	0	0	0	0	0	0	0	0	0	0	0	0	0	0	0	1	0	0	0	0	0	1	1	0	0	0	0	0	0	0	0	0	0	0	0	0	0
FBgn0004880	scrt	3L	3983896	3994003	10107	+	0	0		0	1	2	0	0	5	0	0	1	0	3	9	0	1	0	0	0	0	0	1	0	0	0	0	0	0	0	0	0	0	0	0.0240113	0.0424897	0	0	0.308058	0	0	0.0332298	0
FBgn0004882	orb	3R	23260610	23280856	20246	-	0	1	L1°	42	156	239	14	74	213	23	102	465	80	516	1137	13	120	188	3	23	38	0	28	31	1	43	59	0	26	73	2	4	72	3.12419	1.86992	2.53475	3.69135	5.62528	6.55127	3.66374	8.26486	7.71371	4.1696
FBgn0004885	tok	3R	24719697	24749125	29428	+	0	1	P	2	3	16	0	10	18	2	10	60	9	37	118	6	11	22	0	4	3	1	4	5	2	9	7	5	6	20	758	103	816	0.102352	0.02474	0.116744	0	0.522987	0.380888	0.219182	0.55746	0.684763	0.32272
FBgn0004888	Scsalpha1	3L	3814211	3818383	4172	+	0	1	C1|C2|C3|C4|P	65	581	726	2	16	57	5	17	78	8	23	84	391	805	687	236	416	343	190	355	253	888	1030	1075	186	224	272	410	158	745	23.4637	33.7964	37.3653	2.55907	5.90238	8.50777	3.86511	6.68466	6.27914	2.02344
FBgn0004889	tws	3R	10126129	10139772	13643	-	1	1	G|T	227	484	602	8	42	106	7	14	92	20	75	154	94	91	95	43	32	45	95	56	38	343	131	185	273	83	161	141	18	116	25.0578	8.60942	9.47463	3.13023	4.73796	4.83817	1.65472	1.68342	2.26479	1.54691
FBgn0004892	sob	2L	3578013	3580769	2756	-	0	1
FBgn0004893	bowl	2L	3771700	3784121	12421	+	0	1		2	7	13	1	1	6	0	3	19	2	14	25	34	32	42	15	9	16	43	38	28	110	50	70	89	25	49	1	0	7	0.242494	0.136767	0.224731	0.429774	0.123907	0.300801	0	0.396223	0.513744	0.169909
FBgn0004895	FoxL1	3L	4018878	4021279	2401	+	0	1		0	0	0	0	0	1	0	1	3	0	0	4	0	2	2	0	0	0	0	0	0	0	0	0	0	0	0	0	0	1	0	0	0	0	0	0.259354	0	0.683255	0.419642	0
FBgn0004896	fd59A	2R	22868159	22870706	2547	+	0	1		0	0	0	0	0	0	0	0	2	0	1	1	0	0	0	0	0	1	0	0	0	0	0	0	0	0	0	0	0	0	0	0	0	0	0	0	0	0	0.263725	0
FBgn0004897	fd96Ca	3R	25082684	25084878	2194	+	0	1
FBgn0004898	fd96Cb	3R	25095012	25096099	1087	+	0	1		0	0	1	0	0	0	0	0	1	0	0	0	0	0	0	0	0	0	0	0	0	0	0	0	0	0	0	0	0	0	0	0	0.197536	0	0	0	0	0	0.308973	0
FBgn0004901	Prat	3R	7909598	7911779	2181	-	1	1		14	79	116	0	5	12	0	0	14	0	1	13	11	21	25	2	8	8	2	12	9	12	45	31	10	20	16	7	3	7	9.66718	8.79043	11.4203	0	3.52831	3.42619	0	0	2.15587	0
FBgn0004903	Rb97D	3R	26872129	26875742	3613	-	0	0	E1°	131	430	628	35	138	363	5	70	341	26	245	473	18	64	141	3	16	21	34	45	76	32	45	70	22	58	116	18	8	116	54.6048	28.8828	37.3222	51.7126	58.7845	62.5639	4.46311	31.7837	31.6983	7.59363
FBgn0004907	14-3-3zeta	2R	10099677	10109687	10010	+	0	1	C2|C4|T|P	1319	4299	4890	41	145	579	49	60	483	85	162	422	2567	2995	2693	1333	1365	1176	1489	1239	856	6813	4081	4232	3332	1757	2321	2390	637	2756	198.444	104.225	104.894	21.8648	22.2939	36.0188	15.7869	9.83313	16.2055	8.96043
FBgn0004908	Arl2	3R	8341100	8341872	772	+	0	1	M1°	94	812	996	61	195	526	68	196	858	206	679	1431	126	369	510	61	138	116	63	153	156	207	247	263	72	101	201	49	31	218	183.374	255.257	277.024	421.802	388.749	424.281	284.071	416.499	373.267	281.575
FBgn0004910	Eip63F-1	3L	3909973	3935617	25644	-	0	1		1	3	1	0	0	2	0	0	4	1	1	4	33	15	22	39	14	13	39	25	15	11	4	9	0	0	2	0	0	0	0.0587275	0.0283906	0.00837317	0	0	0.0485657	0	0	0.0523871	0.0411489
FBgn0004911	asRNA:Eig63F-2	3L	3934718	3935992	1274	+	0	0
FBgn0004913	Gnf1	3R	4906622	4910081	3459	+	0	1	G	103	361	534	14	54	113	6	17	128	13	68	178	17	30	62	3	10	19	11	15	14	27	35	44	35	26	56	14	15	40	44.845	25.3277	33.1487	21.606	24.0267	20.3429	5.59418	8.06256	12.4282	3.96585
FBgn0004914	Hnf4	2L	8687226	8709611	22385	-	0	1	C3|P	5	21	33	1	3	16	2	6	24	3	13	33	92	94	99	31	20	25	176	113	115	131	67	74	137	49	83	183	31	151	0.336388	0.227667	0.316543	0.238473	0.20626	0.44509	0.288143	0.439713	0.360084	0.141419
FBgn0004915	TfIIB	2L	10431338	10433116	1778	+	0	1	E1°|M1°|L1°	67	529	623	51	156	393	40	120	558	158	449	900	49	149	240	13	46	52	24	48	49	57	84	82	32	49	126	19	21	103	56.7506	72.2042	75.2371	153.121	135.034	137.64	72.5544	110.72	105.403	93.7711
FBgn0004919	gol	2R	25072627	25084347	11720	-	0	1		1	11	13	1	9	24	8	11	67	20	38	130	1	10	25	1	3	6	1	8	3	2	5	8	1	3	13	1	1	8	0.128499	0.227774	0.238172	0.455479	1.18186	1.27517	2.2014	1.53971	1.91998	1.80072
FBgn0004921	Ggamma1	2R	8901404	8904791	3387	+	0	1	P	238	884	1103	38	81	235	20	60	360	83	212	515	520	662	613	204	224	171	239	228	181	714	474	483	377	235	294	375	122	561	105.825	63.3397	69.9256	59.8914	36.8063	43.2054	19.0437	29.061	35.6974	25.8587
FBgn0004924	Top1	X	15319479	15328029	8550	+	0	1	G|E1°|C3|T|P	425	790	1009	33	63	218	6	17	138	13	49	124	73	73	115	29	19	24	139	87	79	242	112	141	321	91	180	317	44	204	74.8601	22.4233	25.3397	20.6037	11.3403	15.8773	2.26319	3.2618	5.42079	1.60443
FBgn0004926	eIF2beta	3L	12525093	12526731	1638	-	1	1	G|E1°	1069	3833	4260	140	365	1054	103	204	1118	272	732	1624	509	889	1009	226	327	337	302	365	296	1111	964	980	485	321	491	488	144	723	982.859	567.889	558.433	456.258	342.95	400.693	202.796	204.311	229.233	175.226
FBgn0004956	upd1	X	18305354	18309291	3937	-	0	1		0	5	2	0	6	11	1	0	10	1	23	36	0	2	5	0	0	2	0	1	1	2	4	6	0	1	4	0	1	1	0	0.308208	0.109079	0	2.34551	1.73985	0.819163	0	0.85307	0.268027
FBgn0004957	por	X	18377521	18379854	2333	-	0	1		2	68	86	1	15	26	0	6	33	3	30	87	8	28	29	7	6	11	5	10	17	18	34	30	21	32	41	7	7	38	1.29105	7.07347	7.91515	2.28813	9.89528	6.93975	0	4.21902	4.75061	1.35691
FBgn0004959	phm	X	18685766	18688433	2667	+	0	1		0	0	0	0	0	0	0	0	0	0	0	1	0	0	0	0	0	0	0	0	1	0	0	0	0	0	0	0	0	0	0	0	0	0	0	0	0	0	0	0
FBgn0005198	gig	3L	20129181	20139010	9829	+	0	1		16	34	51	1	6	22	2	1	4	4	1	11	5	2	1	0	0	1	1	1	2	6	2	3	4	0	8	5	2	7	2.45154	0.839476	1.11413	0.543109	0.939493	1.39379	0.656231	0.166903	0.136679	0.429432
[truncated: 16,841 more rows]
[truncated: 50 more columns]

## Sheet: Chromosome Level Data
Chromosome Arm	Number of Genes (FB6.26)	Number of Expressed Genes	Number of Widely Expressed Genes
2L	3501	2767	126
2R	3628	2861	138
3L	3466	2867	101
3R	4201	3467	145
4	111	102	3
X	2675	2207	65
Y	113	42	0

## Sheet: Y Chromosome Expressed Genes
FBgn	gene_symbol	G	E1°	M1°	L1°	C1	C2	C3	C4	T	P
[truncated: 55 more rows]

[truncated: 9 more sheets: Cluster Level Data, One vs Rest (Biomarkers), G vs E1°, M1°, L1°, G vs E1°, E1° vs M1°, L1°, E1° vs M1°, E1° vs L1°, M1° vs L1°, GSEA (Male-biased expressed gen]
