# Supplementary material for: Dynamic sex chromosome expression in Drosophila male germ cells
Source: Nat Commun. 2021 Feb 9;12:892. doi: 10.1038/s41467-021-20897-y (PMC7873209; doi:10.1038/s41467-021-20897-y)
Supplement: Supplementary file 6 — Supplementary Dataset 3 [file 41467_2021_20897_MOESM6_ESM.xlsx]

## Sheet: README
Worksheet	Summary	Columns	Description
Gene Level	Raw gene level counts of RNA-Seq of D. melanoagaster larval and adult gonads. Samples were aligned using Hisat2 and gene level counts were generated using featureCounts from the subread package. These data are from the following accession on the Gene Expression Omnibus (GEO): Larval Ovary RNA-Seq: GSE115511 Larval Testis RNA-Seq: GSE115478 Adult Ovary and Testis RNA-Seq: GSE99574	FBgn	FlyBase Gene identifier. Each row is a unique gene.
		gene_symbol	FlyBase gene symbol.
		Chromosome	The gene's chromosome arm location.
		bulk_L3_ovary_rep1_GSM3179826	Bulk RNA-Seq raw gene level counts from GSM3179826: Third instar larval ovary cleaned of fat body with papain rep 1.
		bulk_L3_ovary_rep2_GSM3179827	Bulk RNA-Seq raw gene level counts from GSM3179827: Third instar larval ovary cleaned of fat body with papain rep 2.
		bulk_L3_ovary_rep3_GSM3179828	Bulk RNA-Seq raw gene level counts from GSM3179828: Third instar larval ovary cleaned of fat body with papain rep 3.
		bulk_L3_ovary_rep4_GSM3179829	Bulk RNA-Seq raw gene level counts from GSM3179829: Third instar larval ovary cleaned of fat body with papain rep 4.
		bulk_L3_ovary_rep5_GSM4331892	Bulk RNA-Seq raw gene level counts from GSM4331892: Third instar larval ovary cleaned of fat body with papain rep 5.
		bulk_L3_ovary_rep6_GSM4331893	Bulk RNA-Seq raw gene level counts from GSM4331893: Third instar larval ovary cleaned of fat body with papain rep 6.
		bulk_L3_ovary_rep7_GSM4331894	Bulk RNA-Seq raw gene level counts from GSM4331894: Third instar larval ovary cleaned of fat body with papain rep 7.
		bulk_L3_ovary_rep8_GSM4331895	Bulk RNA-Seq raw gene level counts from GSM4331895: Third instar larval ovary cleaned of fat body with papain rep 8.
		bulk_L3_testis_rep1_GSM3178896	Bulk RNA-Seq raw gene level counts from GSM3178896: Third instar larval testis cleaned of fat body with papain rep 1.
		bulk_L3_testis_rep2_GSM3178897	Bulk RNA-Seq raw gene level counts from GSM3178897: Third instar larval testis cleaned of fat body with papain rep 2.
		bulk_L3_testis_rep3_GSM3178898	Bulk RNA-Seq raw gene level counts from GSM3178898: Third instar larval testis cleaned of fat body with papain rep 3.
		bulk_L3_testis_rep4_GSM3178899	Bulk RNA-Seq raw gene level counts from GSM3178899: Third instar larval testis cleaned of fat body with papain rep 4.
		bulk_L3_testis_rep5_GSM4318707	Bulk RNA-Seq raw gene level counts from GSM4318707: Third instar larval testis cleaned of fat body with papain rep 5.
		bulk_L3_testis_rep6_GSM4318708	Bulk RNA-Seq raw gene level counts from GSM4318708: Third instar larval testis cleaned of fat body with papain rep 6.
		bulk_L3_testis_rep7_GSM4318709	Bulk RNA-Seq raw gene level counts from GSM4318709: Third instar larval testis cleaned of fat body with papain rep 7.
		bulk_L3_testis_rep8_GSM4318710	Bulk RNA-Seq raw gene level counts from GSM4318710: Third instar larval testis cleaned of fat body with papain rep 8.
		bulk_adult_ovary_rep1_GSM2647320	Bulk RNA-Seq raw gene level counts from GSM2647320: w1118_GO_f_r1
		bulk_adult_ovary_rep2_GSM2647321	Bulk RNA-Seq raw gene level counts from GSM2647321: w1118_GO_f_r2
		bulk_adult_ovary_rep3_GSM2647322	Bulk RNA-Seq raw gene level counts from GSM2647322: w1118_GO_f_r3
		bulk_adult_ovary_rep4_GSM2817333	Bulk RNA-Seq raw gene level counts from GSM2817333: w1118_GO_f_r4
		bulk_adult_testis_rep1_GSM2647323	Bulk RNA-Seq raw gene level counts from GSM2647323: w1118_GO_m_r1
		bulk_adult_testis_rep2_GSM2647324	Bulk RNA-Seq raw gene level counts from GSM2647324: w1118_GO_m_r2
		bulk_adult_testis_rep3_GSM2647325	Bulk RNA-Seq raw gene level counts from GSM2647325: w1118_GO_m_r3
		bulk_adult_testis_rep4_GSM2817334	Bulk RNA-Seq raw gene level counts from GSM2817334: w1118_GO_m_r4
Spearman Among Samples	Here we compare the overall correlation between single-cell and bulk RNA-Seq. For single-cell RNA-Seq we used the total gene level count for each sample by summing gene level counts from all cells. This is the symmetric Spearman Rank Correlation matrix.	Sample ID	The same IDs as found in columns.
		sc_L3_testis_rep1_GSM3585574	Spearman Rank correlation with GSM3585574: Third instar larval testes dissociated with Trypsin and Collagenase rep 1.
		sc_L3_testis_rep2_GSM3585575	Spearman Rank correlation with GSM3585575: Third instar larval testes dissociated with Trypsin and Collagenase rep 2.
		sc_L3_testis_rep3_GSM3585576	Spearman Rank correlation with GSM3585576: Third instar larval testes dissociated with Trypsin and Collagenase rep 3.
		bulk_L3_ovary_rep1_GSM3179826	Spearman Rank correlation with GSM3179826: Third instar larval ovary cleaned of fat body with papain rep 1.
		bulk_L3_ovary_rep2_GSM3179827	Spearman Rank correlation with GSM3179827: Third instar larval ovary cleaned of fat body with papain rep 2.
		bulk_L3_ovary_rep3_GSM3179828	Spearman Rank correlation with GSM3179828: Third instar larval ovary cleaned of fat body with papain rep 3.
		bulk_L3_ovary_rep4_GSM3179829	Spearman Rank correlation with GSM3179829: Third instar larval ovary cleaned of fat body with papain rep 4.
		bulk_L3_ovary_rep5_GSM4331892	Spearman Rank correlation with GSM4331892: Third instar larval ovary cleaned of fat body with papain rep 5.
		bulk_L3_ovary_rep6_GSM4331893	Spearman Rank correlation with GSM4331893: Third instar larval ovary cleaned of fat body with papain rep 6.
		bulk_L3_ovary_rep7_GSM4331894	Spearman Rank correlation with GSM4331894: Third instar larval ovary cleaned of fat body with papain rep 7.
		bulk_L3_ovary_rep8_GSM4331895	Spearman Rank correlation with GSM4331895: Third instar larval ovary cleaned of fat body with papain rep 8.
		bulk_L3_testis_rep1_GSM3178896	Spearman Rank correlation with GSM3178896: Third instar larval testis cleaned of fat body with papain rep 1.
		bulk_L3_testis_rep2_GSM3178897	Spearman Rank correlation with GSM3178897: Third instar larval testis cleaned of fat body with papain rep 2.
		bulk_L3_testis_rep3_GSM3178898	Spearman Rank correlation with GSM3178898: Third instar larval testis cleaned of fat body with papain rep 3.
		bulk_L3_testis_rep4_GSM3178899	Spearman Rank correlation with GSM3178899: Third instar larval testis cleaned of fat body with papain rep 4.
		bulk_L3_testis_rep5_GSM4318707	Spearman Rank correlation with GSM4318707: Third instar larval testis cleaned of fat body with papain rep 5.
		bulk_L3_testis_rep6_GSM4318708	Spearman Rank correlation with GSM4318708: Third instar larval testis cleaned of fat body with papain rep 6.
		bulk_L3_testis_rep7_GSM4318709	Spearman Rank correlation with GSM4318709: Third instar larval testis cleaned of fat body with papain rep 7.
		bulk_L3_testis_rep8_GSM4318710	Spearman Rank correlation with GSM4318710: Third instar larval testis cleaned of fat body with papain rep 8.
Spearman With Clusters	Here we compare the overall correlation between single-cell clusters and bulk RNA-Seq. For single-cell RNA-Seq we used the total gene level count for each cluster by summing gene level counts from all cells in that cluster. This is the symmetric Spearman Rank Correlation matrix.	Sample ID	The same IDs as found in columns.
		sc_L3_testis_rep1_GSM3585574_G	Spearman Rank correlation with Spermatogonia cells from GSM3585574: Third instar larval testes dissociated with Trypsin and Collagenase rep 1.
		sc_L3_testis_rep2_GSM3585575_G	Spearman Rank correlation with Spermatogonia cells from GSM3585575: Third instar larval testes dissociated with Trypsin and Collagenase rep 2.
		sc_L3_testis_rep3_GSM3585576_G	Spearman Rank correlation with Spermatogonia cells from GSM3585576: Third instar larval testes dissociated with Trypsin and Collagenase rep 3.
		sc_L3_testis_rep1_GSM3585574_E1°	Spearman Rank correlation with Early Primary Spermatocye cells from GSM3585574: Third instar larval testes dissociated with Trypsin and Collagenase rep 1.
		sc_L3_testis_rep2_GSM3585575_E1°	Spearman Rank correlation with Early Primary Spermatocye cells from GSM3585575: Third instar larval testes dissociated with Trypsin and Collagenase rep 2.
		sc_L3_testis_rep3_GSM3585576_E1°	Spearman Rank correlation with Early Primary Spermatocye cells from GSM3585576: Third instar larval testes dissociated with Trypsin and Collagenase rep 3.
		sc_L3_testis_rep1_GSM3585574_M1°	Spearman Rank correlation with Middle Primary Spermatocye cells from GSM3585574: Third instar larval testes dissociated with Trypsin and Collagenase rep 1.
		sc_L3_testis_rep2_GSM3585575_M1°	Spearman Rank correlation with Middle Primary Spermatocye cells from GSM3585575: Third instar larval testes dissociated with Trypsin and Collagenase rep 2.
		sc_L3_testis_rep3_GSM3585576_M1°	Spearman Rank correlation with Middle Primary Spermatocye cells from GSM3585576: Third instar larval testes dissociated with Trypsin and Collagenase rep 3.
		sc_L3_testis_rep1_GSM3585574_L1°	Spearman Rank correlation with Late Primary Spermatocye cells from GSM3585574: Third instar larval testes dissociated with Trypsin and Collagenase rep 1.
		sc_L3_testis_rep2_GSM3585575_L1°	Spearman Rank correlation with Late Primary Spermatocye cells from GSM3585575: Third instar larval testes dissociated with Trypsin and Collagenase rep 2.
		sc_L3_testis_rep3_GSM3585576_L1°	Spearman Rank correlation with Late Primary Spermatocye cells from GSM3585576: Third instar larval testes dissociated with Trypsin and Collagenase rep 3.
		sc_L3_testis_rep1_GSM3585574_C1	Spearman Rank correlation with Cyst cells (C1) from GSM3585574: Third instar larval testes dissociated with Trypsin and Collagenase rep 1.
		sc_L3_testis_rep2_GSM3585575_C1	Spearman Rank correlation with Cyst cells (C1) from GSM3585575: Third instar larval testes dissociated with Trypsin and Collagenase rep 2.
		sc_L3_testis_rep3_GSM3585576_C1	Spearman Rank correlation with Cyst cells (C1) from GSM3585576: Third instar larval testes dissociated with Trypsin and Collagenase rep 3.
		sc_L3_testis_rep1_GSM3585574_C2	Spearman Rank correlation with Cyst cells (C2) from GSM3585574: Third instar larval testes dissociated with Trypsin and Collagenase rep 1.
		sc_L3_testis_rep2_GSM3585575_C2	Spearman Rank correlation with Cyst cells (C2) from GSM3585575: Third instar larval testes dissociated with Trypsin and Collagenase rep 2.
		sc_L3_testis_rep3_GSM3585576_C2	Spearman Rank correlation with Cyst cells (C2) from GSM3585576: Third instar larval testes dissociated with Trypsin and Collagenase rep 3.
		sc_L3_testis_rep1_GSM3585574_C3	Spearman Rank correlation with Cyst cells (C3) from GSM3585574: Third instar larval testes dissociated with Trypsin and Collagenase rep 1.
		sc_L3_testis_rep2_GSM3585575_C3	Spearman Rank correlation with Cyst cells (C3) from GSM3585575: Third instar larval testes dissociated with Trypsin and Collagenase rep 2.
		sc_L3_testis_rep3_GSM3585576_C3	Spearman Rank correlation with Cyst cells (C3) from GSM3585576: Third instar larval testes dissociated with Trypsin and Collagenase rep 3.
		sc_L3_testis_rep1_GSM3585574_C4	Spearman Rank correlation with Cyst cells (C4) from GSM3585574: Third instar larval testes dissociated with Trypsin and Collagenase rep 1.
		sc_L3_testis_rep2_GSM3585575_C4	Spearman Rank correlation with Cyst cells (C4) from GSM3585575: Third instar larval testes dissociated with Trypsin and Collagenase rep 2.
		sc_L3_testis_rep3_GSM3585576_C4	Spearman Rank correlation with Cyst cells (C4) from GSM3585576: Third instar larval testes dissociated with Trypsin and Collagenase rep 3.
		sc_L3_testis_rep1_GSM3585574_T	Spearman Rank correlation with Terminal Epithelial cells from GSM3585574: Third instar larval testes dissociated with Trypsin and Collagenase rep 1.
		sc_L3_testis_rep2_GSM3585575_T	Spearman Rank correlation with Terminal Epithelial cells from GSM3585575: Third instar larval testes dissociated with Trypsin and Collagenase rep 2.
		sc_L3_testis_rep3_GSM3585576_T	Spearman Rank correlation with Terminal Epithelial cells from GSM3585576: Third instar larval testes dissociated with Trypsin and Collagenase rep 3.
		sc_L3_testis_rep1_GSM3585574_P	Spearman Rank correlation with Pigment cells from GSM3585574: Third instar larval testes dissociated with Trypsin and Collagenase rep 1.
		sc_L3_testis_rep2_GSM3585575_P	Spearman Rank correlation with Pigment cells from GSM3585575: Third instar larval testes dissociated with Trypsin and Collagenase rep 2.
		sc_L3_testis_rep3_GSM3585576_P	Spearman Rank correlation with Pigment cells from GSM3585576: Third instar larval testes dissociated with Trypsin and Collagenase rep 3.
		bulk_L3_ovary_rep1_GSM3179826	Spearman Rank correlation with GSM3179826: Third instar larval ovary cleaned of fat body with papain rep 1.
		bulk_L3_ovary_rep2_GSM3179827	Spearman Rank correlation with GSM3179827: Third instar larval ovary cleaned of fat body with papain rep 2.
		bulk_L3_ovary_rep3_GSM3179828	Spearman Rank correlation with GSM3179828: Third instar larval ovary cleaned of fat body with papain rep 3.
		bulk_L3_ovary_rep4_GSM3179829	Spearman Rank correlation with GSM3179829: Third instar larval ovary cleaned of fat body with papain rep 4.
		bulk_L3_ovary_rep5_GSM4331892	Spearman Rank correlation with GSM4331892: Third instar larval ovary cleaned of fat body with papain rep 5.
		bulk_L3_ovary_rep6_GSM4331893	Spearman Rank correlation with GSM4331893: Third instar larval ovary cleaned of fat body with papain rep 6.
		bulk_L3_ovary_rep7_GSM4331894	Spearman Rank correlation with GSM4331894: Third instar larval ovary cleaned of fat body with papain rep 7.
		bulk_L3_ovary_rep8_GSM4331895	Spearman Rank correlation with GSM4331895: Third instar larval ovary cleaned of fat body with papain rep 8.
		bulk_L3_testis_rep1_GSM3178896	Spearman Rank correlation with GSM3178896: Third instar larval testis cleaned of fat body with papain rep 1.
		bulk_L3_testis_rep2_GSM3178897	Spearman Rank correlation with GSM3178897: Third instar larval testis cleaned of fat body with papain rep 2.
		bulk_L3_testis_rep3_GSM3178898	Spearman Rank correlation with GSM3178898: Third instar larval testis cleaned of fat body with papain rep 3.
		bulk_L3_testis_rep4_GSM3178899	Spearman Rank correlation with GSM3178899: Third instar larval testis cleaned of fat body with papain rep 4.
		bulk_L3_testis_rep5_GSM4318707	Spearman Rank correlation with GSM4318707: Third instar larval testis cleaned of fat body with papain rep 5.
		bulk_L3_testis_rep6_GSM4318708	Spearman Rank correlation with GSM4318708: Third instar larval testis cleaned of fat body with papain rep 6.
		bulk_L3_testis_rep7_GSM4318709	Spearman Rank correlation with GSM4318709: Third instar larval testis cleaned of fat body with papain rep 7.
		bulk_L3_testis_rep8_GSM4318710	Spearman Rank correlation with GSM4318710: Third instar larval testis cleaned of fat body with papain rep 8.

## Sheet: Gene Level
FBgn	gene_symbol	Chromosome	bulk_L3_ovary_rep1_GSM3179826	bulk_L3_ovary_rep2_GSM3179827	bulk_L3_ovary_rep3_GSM3179828	bulk_L3_ovary_rep4_GSM3179829	bulk_L3_ovary_rep5_GSM4331892	bulk_L3_ovary_rep6_GSM4331893	bulk_L3_ovary_rep7_GSM4331894	bulk_L3_ovary_rep8_GSM4331895	bulk_L3_testis_rep1_GSM3178896	bulk_L3_testis_rep2_GSM3178897	bulk_L3_testis_rep3_GSM3178898	bulk_L3_testis_rep4_GSM3178899	bulk_L3_testis_rep5_GSM4318707	bulk_L3_testis_rep6_GSM4318708	bulk_L3_testis_rep7_GSM4318709	bulk_L3_testis_rep8_GSM4318710	bulk_adult_ovary_rep1_GSM2647320	bulk_adult_ovary_rep2_GSM2647321	bulk_adult_ovary_rep3_GSM2647322	bulk_adult_ovary_rep4_GSM2817333	bulk_adult_testis_rep1_GSM2647323	bulk_adult_testis_rep2_GSM2647324	bulk_adult_testis_rep3_GSM2647325	bulk_adult_testis_rep4_GSM2817334
FBgn0015519	nAChRalpha3	X	124	81	84	51	644	336	681	782	6	2	2	1	3	5	7	9	3	8	9	6	1	1	1	1
FBgn0250871	pot	X	0	2	1	0	2	0	1	2	16	20	10	5	32	31	45	38	79	60	115	93	35	59	50	59
FBgn0034121	CG6262	2R	0	0	0	0	31	1	1	1	2173	3822	1800	1680	8070	6998	8323	7719	7	1	1	6	7841	10149	9851	10647
FBgn0020620	RN-tre	2R	234	151	184	123	1208	690	1131	1269	341	661	290	294	1246	1158	1378	1333	570	367	546	410	412	520	554	597
FBgn0036299	Tsf2	3L	102	57	84	69	499	298	496	525	54	119	44	41	166	188	194	174	606	346	612	440	176	208	231	242
FBgn0036327	CG10748	3L	0	0	0	0	5	0	1	0	713	959	459	444	1629	1819	2140	1991	0	0	1	0	332	364	361	379
FBgn0039083	CG10177	3R	0	0	0	0	7	0	0	0	1012	1734	769	718	3360	3250	3429	2956	0	1	4	2	1724	2475	2179	2435
FBgn0032161	CG4594	2L	47	25	47	33	223	126	200	193	13	14	4	3	26	22	32	24	215	128	149	164	11	11	9	7
FBgn0037842	CG6567	3R	62	36	44	37	242	165	258	247	194	319	147	133	514	473	523	478	305	227	309	226	142	178	205	203
FBgn0039192	CG17784	3R	0	0	0	0	0	0	0	0	1	1	5	4	12	10	31	18	0	0	0	0	2	3	1	4
FBgn0036147	Plod	3L	720	399	542	435	3481	2197	3503	3884	83	94	42	35	180	203	167	134	1516	1002	1582	1206	44	70	69	63
FBgn0266354	CG45002	X	1	0	0	0	3	0	3	3	3	6	6	2	11	14	7	6	32	12	16	25	2	4	0	4
FBgn0039737	CG7920	3R	333	235	252	286	1450	934	1432	1642	1178	1897	870	787	3461	3696	3685	3362	2519	1619	2132	1958	2997	3921	3872	3852
FBgn0263864	Dark	2R	127	78	96	87	742	409	742	809	143	358	162	160	638	615	752	546	198	126	164	114	118	186	198	220
FBgn0031879	uif	2L	4	11	5	3	15	16	65	16	24	36	30	24	123	100	136	107	1	0	1	1	317	377	412	402
FBgn0005671	Vha55	3R	672	430	598	440	3454	2114	3249	3374	1296	2181	1002	953	4003	4057	4292	3974	6552	3988	5604	4598	1951	2425	2366	2556
FBgn0030092	fh	X	38	19	21	10	200	67	129	145	116	185	79	70	272	365	341	281	86	68	99	64	71	82	73	109
FBgn0010470	Fkbp14	2R	353	205	308	270	1871	1266	1730	2055	65	72	38	30	175	159	142	141	478	264	375	332	113	117	92	123
FBgn0031749	CG14000	2L	0	0	0	0	3	0	0	0	213	331	183	141	797	802	867	706	0	0	0	0	363	515	460	571
FBgn0004401	Pep	3L	1954	1204	1274	993	10371	6093	9490	11167	1153	2370	1232	989	4284	4284	4901	4542	4308	2756	4161	3590	1014	1247	1402	1481
FBgn0024958	Irp-1A	3R	231	179	233	199	1220	857	1307	1465	523	843	314	296	1336	1496	1620	1366	611	406	591	426	303	385	421	410
FBgn0034814	CG9890	2R	56	31	39	39	239	170	238	301	51	106	44	43	143	183	197	163	296	247	305	259	59	89	77	55
FBgn0259221	ATP8A	2R	57	29	51	19	285	153	279	273	663	1246	533	500	2432	2210	2579	2358	504	305	502	331	974	1315	1354	1387
FBgn0037383	CG2023	3R	18	7	11	7	69	54	72	71	165	239	119	101	382	426	399	369	73	46	80	66	70	86	62	89
FBgn0032715	CG17597	2L	41	20	42	45	160	118	183	204	10	12	4	5	15	25	24	22	245	237	264	174	17	40	11	12
FBgn0030329	prtp	X	274	163	227	197	1545	937	1425	1665	872	1136	488	454	2220	2445	2562	2286	1044	603	943	737	1221	1608	1555	1601
FBgn0034865	Or59b	2R	0	0	0	0	0	0	0	0	1	1	0	0	3	0	2	2	0	0	0	0	1	0	2	1
FBgn0028913	CG3473	2L	0	0	0	0	1	0	0	0	313	458	218	189	803	901	779	798	0	0	0	0	462	594	521	574
FBgn0085456	CG34427	3L	0	0	0	0	0	0	0	0	7	10	10	6	14	11	17	9	0	0	0	0	4	7	5	3
FBgn0259916	CG42445	3L	23	12	20	18	132	79	123	159	16	12	5	4	18	29	33	17	239	165	189	128	14	15	24	7
FBgn0033607	CG9062	2R	98	66	82	40	578	356	563	631	426	706	331	333	1483	1383	1512	1365	744	409	711	514	705	829	840	903
FBgn0030594	fiz	X	26	70	209	164	317	335	481	338	33	39	21	20	102	75	85	88	1	0	0	0	41	62	38	54
FBgn0004636	Rap1	3L	607	326	417	351	3074	1957	2907	3408	142	192	102	99	375	433	370	377	1291	862	1312	1029	131	196	159	204
FBgn0039690	Gnpnat	3R	28	24	26	22	165	103	164	197	17	19	17	9	32	31	38	37	89	70	104	63	17	26	13	19
FBgn0033363	CG13744	2R	0	0	0	0	1	0	0	0	3	3	2	2	12	13	9	8	0	0	0	0	8	9	14	11
FBgn0038756	CG4783	3R	0	0	0	0	0	0	0	0	0	0	0	0	0	0	0	0	0	0	0	0	0	0	0	0
FBgn0035331	MsR1	3L	0	0	0	0	0	0	0	0	0	0	0	0	0	0	2	0	4	2	1	2	4	0	1	1
FBgn0266083	ocm	2R	300	190	163	182	1448	822	1371	1545	206	522	242	187	850	844	980	768	663	470	739	514	195	249	249	270
FBgn0015591	AstA	3R	0	0	0	0	1	1	0	0	7	8	7	5	14	17	23	11	0	1	0	0	12	20	10	17
FBgn0030947	CG6696	X	1	0	0	0	1	1	4	4	0	1	0	0	0	0	2	0	0	1	0	0	0	0	0	1
FBgn0031529	CG9662	2L	126	63	105	85	575	388	594	649	195	327	161	140	554	552	561	501	180	88	118	107	157	171	178	198
FBgn0262858	CG43222	3R	1	0	2	0	3	0	0	1	342	588	252	241	1151	1130	1143	1038	0	1	1	0	633	799	706	901
FBgn0034700	CG11269	2R	0	0	0	0	2	0	0	0	188	173	60	62	307	389	395	311	0	0	0	0	40	76	62	66
FBgn0035473	mge	3L	354	240	273	194	1467	948	1327	1626	1869	2958	1419	1332	5130	4868	5219	4724	1308	876	1141	946	3065	4008	3781	4096
FBgn0032382	Mal-B2	2L	20	8	38	29	92	67	85	48	10	11	2	1	17	19	17	17	265	195	264	232	24	25	11	24
FBgn0038956	CAH8	3R	0	0	1	0	0	1	0	5	6	3	1	1	14	10	11	13	0	1	1	0	8	6	5	4
FBgn0036219	CCDC151	3L	0	0	0	0	0	1	0	0	0	2	3	0	4	1	1	6	0	0	0	0	0	1	1	0
FBgn0031275	GABA-B-R3	2L	7	5	5	1	17	12	31	38	148	220	90	107	379	376	458	342	11	2	4	9	260	309	353	359
FBgn0052268	Drsl6	3L	0	0	0	0	0	0	0	1	0	0	1	1	1	0	0	0	0	0	0	0	0	0	0	0
FBgn0039598	aqrs	3R	0	0	0	0	0	0	0	0	0	0	0	0	1	2	4	2	0	0	0	0	0	0	0	0
FBgn0267330	KdelR	2L	428	278	358	306	2544	1523	2464	2837	787	1068	437	497	1797	2218	2096	1853	868	584	818	548	394	507	504	521
FBgn0015380	drl	2L	128	79	64	76	1048	543	717	831	30	33	14	20	92	82	86	87	38	23	37	34	23	36	48	58
FBgn0051437	CG31437	3R	0	0	0	0	0	0	0	0	1	3	0	0	9	3	10	11	0	0	2	0	12	16	4	27
FBgn0053203	CG33203	3R	0	1	1	0	3	1	7	2	4	9	4	4	17	18	14	20	7	1	14	3	8	6	7	9
FBgn0011455	ND-SGDH	3L	240	155	203	156	1153	824	1089	1382	728	1047	429	438	1583	1756	1633	1509	1077	722	886	865	547	768	703	751
FBgn0026634	ldlCp	3R	81	29	50	32	340	207	302	332	263	525	246	213	809	888	1032	879	250	199	291	195	306	368	433	395
FBgn0032788	CG13084	2L	0	0	0	0	1	0	0	0	0	2	0	0	1	2	2	0	1896	1477	942	3846	1	0	0	3
FBgn0027609	morgue	2L	121	49	101	62	642	366	595	618	254	442	208	204	697	700	822	675	224	166	213	196	179	194	249	243
FBgn0261284	bou	X	38	28	40	32	214	107	178	232	4	9	3	3	16	11	21	12	134	90	105	79	12	21	16	16
FBgn0039782	CG15539	3R	0	0	0	0	1	0	0	0	0	5	1	1	6	4	7	4	0	0	0	0	2	0	0	0
FBgn0035517	CG1265	3L	42	28	26	16	253	163	245	251	69	142	53	42	256	247	261	186	111	60	110	85	144	158	148	177
FBgn0263079	CG43338	2L	0	0	0	0	4	0	2	4	12	31	4	5	48	43	42	30	2	0	1	0	14	18	30	30
FBgn0265001	ppk18	2L	0	0	0	0	0	0	2	1	1	2	0	0	1	1	0	1	0	0	0	0	3	2	0	2
FBgn0015772	Nak	2L	178	122	127	125	1031	551	969	1126	138	292	113	111	500	479	547	445	1195	698	1205	973	255	308	332	348
FBgn0036964	FRG1	3L	57	21	35	43	305	175	286	364	49	105	42	39	161	157	222	204	148	119	122	110	48	66	53	73
FBgn0037099	CG7173	3L	0	0	0	0	1	1	2	0	0	0	0	0	0	0	0	0	0	0	0	1	0	0	1	0
FBgn0032848	nesd	2L	122	61	113	93	738	454	616	700	270	457	243	202	966	939	1031	848	191	169	203	140	461	621	604	586
FBgn0032083	CG9541	2L	0	0	0	0	0	0	0	0	6	16	8	9	20	25	35	23	1	0	0	0	21	26	40	39
FBgn0015391	glu	2L	425	240	255	172	2060	1190	1938	2017	161	303	137	148	593	517	644	560	1191	816	1164	785	123	164	203	202
FBgn0020445	E23	2L	341	207	330	263	2009	1285	1704	2050	41	62	27	27	125	123	116	117	1117	608	1008	667	26	26	30	38
FBgn0053329	Sp212	3R	1	0	0	0	1	1	2	5	3	2	0	0	1	6	4	1	0	2	0	0	10	3	6	11
FBgn0027868	Nup107	2L	269	163	211	182	1493	980	1451	1658	192	288	163	152	573	690	751	551	822	547	825	620	131	138	122	157
FBgn0011742	Arp2	X	347	170	288	218	2072	1119	1891	2115	278	492	254	225	1064	961	1097	1115	2003	1358	1757	1373	533	713	641	714
FBgn0024196	robl	2R	125	58	54	84	490	334	597	682	391	366	154	137	540	722	664	512	283	216	255	218	203	301	274	293
FBgn0034058	Pex11	2R	58	31	36	15	259	153	223	311	19	30	11	14	24	42	37	22	347	193	320	205	13	27	22	15
FBgn0030319	CG2533	X	1	0	1	0	6	0	4	7	1033	1306	503	480	1989	2472	2296	2064	9	11	10	16	1182	1497	1441	1544
FBgn0034396	CG15097	2R	81	31	63	69	349	316	264	291	16	16	7	10	39	25	38	35	8	3	4	3	20	22	30	40
FBgn0263594	lost	3R	1646	953	1160	1065	9416	5635	9087	10362	2972	5406	2433	2334	10165	10469	11643	10366	15400	9640	13335	11910	1754	2060	2302	2289
FBgn0028671	Vha100-1	3R	233	155	197	166	1409	896	1445	1695	230	336	194	156	550	662	720	613	1099	666	981	774	417	463	479	482
FBgn0262840	CG43204	2R	0	0	0	0	3	2	3	5	1	2	1	1	6	10	13	13	1	1	0	0	4	6	7	2
FBgn0263980	Stacl	2R	0	0	0	0	3	1	0	3	40	74	35	32	140	111	153	176	49	45	68	55	76	120	117	125
FBgn0037433	CG17919	3R	2	0	2	0	5	2	4	1	6	10	5	3	14	16	16	24	10	17	12	10	181	231	187	177
FBgn0004896	fd59A	2R	0	0	0	0	4	0	0	2	2	1	0	1	2	1	1	0	0	1	2	0	1	1	2	1
FBgn0003449	snf	X	283	163	167	162	1098	768	1011	1207	304	546	250	224	715	890	863	750	560	447	438	419	176	184	223	225
FBgn0034184	CG9646	2R	110	53	65	55	485	302	486	579	219	340	171	165	672	750	754	720	515	341	438	330	290	324	318	429
FBgn0085259	CG34230	2R	0	0	0	0	1	1	1	3	166	263	114	117	532	543	569	669	0	0	0	0	96	155	129	153
FBgn0039202	CG13622	3R	0	0	0	0	0	0	0	0	0	0	0	0	0	0	0	0	0	0	0	0	0	0	0	0
FBgn0027539	lili	3R	69	35	43	43	397	192	322	371	1043	1714	826	762	3351	3257	3696	3298	496	309	472	361	1463	1902	1859	1967
FBgn0040348	CG3703	X	4	8	3	6	31	14	29	32	11	9	7	3	18	16	28	21	0	1	1	2	15	35	17	20
FBgn0033917	SmydA-1	2R	2	2	6	5	21	15	15	28	4	9	2	2	11	11	10	12	1319	952	1161	1025	14	25	31	29
FBgn0035257	CG12011	3L	0	0	0	0	0	0	1	2	0	0	0	0	0	1	0	1	0	0	0	0	1	3	2	1
FBgn0023540	CG3630	X	55	38	40	40	228	153	217	213	24	57	24	22	81	76	78	69	185	136	170	135	19	25	32	31
FBgn0260743	GC1	3R	53	48	107	74	371	255	474	374	37	81	23	24	141	146	152	120	964	560	801	574	44	75	52	54
FBgn0032014	CG7840	2L	41	24	36	31	216	128	226	233	184	277	117	107	448	519	575	442	1417	909	1256	851	107	99	134	131
FBgn0051431	CG31431	3R	2	1	0	1	1	2	4	5	14	32	13	10	53	60	60	41	25	19	28	18	55	71	73	85
FBgn0086695	hd	3R	72	35	56	43	369	231	333	380	27	40	18	13	52	74	79	49	345	237	369	264	12	7	10	10
FBgn0050417	tbrd-3	2R	0	0	0	0	6	0	0	0	208	328	143	144	446	545	637	475	0	0	0	0	99	103	131	121
FBgn0005596	yem	3R	171	116	120	117	837	460	762	914	402	777	380	309	1409	1296	1614	1505	1537	936	1569	1150	338	407	373	438
FBgn0038446	CG14903	3R	30	15	25	30	103	73	122	131	58	83	27	45	105	118	121	107	118	61	85	55	66	64	67	77
FBgn0017581	Lk6	3R	1345	821	959	916	7360	4210	6752	7340	1462	3182	1525	1510	6037	5468	6663	6053	6402	4327	6333	5014	1609	1935	2086	2230
FBgn0034914	CG5554	2R	834	583	990	778	4708	3230	4893	5348	2113	3446	1571	1515	6498	6522	6720	6665	1381	899	1271	1037	1894	2183	2132	2474
FBgn0032934	CG8679	2L	62	33	49	41	247	177	317	288	19	56	21	21	85	71	98	87	238	201	266	198	27	27	32	25
FBgn0024994	Ugalt	X	102	63	72	70	519	312	479	552	29	40	16	15	64	87	93	78	345	184	302	220	39	29	24	28
FBgn0040996	CG12617	2L	0	0	0	0	5	0	0	0	745	1141	553	483	1928	2043	2135	1740	0	0	0	1	1117	1438	1253	1358
FBgn0259230	lectin-22C	2L	0	0	0	0	0	0	0	0	0	0	0	0	0	1	1	1	0	0	0	0	0	0	0	0
FBgn0036157	CG7560	3L	0	0	0	0	2	0	0	1	0	0	0	0	0	1	0	0	0	0	0	0	6	5	2	4
FBgn0003979	Vm26Aa	2L	0	0	0	1	0	5	0	0	0	0	0	1	0	0	1	0	21278	9157	16427	9300	0	3	2	0
FBgn0005198	gig	3L	206	128	154	125	1089	671	997	1206	264	517	268	215	912	932	1025	859	645	414	668	491	266	334	373	373
FBgn0263599	l(3)72Ab	3L	553	345	425	301	3012	1890	3083	3219	214	481	219	184	871	818	952	817	1860	1103	1782	1333	336	441	429	498
FBgn0025683	CG3164	2L	303	214	365	296	1870	1183	2067	1985	114	130	39	55	287	361	247	236	1586	1071	1336	1191	243	303	253	317
FBgn0039594	snu	3R	10	6	7	0	61	24	62	57	17	16	14	13	68	66	66	77	63	93	196	12	41	58	49	53
FBgn0058198	CG40198	3R	0	0	0	0	0	0	2	0	0	0	0	0	0	0	2	0	0	0	0	0	0	0	0	0
FBgn0027949	msb1l	2L	238	124	164	152	1049	690	895	1063	448	803	365	326	1321	1285	1461	1442	494	360	437	303	473	521	460	545
FBgn0039734	Tace	3R	5	4	7	2	28	20	27	26	70	99	40	26	196	214	188	169	4	1	3	3	99	118	141	155
FBgn0262483	Rbp	3R	0	1	0	0	0	1	1	4	9	17	10	8	31	27	37	37	4	0	0	0	14	10	8	16
FBgn0039007	CCAP	3R	0	0	0	0	0	0	0	0	52	66	22	27	89	120	128	99	0	0	1	0	83	122	98	113
FBgn0033713	CG8841	2R	59	45	44	54	327	213	291	358	187	283	176	143	593	596	638	581	637	329	605	366	201	255	275	323
FBgn0019968	Khc-73	2R	255	126	210	195	1661	930	1522	1721	885	1890	954	790	4326	3676	4740	4129	762	544	794	752	1458	1863	1834	2040
FBgn0259979	CG17337	2R	246	143	229	201	1398	922	1478	1527	402	751	335	316	1240	1268	1353	1239	2027	1263	1697	1259	384	564	597	644
FBgn0020388	Gcn5	3L	207	116	139	121	876	538	908	995	80	133	61	54	236	267	252	215	419	284	380	298	95	107	110	118
FBgn0264776	CG44014	3R	1	0	0	2	5	3	8	11	25	32	16	11	59	60	58	56	0	0	0	0	19	22	23	23
FBgn0002592	E(spl)m2-BFM	3R	772	525	581	516	4792	2444	4031	4498	47	39	18	21	123	154	127	105	5	2	0	1	1	0	1	0
FBgn0039313	CG11892	3R	0	5	0	0	0	1	0	17	0	0	0	18	0	2	2	22	187	68	145	67	11	12	11	26
FBgn0017457	U2af38	2L	178	93	125	109	794	544	738	840	442	670	315	330	1183	1295	1222	1253	530	339	520	411	326	388	375	469
FBgn0033730	Cpr49Ag	2R	1	1	0	0	1	1	6	0	0	0	0	0	1	1	0	1	0	0	0	0	0	0	0	0
FBgn0260005	wtrw	3R	3	1	0	0	21	8	17	21	14	18	5	11	29	23	23	17	38	37	54	41	73	120	103	97
FBgn0264478	CG43886	3L	19	4	18	9	152	86	123	153	1	0	3	0	4	10	11	3	1	1	0	0	0	1	0	0
FBgn0033340	CG13751	2R	65	48	56	58	269	145	252	303	90	102	58	53	167	227	238	197	136	113	116	93	86	127	110	111
FBgn0028902	Tektin-A	2L	0	0	0	0	12	0	1	0	1347	1926	858	834	4007	3808	3926	3426	5	1	1	3	2770	3825	3595	3923
FBgn0261394	Prosalpha3	2R	457	275	361	328	2295	1312	2019	2406	1148	1564	693	628	2770	3195	3290	2645	1604	1083	1274	1083	979	1345	1378	1426
FBgn0000808	gd	X	7	9	6	3	22	16	22	38	4	4	1	3	9	12	24	13	86	72	74	74	2	4	3	4
FBgn0032702	CG10376	2L	96	48	81	60	635	309	542	590	84	162	61	73	255	303	303	274	371	254	319	249	63	99	85	92
FBgn0032763	CG17568	2L	10	8	20	16	82	39	85	72	22	47	27	11	73	81	87	65	100	71	111	75	40	46	63	60
FBgn0035139	CG13891	3L	0	0	1	0	10	8	6	2	780	749	281	335	1062	1510	1268	1118	0	1	0	0	769	941	931	1010
FBgn0051643	CG31643	2L	33	22	33	11	142	87	161	141	67	116	58	51	233	232	270	272	213	130	175	120	60	68	69	89
FBgn0014189	Hel25E	2L	1048	618	776	644	5468	3521	5059	5659	295	546	253	216	914	1065	1066	838	2360	1644	2336	1912	218	320	285	275
FBgn0033377	Pgm2a	2R	351	201	280	229	1854	1082	1749	1989	2529	4342	2016	1836	8458	8035	9098	8099	910	616	901	637	7535	9915	9775	10193
FBgn0027507	CG1344	2R	195	119	124	119	1068	676	1040	1154	112	214	103	106	336	389	397	325	835	508	772	498	78	121	108	148
FBgn0260857	Bet1	3L	37	22	21	30	231	165	232	232	168	242	120	115	366	380	433	364	119	87	129	85	160	190	183	208
FBgn0034634	CG10494	2R	12	10	8	8	117	43	94	112	35	56	23	14	86	81	97	91	160	105	160	95	15	31	31	27
FBgn0037533	CD98hc	3R	369	237	288	208	1978	1290	2190	2477	239	455	174	191	669	745	766	670	3086	2281	3128	2347	517	608	587	581
FBgn0010830	l(3)04053	3L	105	70	97	61	589	363	585	605	124	272	132	113	418	440	509	392	542	379	548	430	105	116	131	139
FBgn0033819	CG4714	2R	0	0	0	0	11	0	0	0	1259	2224	995	876	4085	4077	4173	3870	0	0	2	2	2761	3482	3495	3806
FBgn0038282	dpr9	3R	0	0	0	0	0	1	4	1	14	20	4	8	28	33	43	38	0	0	0	0	7	5	8	9
FBgn0262568	CG43108	2R	0	1	0	0	3	0	0	0	268	448	196	189	840	820	872	781	2	1	0	0	339	469	436	443
FBgn0035110	thoc7	3L	117	54	59	48	458	310	487	508	95	163	78	60	268	282	327	290	369	294	386	320	89	90	111	128
FBgn0010382	CycE	2L	187	106	119	149	1244	682	991	1271	379	576	286	266	1147	1083	1288	1209	1399	927	1568	1131	232	334	307	333
FBgn0262354	CG43052	2L	0	0	0	0	4	0	0	0	451	546	190	200	659	891	835	803	0	0	0	0	112	110	131	147
FBgn0052758	CG32758	X	200	147	288	195	1175	811	1334	1357	50	82	36	25	176	162	194	149	861	501	799	610	51	84	74	72
FBgn0051343	CG31343	3R	0	2	0	0	2	2	2	3	1	1	0	1	2	0	0	1	3	0	0	0	1	0	4	0
FBgn0263774	CG43691	2R	0	0	0	0	3	0	0	0	154	326	171	156	739	528	680	662	0	0	0	0	509	672	629	676
FBgn0038705	CG11626	3R	0	0	0	0	5	1	3	6	24	62	25	20	71	63	87	83	0	2	1	1	3	1	1	2
FBgn0031999	CG8419	2L	0	1	0	1	9	3	11	1	19	27	6	16	40	64	65	46	67	50	83	65	19	28	43	37
FBgn0035539	slow	3L	122	100	107	89	850	363	665	844	39	54	21	28	107	115	130	127	62	48	103	51	24	27	34	37
FBgn0035875	Cpr66Cb	3L	0	0	0	0	0	0	0	0	1	0	0	0	0	0	0	0	0	0	0	0	137	182	143	162
FBgn0005664	Crys	2L	0	0	0	0	0	0	0	0	0	0	0	0	0	1	0	1	0	0	0	0	1	0	0	1
FBgn0034755	CG3746	2R	0	0	0	0	0	2	2	0	0	0	0	0	1	0	1	0	14	10	5	9	5	7	3	3
FBgn0001257	ImpL2	3L	1128	870	864	809	6726	3355	5755	6687	48	58	27	24	77	105	92	85	433	271	426	238	86	99	86	127
FBgn0050432	CG30432	2R	0	0	0	0	6	0	0	0	382	618	278	253	1051	1004	1102	1028	0	0	0	0	243	298	287	361
FBgn0029763	Usp16-45	X	231	148	183	143	1189	757	1221	1471	1417	1987	797	819	3645	3871	4319	3908	1612	1023	1624	1297	877	1117	1025	1172
FBgn0263398	Uck	3R	154	90	115	119	726	446	712	835	66	121	60	42	208	233	204	163	369	221	342	247	141	150	182	171
FBgn0031048	CG12237	X	189	118	148	141	859	492	929	1062	132	177	72	77	292	352	332	319	709	528	657	476	112	118	142	153
FBgn0032312	CG14071	2L	0	0	0	0	4	0	0	0	251	366	157	136	716	823	744	630	0	0	0	0	457	592	581	653
FBgn0053120	CG33120	2L	36	22	32	27	214	114	164	194	5	3	2	4	12	9	8	2	19	2	21	17	2	12	10	4
FBgn0052075	CG32075	3L	72	45	38	51	343	230	358	424	61	123	60	42	195	187	227	200	424	246	318	263	50	54	67	83
FBgn0035720	CG10077	3L	1003	556	681	599	4544	2833	4342	4914	2808	5355	2749	2335	10503	8940	11182	10196	3127	1814	2808	2517	5731	7130	7162	7552
FBgn0036570	IntS9	3L	102	64	67	57	501	296	503	528	50	103	49	35	142	153	140	109	211	162	237	148	40	52	46	37
FBgn0005638	slbo	2R	2	2	0	1	36	15	23	33	1	0	0	0	1	0	0	3	6	6	13	5	0	0	0	0
FBgn0261993	CG42811	3R	0	0	0	0	0	0	0	0	0	0	0	0	0	0	0	0	0	0	0	0	0	0	0	0
FBgn0064225	RpL5	2L	5270	3076	4080	3249	28671	17833	28909	33022	1287	1670	662	682	2687	3297	3342	2485	28951	22057	25540	24671	987	1191	1275	1170
FBgn0033767	CG13148	2R	9	3	3	2	49	25	29	46	155	260	105	113	411	460	546	447	21	19	18	26	196	266	264	244
FBgn0034304	CG5742	2R	68	49	55	51	399	214	382	383	24	36	14	19	51	74	53	57	217	125	209	143	44	53	44	36
FBgn0052944	CG32944	3R	1	0	0	0	6	1	6	7	217	272	150	128	549	596	680	579	1	2	5	3	303	344	320	428
FBgn0038420	CG10311	3R	7	6	20	21	67	24	58	62	16	15	5	11	28	30	27	22	9	9	15	17	23	32	27	30
FBgn0021967	ND-PDSW	2L	220	130	153	139	926	608	940	1165	529	683	313	313	1134	1312	1234	1142	615	535	603	529	350	452	475	497
FBgn0032233	dpr19	2L	16	17	25	9	116	72	121	119	2	10	4	1	10	13	20	10	1	0	0	0	0	0	1	3
FBgn0002775	msl-3	3L	73	47	42	61	339	212	315	345	248	461	189	208	750	698	844	702	324	227	323	259	203	203	217	221
FBgn0039811	CG15550	3R	0	0	0	0	0	0	0	0	0	0	0	0	0	0	0	0	0	0	0	0	0	0	0	0
FBgn0032125	Cpr30B	2L	0	0	0	0	0	0	0	0	0	0	0	0	0	0	0	0	1	2	1	1	0	0	0	0
FBgn0050488	antr	2R	0	0	0	0	1	1	1	0	1	5	2	3	2	7	4	7	4	1	0	1	9	22	17	17
FBgn0036789	AstC-R2	3L	0	0	0	1	2	0	3	1	2	2	0	0	9	9	9	5	0	1	0	0	2	0	0	0
FBgn0036029	CG16719	3L	0	0	0	0	13	1	0	1	1489	2513	1136	1093	4430	4365	4593	3987	2	1	1	0	2796	3770	3359	3659
FBgn0028853	CG15263	2L	0	0	0	0	0	0	0	0	0	0	0	0	0	0	0	0	0	0	0	0	0	0	0	0
FBgn0038510	CG14331	3R	0	0	0	0	0	0	0	0	0	0	0	0	0	1	2	0	0	0	0	0	0	0	0	0
FBgn0051998	CG31998	4	313	221	196	206	2221	1197	1988	2246	187	341	177	164	760	695	773	625	1093	522	921	657	342	380	358	489
FBgn0020545	kraken	2L	78	44	40	46	426	237	415	442	823	1047	489	487	1803	2139	2428	1949	510	311	393	347	460	547	590	589
FBgn0036977	CG5665	3L	0	0	0	0	2	1	2	1	1	0	0	0	0	2	1	4	1	0	0	0	0	0	0	0
FBgn0028644	beat-Ic	2L	0	0	0	0	2	0	3	5	2	1	1	0	0	0	4	4	0	0	0	0	1	1	1	3
FBgn0035501	CG1299	3L	0	2	0	0	6	0	2	1	1	1	0	0	3	1	3	4	1	0	0	3	2	1	1	3
FBgn0010877	l(3)05822	3R	160	89	146	101	897	589	799	867	386	599	320	289	1203	1154	1397	1267	1099	622	1053	732	404	533	535	529
FBgn0039264	CG11786	3R	0	0	0	0	0	1	0	0	2	7	1	3	21	19	13	12	0	0	0	0	15	14	10	15
FBgn0035113	pyx	3L	87	42	73	50	352	213	406	397	55	91	31	36	169	170	189	159	111	49	88	95	123	150	113	157
FBgn0027287	Gmap	X	803	552	491	479	5434	2667	4322	5641	168	311	138	135	581	565	674	550	986	532	865	690	290	379	321	367
FBgn0040877	CG12994	X	0	0	1	1	2	2	3	3	2	1	0	0	2	2	3	3	0	0	0	0	0	3	1	3
FBgn0027788	Hey	2R	0	1	0	0	0	0	2	0	8	14	11	8	38	17	33	29	0	0	1	2	20	11	11	12
FBgn0036697	rogdi	3L	93	55	79	59	488	313	487	473	212	346	156	159	623	683	671	570	549	313	478	361	210	282	274	304
FBgn0260971	CG42594	X	0	0	0	0	2	0	2	0	3	10	3	2	6	18	10	11	0	0	2	0	2	4	3	7
FBgn0263994	CG43737	X	1	0	0	0	0	0	0	0	2	2	1	4	4	6	3	3	0	0	0	0	8	9	16	11
FBgn0038401	CG5916	3R	36	14	9	17	155	88	196	147	88	157	61	53	230	256	280	261	405	245	333	232	50	56	69	56
FBgn0043364	cbt	2L	16	21	17	15	96	54	109	87	7	12	4	10	25	25	26	16	586	482	530	810	19	23	26	31
FBgn0011741	Arp6	X	157	109	150	105	810	526	811	891	38	43	18	23	99	96	113	84	378	227	318	272	24	24	27	31
FBgn0031423	CG3557	2L	0	0	0	0	11	0	0	0	688	932	405	378	1681	1963	1877	1692	0	0	0	0	880	1165	1101	1151
FBgn0035313	CG13810	3L	0	0	0	0	1	1	1	2	0	0	0	0	0	1	0	0	0	2	2	0	0	0	0	0
FBgn0036614	Golgin104	3L	44	19	26	22	210	148	170	193	131	289	124	123	512	504	539	547	258	183	247	197	261	388	383	411
FBgn0036887	CG9231	3L	54	27	37	34	197	132	198	252	511	547	179	229	839	1077	981	900	479	314	425	309	189	195	216	201
FBgn0028408	Drep2	2R	208	92	139	94	907	530	787	854	15	24	15	6	38	34	35	32	2105	1348	1920	1355	8	8	8	9
FBgn0036783	CheA75a	3L	0	0	0	0	0	0	0	0	1	0	0	0	0	0	0	0	0	0	0	0	0	0	0	0
FBgn0039272	CG11836	3R	5	6	12	13	40	30	35	51	10	22	13	22	50	31	42	38	195	108	156	134	18	28	34	26
FBgn0034936	Stoml2	2R	102	73	87	90	501	309	482	643	619	859	374	371	1551	1612	1698	1441	721	474	531	452	857	1046	1058	1069
FBgn0261703	gce	X	1	6	6	5	35	15	40	31	16	23	14	7	51	45	57	49	243	141	224	246	14	32	18	20
FBgn0037320	CG14668	3R	0	0	0	0	5	0	0	0	545	866	388	405	1566	1496	1594	1527	0	0	0	0	710	930	825	918
FBgn0039359	RpL27	3R	4158	2400	2759	2610	19112	11401	17573	20195	1049	1555	725	725	2621	2962	2838	2104	14572	12245	12705	13571	692	939	772	829
FBgn0051388	CG31388	3R	30	24	22	23	140	88	119	150	8	14	6	10	34	43	29	29	51	39	42	38	18	14	12	14
FBgn0036952	CG6933	3L	0	25	0	0	0	0	0	0	1	1	0	0	3	3	4	1	0	0	0	0	0	5	1	0
FBgn0034724	babos	2R	404	231	305	240	2501	1618	2124	2214	55	35	19	31	120	176	134	116	454	270	327	311	20	18	15	13
FBgn0035931	CG13312	3L	0	0	0	0	0	0	0	0	0	0	0	0	0	0	0	0	0	0	0	0	0	1	1	0
FBgn0029992	Upf2	X	202	138	174	132	1131	699	1158	1208	244	481	234	196	893	791	1027	862	903	531	852	705	358	406	458	432
FBgn0039402	Vps2	3R	141	89	119	101	840	540	862	965	129	208	105	89	395	413	397	371	329	223	269	290	135	195	181	225
FBgn0034030	CG8192	2R	0	0	0	0	0	1	0	2	10	16	7	11	28	29	35	38	1	1	0	1	18	23	13	25
FBgn0035337	CG15877	3L	41	20	20	49	143	152	212	204	19	37	19	18	64	69	74	66	208	119	175	134	23	23	29	39
FBgn0262104	CG42857	3R	0	0	0	0	2	1	1	3	176	247	128	97	341	414	352	294	119	132	143	150	74	106	105	118
FBgn0010407	Ror	2L	5	5	2	5	19	21	17	48	18	34	17	19	59	66	70	69	2	0	1	0	18	12	17	23
FBgn0010747	Srp54k	3L	207	134	158	143	1122	719	1058	1178	814	1329	644	663	2792	2662	3170	2742	965	684	888	674	973	1292	1285	1382
FBgn0033268	Obp44a	2R	0	1	2	1	38	3	14	5	3950	5147	1946	1958	7464	9859	8222	6317	23	31	34	55	10318	13231	12129	11038
FBgn0037829	CG14691	3R	0	0	0	0	2	0	0	0	401	650	320	293	1355	1252	1497	1366	0	1	0	0	461	582	546	660
FBgn0030984	tgy	X	0	0	0	0	0	0	0	0	0	1	0	0	0	1	2	1	0	0	0	2	1	1	0	1
FBgn0031388	CG12674	2L	0	0	0	0	10	0	0	0	606	1044	460	429	1660	1739	1968	1776	0	1	1	0	343	443	488	516
FBgn0004926	eIF2beta	3L	650	328	458	382	2849	1774	2914	3452	782	1284	576	554	2080	2381	2205	2010	2436	1838	2219	1948	913	1106	1103	1207
FBgn0030398	Cpr11B	X	0	2	1	1	4	5	7	6	0	2	0	0	2	0	2	0	0	0	0	0	0	1	0	0
FBgn0030662	CG9220	X	78	57	62	57	429	272	438	453	21	23	6	12	37	36	55	50	154	75	122	74	34	28	35	23
FBgn0052476	mthl14	3L	12	6	3	4	21	21	27	38	84	187	80	108	314	304	353	294	7	7	4	8	96	121	117	151
FBgn0259188	Ir7f	X	0	0	2	5	0	0	3	2	0	0	0	0	1	0	0	0	0	0	0	0	1	0	0	0
FBgn0032408	CG6712	2L	111	81	80	92	536	373	540	698	66	129	58	52	201	203	212	197	588	440	558	433	58	92	89	99
FBgn0038741	CG17186	3R	22	8	9	7	123	74	104	177	31	46	24	20	93	102	106	69	126	102	137	109	39	53	46	52
FBgn0259697	nvd	3L	2	1	2	3	19	16	16	14	0	2	0	0	6	4	9	3	18	8	10	9	29	24	34	28
FBgn0030034	CG10555	X	515	307	339	271	2478	1453	2220	2495	54	91	48	33	171	207	221	176	1117	582	1047	822	25	38	35	46
FBgn0020018	Ppox	3R	51	32	53	36	306	186	282	332	1275	1686	744	775	2860	3265	3437	3174	228	153	225	148	865	1048	1101	1145
FBgn0034377	CG15071	2R	0	0	0	0	4	4	1	0	75	91	46	33	148	173	176	149	0	0	0	0	69	56	80	60
FBgn0038569	CG7218	3R	99	51	75	33	541	341	500	590	984	1438	602	574	2481	2787	2969	2565	548	321	531	386	1047	1476	1435	1483
FBgn0037647	RagA-B	3R	81	38	53	41	390	231	410	442	56	86	41	31	147	187	204	200	289	216	248	189	66	91	86	90
FBgn0015283	Rpn10	3L	434	233	299	273	2379	1551	2169	2434	1373	2282	1087	1015	4317	4386	4944	4515	1594	1138	1490	1232	1251	1691	1707	1757
FBgn0035227	Iml1	3L	169	105	136	131	859	436	935	1028	100	162	69	91	276	263	273	277	487	328	445	368	97	110	112	114
FBgn0033381	GstE13	2R	69	50	88	60	446	273	422	436	21	33	14	19	45	59	66	52	363	225	325	285	24	27	23	24
FBgn0053285	CG33285	3L	0	0	0	0	2	2	1	1	153	236	106	115	529	560	499	511	0	0	0	0	407	500	517	502
FBgn0034683	CG13500	2R	0	0	0	0	0	0	0	0	0	0	0	0	0	0	2	0	0	0	0	0	0	0	0	0
FBgn0034196	CG15605	2R	0	0	0	0	1	1	0	0	457	535	248	208	986	1133	1055	1127	0	0	0	0	530	730	693	720
FBgn0031756	CG13992	2L	0	0	0	0	1	0	3	0	4	4	2	1	14	8	5	13	322	169	264	233	12	13	8	12
FBgn0015765	p38a	3R	63	41	39	46	287	143	224	276	129	238	124	97	366	382	416	396	308	171	233	157	134	190	179	198
FBgn0011648	Mad	2L	225	117	175	129	1347	748	1241	1375	174	359	157	143	582	613	711	632	677	424	668	552	216	263	244	295
FBgn0035790	Cyp316a1	3L	0	0	0	0	0	0	0	0	3	2	0	1	11	4	11	7	0	0	0	0	30	31	26	29
FBgn0001168	h	3L	314	150	254	183	833	598	671	709	54	75	28	27	119	122	95	92	192	142	212	249	31	35	45	36
FBgn0031774	CG9147	2L	57	41	59	42	315	187	287	393	1020	1111	433	464	1848	2459	2272	1921	134	98	137	76	680	855	915	899
FBgn0085453	Mthfs	2R	15	14	30	18	124	98	149	163	9	7	4	3	13	10	23	8	103	84	70	74	6	11	5	8
FBgn0020493	Dad	3R	41	31	31	26	238	111	245	251	41	73	25	31	98	133	132	94	335	229	324	283	77	100	79	111
FBgn0032513	CG6565	2L	87	38	44	40	409	237	390	449	696	1158	559	513	2334	2162	2535	2167	648	354	557	428	1412	1898	1862	1881
FBgn0033584	CG7737	2R	8	6	5	4	18	23	35	42	38	55	20	20	98	97	126	115	382	283	339	276	157	201	179	203
FBgn0260444	Not10	3R	75	45	34	43	338	224	350	449	197	219	79	92	410	477	407	410	401	241	361	288	119	166	144	152
FBgn0026083	tyf	X	723	437	517	355	3850	2136	3586	4091	305	518	261	245	918	963	1049	890	4575	2424	4304	3174	306	386	383	401
FBgn0033667	reb	2R	0	1	0	0	0	0	0	0	1	0	0	0	2	1	2	2	1	0	0	0	0	0	1	3
FBgn0034231	APC10	2R	43	21	26	36	204	118	194	219	73	130	61	53	153	195	220	183	137	62	106	73	41	55	60	78
FBgn0029714	CG3527	X	74	44	58	35	309	205	288	349	42	73	27	36	112	152	164	131	260	196	256	166	31	28	27	38
FBgn0033020	COX4L	2R	1	1	0	0	19	7	3	3	2015	2555	1012	1079	4761	5744	5132	4343	2	1	0	0	2629	3604	3174	3376
FBgn0035513	Cpr64Ad	3L	1	0	0	0	3	0	3	1	0	0	3	0	4	1	3	2	1	0	0	0	1	1	3	0
FBgn0267376	SelR	3R	37	28	30	30	151	87	186	187	123	175	77	79	273	269	337	275	361	202	294	190	122	166	153	155
FBgn0035995	CG3529	3L	103	59	67	65	485	268	427	499	104	195	82	68	282	331	349	300	362	240	340	360	127	141	127	160
FBgn0010406	RNaseX25	3L	65	37	63	42	433	219	327	391	74	180	68	82	257	275	346	284	658	466	611	523	251	305	303	307
FBgn0037838	TTLL15	3R	8	8	8	9	50	47	48	50	30	53	27	22	101	92	93	86	90	44	93	64	39	51	58	63
FBgn0003145	prd	2L	0	0	0	0	1	0	0	0	54	86	26	38	125	116	143	131	0	0	0	0	220	259	247	286
FBgn0030969	Usp39	X	167	112	84	93	734	449	701	683	159	338	184	140	464	539	580	461	405	276	377	317	111	144	149	180
FBgn0039741	CG7943	3R	53	30	38	34	268	149	208	281	40	80	45	24	98	151	145	143	615	381	545	392	31	34	32	48
FBgn0260399	gwl	3R	138	80	91	70	548	322	533	633	292	510	278	235	931	890	1137	1045	2971	1800	2963	1983	226	267	251	305
FBgn0034356	Pepck2	2R	56	74	273	207	342	342	619	463	20	9	3	4	22	15	9	8	8	7	8	5	1	2	2	3
FBgn0037999	CG4860	3R	120	74	107	75	552	427	682	817	29	35	20	9	77	87	80	71	204	144	182	180	18	19	16	14
FBgn0261675	Npc1b	X	0	0	0	0	1	0	0	0	1	1	0	0	2	3	4	3	0	0	0	2	7	7	5	5
FBgn0040670	e(y)2b	3R	3	1	1	0	12	4	5	16	330	518	256	237	820	876	842	818	2	1	3	4	299	376	380	424
FBgn0002842	sa	3L	0	0	0	0	3	0	0	1	328	543	237	217	759	851	1027	756	0	0	0	1	286	325	295	333
FBgn0032690	CG10333	2L	181	98	101	123	932	610	902	996	109	224	133	107	478	435	509	415	343	311	381	326	81	148	131	140
FBgn0038163	CG10841	3R	0	0	0	0	24	0	0	0	1854	3100	1553	1439	7083	6371	7360	6324	2	1	0	1	5065	7019	6538	6723
FBgn0030562	CG9400	X	0	0	0	0	0	0	0	0	0	0	0	0	0	0	1	0	26	10	12	13	0	1	0	0
FBgn0034827	Klp59D	2R	0	0	0	0	30	0	0	1	2474	4347	2129	1956	8750	8008	9444	8752	0	0	1	0	3410	4749	4358	4660
FBgn0037828	tomboy20	3R	0	0	0	0	5	2	1	0	1026	1376	596	599	2535	2929	2774	2462	0	0	0	0	1779	2363	2258	2354
FBgn0039224	CG13634	3R	0	0	0	0	0	0	0	0	0	0	0	0	0	0	0	0	0	0	0	1	0	0	0	0
FBgn0030617	CG9095	X	0	3	3	0	8	3	6	4	43	40	16	20	82	52	96	89	6	4	7	5	12	18	22	22
FBgn0032066	LManIII	2L	0	2	0	0	1	0	0	0	17	28	9	4	40	49	50	44	0	0	0	0	28	35	33	30
FBgn0024804	Dbp80	3L	291	171	214	231	1854	1068	1551	1736	176	350	149	159	637	615	682	598	549	308	401	318	178	226	250	257
FBgn0262788	CG43169	3L	0	0	0	0	3	0	0	0	334	487	278	233	777	741	770	634	0	0	0	0	744	1002	901	976
FBgn0039360	CLS	3R	54	47	43	46	340	259	303	333	647	1088	531	484	2168	2275	2370	2072	252	182	189	175	918	1078	1001	1224
FBgn0031659	CG14043	2L	73	52	38	62	359	212	311	388	1011	1673	664	705	3191	3126	3601	3299	393	290	436	266	1136	1449	1442	1550
FBgn0031462	CG2964	2L	0	0	0	0	8	0	1	1	1582	1885	822	785	3665	4083	4046	3533	2	1	0	0	2317	3154	2976	3073
FBgn0029860	CG15891	X	48	26	23	27	182	112	189	209	129	201	73	70	301	326	319	288	120	103	92	70	144	178	184	169
FBgn0051949	CG31949	2L	0	0	0	0	5	0	0	0	687	1124	484	427	1926	2220	2114	2021	0	0	0	2	984	1392	1247	1344
FBgn0033475	CG12129	2R	83	31	63	53	379	212	392	415	324	545	216	230	774	924	970	804	400	287	368	227	163	236	235	280
FBgn0033149	CG11060	2R	3	1	0	1	19	3	7	5	729	1294	642	580	2773	2353	2877	2562	2	1	0	0	1096	1455	1362	1402
FBgn0025334	PHDP	2R	0	0	0	0	0	0	0	0	0	0	0	0	1	0	0	0	0	0	0	0	2	0	1	0
FBgn0001225	Hsp26	3L	492	243	346	293	2000	1427	1942	2229	2456	4169	1846	1712	6461	6793	6948	6289	6044	5258	6496	6141	1621	1878	2316	2198
FBgn0004597	CycC	3R	79	45	65	56	379	271	381	439	82	134	61	69	227	272	286	241	234	146	210	146	36	66	49	57
FBgn0043903	dome	X	384	283	312	223	2125	1275	2084	2094	245	541	287	248	1059	931	1147	1073	1303	882	1318	1008	427	561	564	594
FBgn0263605	l(3)72Dn	3L	58	32	57	33	310	187	285	326	35	73	43	31	120	136	151	104	745	564	691	610	33	44	37	47
FBgn0028872	CG18095	2L	0	0	0	0	1	0	0	0	0	0	0	0	0	0	0	0	0	0	0	0	0	0	0	1
FBgn0040634	CG4186	3L	4	1	1	8	34	19	24	26	58	97	42	24	124	158	146	130	33	14	30	20	53	48	45	64
FBgn0085300	Cpr65Ay	3L	6	2	5	8	29	7	30	25	0	0	0	0	0	0	0	0	0	0	0	0	0	0	0	0
FBgn0053658	CG33658	3R	0	0	0	0	0	0	0	0	0	0	0	0	0	0	0	0	0	0	1	0	1	0	1	0
FBgn0035348	CG16758	3L	57	74	551	226	609	471	959	616	1933	2721	1299	1273	5110	5225	5609	4761	11	5	8	10	4131	5478	5090	5740
FBgn0051055	CG31055	3R	0	0	0	2	18	5	3	6	1124	1940	927	807	3538	3455	3990	3577	0	1	0	0	1794	2422	2300	2532
FBgn0032549	CG4650	2L	0	0	3	0	2	4	2	9	0	1	0	0	3	0	0	0	0	0	0	0	0	0	0	0
FBgn0034092	CG7798	2R	0	0	1	0	0	0	0	2	3	0	0	1	1	2	0	1	0	0	0	0	0	0	1	4
FBgn0038296	CG6752	3R	35	26	28	29	236	100	183	207	1431	2801	1340	1323	6421	5149	6632	6192	184	131	212	116	3910	5418	5128	5415
FBgn0053557	CG33557	X	0	0	0	0	0	0	0	0	0	0	0	0	0	0	0	0	1	4	8	6	23	29	22	24
FBgn0262141	CG42867	2R	4	0	3	2	17	13	9	10	0	2	2	1	1	4	6	2	0	1	0	1	0	1	0	1
FBgn0030545	CG11590	X	151	85	126	90	669	409	639	720	167	242	117	97	412	451	515	443	149	80	135	118	74	94	110	122
FBgn0034776	CG13527	2R	0	0	0	0	0	0	0	0	248	393	187	163	771	756	836	719	0	1	0	0	862	1075	924	1128
FBgn0050491	CG30491	2R	39	10	23	14	179	90	150	186	313	596	245	241	1053	1135	1128	1080	88	67	84	68	499	664	606	738
FBgn0034456	Ir56b	2R	0	0	0	0	0	0	0	0	0	0	0	0	0	0	0	0	0	1	0	0	0	0	0	0
FBgn0262986	CG43294	3L	0	0	0	0	1	0	0	0	0	0	0	0	0	0	0	0	0	0	0	0	0	0	1	0
FBgn0035247	metl	3L	73	38	46	50	296	200	313	384	20	39	19	11	66	69	79	59	271	169	250	193	47	72	71	78
FBgn0051064	CG31064	3R	93	57	51	35	426	273	464	528	54	87	39	39	181	152	176	152	187	118	153	122	33	51	56	56
FBgn0034788	CG13532	2R	2	0	0	0	2	2	3	3	5	6	3	5	9	20	16	12	0	0	0	0	0	1	2	2
FBgn0016687	Nurf-38	2R	731	388	490	454	3343	2238	3387	4090	678	922	385	346	1492	1704	1856	1441	3250	2202	2604	2529	397	463	480	496
FBgn0017550	Rga	3R	535	354	358	212	2453	1521	2290	2686	251	462	205	184	747	790	809	692	1711	1259	1422	1189	216	257	251	271
FBgn0266599	Hsc70-4	3R	12984	8161	9438	8415	66250	39101	61379	70858	10839	18707	9028	8402	33229	33055	36214	33034	69979	48063	64271	57265	10933	13686	13731	14365
FBgn0050148	CG30148	2R	5	2	4	11	20	20	20	7	0	1	0	0	1	0	1	0	0	0	0	1	1	1	0	1
FBgn0031450	Hrs	2L	199	117	177	138	815	548	798	916	318	547	245	237	887	876	1007	880	563	361	482	397	481	597	577	578
FBgn0032247	CG5188	2L	24	16	24	21	145	94	162	167	47	74	43	32	112	141	144	120	75	69	52	65	40	48	57	58
FBgn0038076	Cyp313a4	3R	0	0	1	2	0	1	2	0	1	3	1	0	2	2	7	2	49	16	29	30	9	3	8	13
FBgn0040299	Myo28B1	2L	5	2	3	0	18	12	33	28	1	1	0	0	2	5	8	2	2	6	10	11	23	18	19	22
FBgn0052062	Rbfox1	3L	539	324	403	315	2430	1458	2222	2420	271	419	245	173	897	835	827	764	265	149	254	240	387	447	438	526
FBgn0028398	Taf10	2L	58	40	49	48	327	195	289	295	32	54	23	25	89	80	107	81	104	91	157	91	25	30	26	26
FBgn0265356	tn	2R	0	2	0	0	1	0	0	6	5	1	1	2	1	7	8	7	83	68	75	73	53	74	66	117
FBgn0039500	CG5984	3R	0	0	1	0	1	0	1	0	1	1	0	0	4	3	6	0	2	3	1	4	4	1	1	0
FBgn0040273	Spt5	2R	273	173	212	155	1502	964	1426	1607	256	477	229	174	791	812	851	779	841	573	855	773	170	214	251	271
FBgn0033449	CG1663	2R	34	15	23	17	127	83	115	112	178	332	159	139	555	602	715	620	165	122	158	98	254	298	295	361
FBgn0010389	htl	3R	150	85	102	79	862	621	894	903	24	43	34	14	92	83	88	84	80	53	103	93	27	49	46	66
FBgn0032160	CG4598	2L	120	84	116	81	624	332	559	709	48	49	23	20	103	117	83	65	532	362	411	426	44	50	55	51
FBgn0036221	CG11588	3L	0	0	0	2	11	0	0	0	1787	2242	943	916	3987	4937	4263	3757	3	1	2	1	787	989	1005	1114
FBgn0039727	Vps13B	3R	158	93	98	79	943	478	867	953	1015	1949	1040	865	5624	3808	5571	5007	388	247	422	269	6731	9551	9551	9998
FBgn0037908	dpr5	3R	0	0	0	0	0	0	0	0	3	3	2	1	3	6	8	4	0	0	0	0	3	6	5	1
FBgn0032447	PICK1	2L	26	12	20	8	100	53	97	111	334	524	250	275	1029	1064	1282	1181	5	2	1	5	323	363	344	383
FBgn0010812	unc-45	3R	146	93	115	97	825	502	822	877	241	398	193	197	766	766	880	842	435	282	336	299	292	385	372	380
FBgn0031558	CG16704	2L	11	42	236	164	249	296	384	217	4	2	3	1	19	7	10	4	0	0	0	0	1	0	0	0
FBgn0036224	Rpt4R	3L	1	0	1	0	12	1	1	0	667	1160	541	483	1631	1970	1867	1573	0	0	1	1	495	689	692	760
FBgn0037060	CG10508	3L	10	8	8	4	56	31	36	37	296	543	250	243	1007	772	895	838	2	2	1	1	363	495	456	524
FBgn0031111	Obp19c	X	0	2	0	0	0	4	1	0	0	0	0	0	0	0	0	0	492	800	675	23	0	0	1	0
FBgn0036000	CG3434	3L	76	44	53	50	446	268	428	439	93	141	55	66	216	239	276	223	204	151	224	124	76	76	60	91
FBgn0037195	CG11226	3L	0	0	0	0	4	0	2	1	549	772	348	357	1910	1795	1925	1835	0	0	0	0	809	991	1004	1112
FBgn0002732	E(spl)malpha-BFM	3R	325	175	244	174	1812	1107	1512	1890	35	40	20	19	89	104	73	72	1	3	4	5	0	2	2	0
FBgn0033048	CG7881	2R	2	5	5	3	21	7	13	24	2	15	3	7	29	20	36	29	10	1	2	0	7	13	5	16
FBgn0038507	CG5863	3R	0	0	0	0	0	0	0	0	0	0	0	0	0	0	0	0	0	0	0	0	41	49	65	50
FBgn0039282	Bili	3R	5	0	2	0	9	2	7	6	27	37	15	17	60	62	72	64	0	0	0	1	75	93	95	91
FBgn0039883	RhoGAP100F	3R	605	412	381	441	3421	1968	3558	4804	6	9	5	6	23	20	20	19	42	17	25	18	14	24	22	27
FBgn0052413	CG32413	3L	0	0	0	0	0	0	0	0	5	8	4	2	11	13	13	7	0	0	0	0	1	1	2	2
FBgn0041233	Gr59e	2R	0	0	0	0	1	1	0	1	0	1	0	0	1	2	1	4	0	0	0	0	1	2	1	3
FBgn0264273	Sema2b	2R	7	1	7	6	31	24	30	36	1	7	5	5	9	14	13	9	38	24	52	12	14	9	15	16
FBgn0030683	Mvd	X	33	19	21	12	206	107	184	197	25	24	16	13	42	58	47	56	143	115	142	90	16	23	27	34
FBgn0005617	msl-1	2L	148	80	116	84	939	510	835	888	88	196	87	67	271	265	337	257	1583	1121	1669	1125	72	70	98	96
FBgn0039227	polybromo	3R	341	205	223	181	1616	1053	1607	1759	105	187	103	94	390	371	373	330	1788	1073	1660	1170	103	116	122	139
FBgn0050048	CG30048	2R	0	0	0	0	9	0	0	0	208	464	187	183	946	818	1098	848	0	0	0	0	335	434	501	477
FBgn0035849	ERR	3L	28	27	25	53	264	158	285	252	50	76	38	33	169	182	174	155	292	204	235	272	61	65	89	92
FBgn0028474	CG4119	X	248	154	170	176	1463	842	1304	1515	162	306	146	140	547	555	583	541	832	547	835	600	109	150	156	156
FBgn0034132	S-Lap8	2R	0	0	0	0	97	1	0	2	8810	14092	6857	6347	32241	28932	33828	30464	10	3	8	10	19216	26202	24022	25797
FBgn0026379	Pten	2L	90	37	62	41	545	318	513	570	208	420	216	187	841	774	865	662	261	155	210	174	144	208	230	236
FBgn0041229	Gr93a	3R	0	0	0	0	0	0	0	0	0	0	0	0	0	1	0	1	0	0	0	0	0	0	0	0
FBgn0014031	Spat	X	3	9	14	9	32	35	40	38	2	7	0	3	9	5	4	7	6	3	8	5	32	31	29	23
FBgn0038714	Cpr92A	3R	0	0	0	0	1	0	0	0	2	0	2	1	2	4	3	2	0	0	0	0	49	48	43	44
FBgn0039299	CG11854	3R	0	0	0	0	0	0	0	0	0	0	0	0	0	0	0	1	0	0	0	0	0	2	1	0
FBgn0264691	Lst8	X	133	96	103	64	813	480	836	814	23	42	31	17	101	126	95	88	474	307	421	320	17	23	28	31
FBgn0029977	hdm	X	11	2	15	12	73	56	69	87	0	0	2	3	2	0	0	0	2	0	3	1	1	3	0	1
FBgn0032997	CG17486	2R	113	56	82	49	667	427	637	680	63	141	63	66	267	236	247	222	470	310	360	272	59	80	81	87
FBgn0034072	Dg	2R	1641	1027	1213	1131	10298	6021	9897	10704	523	814	350	344	1513	1613	1472	1327	1319	766	1227	1057	578	811	723	791
FBgn0033770	wuc	2R	0	0	0	0	2	0	0	0	220	381	184	170	727	710	701	662	0	0	0	0	106	167	164	204
FBgn0030874	Spt7	X	51	28	31	31	213	171	212	274	86	129	50	53	153	188	232	210	106	88	124	81	46	51	70	58
FBgn0028941	CG16853	2L	0	0	0	0	1	0	0	0	472	632	282	272	1166	1358	1273	1104	0	0	0	0	552	752	657	772
FBgn0034394	CG15096	2R	0	0	0	0	0	0	1	0	0	2	1	1	4	4	6	5	40	31	49	30	78	112	76	80
FBgn0037220	CG14641	3R	350	170	196	218	1392	880	1317	1465	526	901	370	378	1458	1481	1574	1492	572	361	559	475	356	521	483	524
FBgn0045482	Gr59b	2R	0	0	0	0	0	0	0	0	0	0	0	0	0	0	0	0	0	0	0	0	0	0	0	1
FBgn0040967	CG18666	2L	0	0	0	0	0	0	0	0	148	187	87	80	284	339	351	294	0	0	0	0	94	100	101	127
FBgn0015781	P5cr	3R	78	43	50	47	397	244	362	428	119	195	77	108	295	344	362	282	210	156	183	146	56	74	102	102
FBgn0030051	spirit	X	16	27	71	61	140	129	198	154	12	10	4	6	22	26	22	19	1	1	4	1	3	6	8	10
FBgn0037422	Osi13	3R	0	0	0	0	0	0	0	0	5	7	8	4	9	11	18	9	1	0	0	0	6	13	14	19
FBgn0002783	mor	3R	815	560	611	508	4394	2629	4077	4511	264	456	249	220	897	841	1007	890	2520	1403	2479	1857	219	246	288	247
FBgn0036518	RhoGAP71E	3L	433	280	292	244	2778	1448	2234	2569	900	1335	614	615	2605	2614	2876	2555	926	522	912	615	543	686	729	862
FBgn0003334	Scm	3R	198	101	124	119	972	605	885	1018	385	720	338	301	1305	1205	1459	1336	897	540	976	668	273	339	358	431
FBgn0027334	l(1)G0004	X	52	41	39	30	197	142	218	255	69	104	42	44	163	186	179	139	372	252	322	291	34	42	58	41
FBgn0014075	Uggt	3L	432	288	299	226	2764	1652	2538	2756	596	1211	536	524	2298	2206	2551	2262	1801	1155	1818	1183	1124	1491	1401	1585
FBgn0030605	ND-B18	X	151	86	131	87	696	448	745	799	376	409	174	173	704	851	875	770	240	216	211	240	169	217	199	201
FBgn0011576	Cyp4d2	X	4	10	22	7	54	46	67	67	4	9	6	6	16	15	13	17	6	5	12	8	33	46	37	34
FBgn0031792	CG13983	2L	0	0	0	0	0	0	0	0	0	0	0	0	0	0	0	0	0	0	0	0	0	0	0	0
FBgn0038165	Task6	3R	2	0	0	3	4	1	4	1	27	31	15	17	86	65	69	47	0	0	0	0	55	65	84	87
FBgn0032196	CG5708	2L	60	21	29	49	415	263	383	447	225	342	137	121	599	730	643	538	295	226	256	194	225	321	331	363
FBgn0034053	Cyp4aa1	2R	0	0	0	0	2	1	1	4	1	0	1	0	7	2	6	3	2	1	12	0	0	0	1	1
FBgn0030336	CG1578	X	263	151	167	162	1358	678	1294	1517	72	110	38	38	166	189	213	163	1490	951	1486	1031	38	52	59	52
FBgn0031020	Naa15-16	X	678	410	504	353	3036	1950	3219	3561	1044	1763	781	774	3258	3222	3533	3233	3968	2613	3852	3229	859	1064	1114	1145
FBgn0260006	drd	X	0	0	0	1	0	0	1	1	46	69	25	28	92	146	141	114	172	66	229	50	22	34	39	24
FBgn0030486	Set2	X	241	146	165	131	1544	821	1398	1487	417	869	445	349	1944	1505	1953	1884	2824	1676	2600	2113	1086	1480	1524	1542
FBgn0015663	Ugt36A1	2L	23	16	15	11	111	67	147	119	6	9	4	9	14	13	34	17	46	26	28	28	8	15	17	8
FBgn0039081	Irk2	3R	0	0	0	0	0	0	0	0	5	8	2	4	12	21	13	12	1	0	1	0	16	35	23	27
FBgn0039966	Rab21	X	34	17	23	18	130	76	116	145	73	100	39	36	164	176	194	201	148	99	148	118	45	56	53	65
FBgn0053971	Ir62a	3L	14	4	2	4	44	17	56	87	1	4	3	2	6	11	18	11	27	12	27	20	4	4	7	3
FBgn0030873	CG15814	X	143	83	103	90	638	460	679	784	211	354	190	179	550	621	674	610	605	399	553	409	204	236	271	300
FBgn0000524	dx	X	279	170	209	161	1424	874	1286	1449	56	104	48	33	184	183	217	188	685	421	763	534	42	51	56	68
FBgn0034824	Klp59C	2R	0	0	0	0	23	0	1	2	1915	2968	1399	1364	6302	5984	6612	5992	2	2	4	2	4248	5354	5288	5525
FBgn0262547	CG43101	2R	0	0	0	0	0	0	0	0	0	1	0	0	0	0	0	0	0	0	0	0	0	1	0	0
FBgn0020440	Fak	2R	140	95	95	74	829	429	707	840	121	277	145	137	422	445	486	396	580	361	618	373	131	155	174	190
FBgn0034897	Sesn	2R	39	34	64	47	295	172	301	321	4	1	4	4	22	21	13	17	1224	848	1054	1085	61	53	59	57
FBgn0031760	Tsp26A	2L	72	40	28	26	353	210	371	465	45	51	36	32	127	134	162	121	37	18	33	39	69	73	71	75
FBgn0031364	CG17648	2L	0	0	0	0	2	0	1	0	91	111	47	33	163	203	191	176	0	0	0	0	135	196	191	195
FBgn0042101	CG18744	3R	0	2	0	0	1	0	0	0	8	5	1	1	17	14	20	11	1	2	2	0	1	4	1	1
FBgn0035692	Sf3b6	3L	333	198	225	225	1508	986	1461	1674	577	1018	470	384	1612	1581	1790	1667	759	417	708	581	544	624	636	698
FBgn0045483	Gr59a	2R	0	0	0	0	0	0	0	0	0	0	0	0	0	0	1	0	0	0	0	0	0	0	0	0
FBgn0013753	Bgb	3L	98	54	73	59	447	331	458	493	51	87	47	37	146	148	155	121	162	155	194	133	34	35	40	25
FBgn0054021	CG34021	2R	0	0	0	0	5	0	1	2	232	362	159	156	646	679	586	604	0	0	0	0	378	528	528	534
FBgn0261401	Ir75c	3L	0	0	0	0	2	0	0	0	2	2	1	0	3	4	8	2	0	0	0	0	32	39	34	37
FBgn0040764	CG13230	2R	0	0	0	0	1	0	0	0	43	58	26	34	91	81	101	80	0	0	0	0	4	3	3	3
FBgn0031886	Nuf2	2L	55	27	61	37	302	213	304	331	99	184	78	81	217	251	267	242	236	160	185	139	224	288	271	274
FBgn0037294	CG12590	3R	0	0	0	0	0	1	1	0	17	44	16	8	56	58	54	48	0	0	0	0	14	27	27	25
FBgn0004369	Ptp99A	3R	192	117	124	104	994	598	1006	1123	18	28	12	16	55	45	47	41	579	301	528	447	32	40	49	33
FBgn0270927	betaGlu	3R	96	64	83	70	582	321	515	527	80	103	61	54	254	220	302	262	259	178	222	175	71	87	109	126
FBgn0003090	pk	2R	111	71	85	86	766	455	551	667	24	49	14	20	59	90	75	86	31	25	34	26	13	15	21	20
FBgn0030429	CG4661	X	0	1	2	0	13	2	1	4	729	1308	656	579	2904	2680	3069	2756	0	0	0	1	855	1180	1085	1318
FBgn0037837	CG14693	3R	1	0	0	0	1	0	0	2	96	179	75	66	398	335	387	356	0	0	0	0	280	328	310	355
FBgn0038319	mRpL9	3R	89	49	63	52	368	235	315	399	134	208	75	80	276	301	317	314	339	261	330	261	54	76	78	86
FBgn0039611	Nepl18	3R	4	10	36	26	46	39	85	40	2	2	0	0	1	0	1	4	0	0	0	1	0	0	1	2
FBgn0052404	Cpr65Aw	3L	0	0	0	0	1	0	0	0	0	0	0	0	0	1	1	0	0	0	0	0	1	1	0	0
FBgn0052850	CG32850	4	31	29	18	15	185	117	194	233	0	8	3	3	17	20	18	17	79	45	60	56	13	20	13	18
FBgn0030966	shop	X	85	52	79	84	417	305	440	476	24	40	18	16	70	85	65	43	485	231	385	294	20	27	23	27
FBgn0038654	CG14298	3R	0	0	0	0	3	0	2	1	0	0	2	0	1	3	6	6	1	0	2	1	1	0	0	1
FBgn0086758	chinmo	2L	154	80	61	59	759	304	603	632	1108	2217	1115	1012	4108	3728	4877	4314	16	9	14	17	968	1142	1216	1334
FBgn0052102	CG32102	3L	0	0	0	0	0	0	0	0	0	0	0	0	0	0	0	0	0	0	0	0	0	0	0	0
FBgn0250842	CG17575	2R	0	0	0	2	2	0	0	0	6	4	1	1	9	11	13	19	0	0	1	0	23	20	25	18
FBgn0029827	CG6048	X	0	0	0	0	0	0	0	0	0	0	0	0	0	0	0	0	0	0	0	0	0	0	0	0
FBgn0000447	Dhod	3R	200	130	142	103	1045	671	1034	1194	1010	1570	795	725	3151	3047	3404	3195	866	636	851	722	2124	2907	2638	2753
FBgn0038539	Atg8b	3R	0	0	0	0	11	0	0	0	970	1555	722	684	2757	2694	2667	2482	0	0	1	1	1820	2332	2048	2253
FBgn0025631	moody	X	127	95	140	101	935	549	866	897	129	197	76	81	335	384	324	312	59	60	61	79	144	182	149	146
FBgn0085315	CG34286	3R	0	0	0	0	5	0	0	0	249	351	132	150	545	633	607	480	0	0	0	0	244	344	328	320
FBgn0000139	ash2	3R	169	78	109	93	741	450	727	852	169	349	160	133	617	608	665	598	466	304	457	387	190	246	242	289
FBgn0027363	Stam	2L	234	171	249	182	1218	741	1158	1187	421	781	406	354	1355	1334	1614	1327	456	376	460	450	417	564	497	565
FBgn0260795	NaPi-III	3L	189	100	111	106	797	503	901	952	145	247	107	106	432	455	553	499	2791	1891	2569	1936	173	211	202	241
FBgn0052311	zormin	3L	53	32	39	39	230	191	269	331	242	433	228	198	1143	838	1215	1053	246	182	272	312	434	568	669	673
FBgn0033186	CG1602	2R	46	19	32	26	160	115	190	175	47	94	33	31	134	127	151	122	110	69	97	75	40	63	31	41
FBgn0031436	ND-B17.2	2L	167	110	110	99	642	430	636	729	236	445	187	176	631	722	700	576	378	298	337	320	544	667	591	677
FBgn0034468	Obp56a	2R	0	0	0	0	0	0	0	0	12	16	5	4	38	30	27	34	0	0	0	2	15	10	15	12
FBgn0033970	CG10205	2R	0	0	1	0	3	2	5	7	0	0	0	0	0	0	2	0	0	0	0	0	0	0	2	0
FBgn0036953	CG17145	3L	0	6	0	0	0	0	0	0	0	0	0	0	0	3	2	0	0	0	0	0	0	0	0	0
FBgn0261363	PPO3	2R	19	6	6	14	84	63	56	94	8	12	7	2	25	22	33	15	28	21	51	31	5	10	10	12
FBgn0263667	Lpt	2R	107	65	70	66	612	347	531	680	218	439	200	165	731	706	829	736	479	359	493	443	207	221	220	274
FBgn0052251	Claspin	3L	205	134	127	129	1324	741	1079	1163	8	14	6	5	37	21	21	32	1057	742	1032	678	3	3	7	5
FBgn0034136	DAT	2R	1	0	0	0	8	10	7	16	3	4	3	1	10	11	16	11	2	7	7	1	0	1	1	1
FBgn0030029	CG15343	X	12	15	14	23	82	57	145	155	20	10	4	7	35	39	35	36	8	7	4	5	5	8	10	9
FBgn0039655	CG14507	3R	1	0	1	1	10	5	2	0	3	4	6	4	15	7	9	8	0	0	0	0	114	143	110	140
FBgn0015286	Rala	X	189	112	125	126	1105	648	1060	1165	69	98	37	41	198	203	172	164	975	648	907	700	101	105	94	129
FBgn0038655	CG14297	3R	0	0	0	0	14	0	0	3	2108	2308	894	967	3887	4621	4036	3645	0	1	1	1	2030	2648	2519	2733
FBgn0038842	hdly	3R	532	324	433	362	2657	1530	2279	2738	241	202	75	74	367	459	409	350	197	117	148	138	179	196	188	198
FBgn0031055	et	X	9	16	24	10	84	53	120	117	12	10	10	8	35	38	31	35	7	6	11	8	14	12	13	15
FBgn0026176	SkpB	2R	2	0	1	0	16	5	13	19	546	698	322	345	1387	1592	1621	1306	4	5	3	5	671	835	767	832
FBgn0003268	rod	3R	320	185	219	170	1585	953	1587	1624	165	291	146	141	633	578	707	626	817	550	887	545	213	274	252	279
FBgn0037412	Osi4	3R	0	0	0	0	0	0	0	0	1	1	0	0	0	0	0	0	0	0	0	0	0	3	0	0
FBgn0030457	CG12096	X	135	83	99	96	635	389	536	656	370	654	292	291	1092	1156	1303	1082	296	207	284	219	271	362	367	417
FBgn0050158	CG30158	2R	0	0	0	0	0	0	0	0	0	0	0	0	0	4	1	0	0	0	0	0	0	0	1	0
FBgn0283649	elgi	3L	105	78	80	67	634	419	584	677	716	831	324	334	1341	1707	1592	1400	413	273	383	322	306	351	345	400
FBgn0265003	koi	2R	363	200	232	192	1936	1153	1840	1912	548	985	470	437	1559	1577	1871	1650	1190	881	1064	915	434	565	520	628
FBgn0034512	CG18067	2R	9	21	96	97	107	145	191	112	6	9	6	4	14	28	15	16	21	19	12	20	73	87	89	92
FBgn0035370	Non2	3L	1136	679	720	708	5218	3350	4853	5806	961	1538	722	622	2333	2587	2600	2670	1206	896	1159	905	499	621	656	666
FBgn0262000	CG42818	2L	0	0	0	0	0	0	0	0	1	0	0	0	1	1	1	0	0	0	0	0	0	0	0	0
FBgn0051619	nolo	2L	40	12	13	14	132	53	139	162	28	47	24	19	131	97	127	96	51	28	47	26	18	41	39	48
FBgn0041194	Prat2	3L	31	40	259	151	289	234	541	311	19	16	10	6	27	28	26	21	4	1	1	2	31	30	22	15
FBgn0038819	Cpr92F	3R	0	0	0	0	0	0	0	0	12	18	8	9	43	29	38	40	0	0	0	0	52	48	45	75
FBgn0053469	CG33469	2R	0	1	0	0	5	2	2	2	2	3	2	3	1	3	3	1	1	1	2	0	1	0	1	1
FBgn0039768	CG15533	3R	0	0	0	0	0	0	0	2	0	0	1	1	0	0	0	0	0	4	0	0	2	1	1	1
FBgn0030340	CG15740	X	0	0	0	0	0	1	3	0	0	1	1	0	0	2	0	2	0	0	0	0	0	3	0	3
FBgn0030768	CG9723	X	120	72	79	53	553	340	487	563	617	972	475	425	1739	1686	2220	1696	279	201	258	173	442	527	514	564
FBgn0035047	Pof	2R	72	41	62	41	442	155	309	397	5507	9417	4399	4081	17294	16440	18069	16043	295	197	252	198	9207	12445	11701	13415
FBgn0053752	CG33752	2R	1	0	0	0	0	2	5	0	0	0	0	0	0	0	0	0	0	0	0	0	0	0	0	0
FBgn0035865	CG7201	3L	0	0	0	0	0	0	0	2	0	0	0	0	0	1	2	0	0	0	0	0	0	0	0	0
FBgn0004687	Mlc-c	X	652	375	488	468	3502	2097	3236	3497	375	725	279	293	1217	1285	1302	1104	1109	863	1007	899	493	667	674	678
FBgn0035639	kri	3L	126	77	106	85	548	327	517	651	160	235	117	127	438	453	539	390	547	402	505	426	152	156	161	192
FBgn0042712	HBS1	3L	136	81	115	97	577	406	557	688	868	1612	763	694	2831	2638	3271	2969	319	310	381	258	635	888	871	918
FBgn0026361	Sep5	2R	89	46	50	48	385	280	430	400	28	29	17	18	51	72	79	52	212	140	186	153	55	48	52	50
FBgn0264712	CG1172	3R	53	26	28	47	338	198	295	376	426	747	327	355	1399	1400	1696	1477	532	299	462	348	564	684	811	790
FBgn0086472	RpS25	3R	3755	2365	2778	2546	16974	10314	16803	21022	1335	1538	732	690	2561	3257	3045	2555	14212	11426	13096	12647	864	1304	1126	1109
FBgn0023416	Ac3	2L	9	1	3	2	26	24	30	27	6	5	11	0	13	32	21	19	9	8	14	10	4	17	9	12
FBgn0261514	NimA	2L	0	0	0	0	1	0	0	0	54	103	45	39	132	173	186	128	5	5	0	4	137	197	205	171
FBgn0032490	CG16813	2L	0	0	0	0	0	0	0	0	0	0	0	0	1	0	0	0	0	0	0	0	0	0	0	0
FBgn0263035	CG43330	3L	0	0	0	0	0	0	0	0	2	9	0	2	4	5	5	6	0	0	0	0	8	10	17	9
FBgn0039731	Sas-6	3R	22	11	18	13	92	59	80	126	130	187	93	92	335	337	449	330	188	114	169	109	148	210	192	188
FBgn0035550	CG11349	3L	0	0	0	0	0	1	0	0	0	0	0	0	3	0	4	0	0	0	0	0	0	0	0	1
FBgn0036292	CG10646	3L	47	22	48	24	223	158	199	238	37	51	15	19	89	112	97	103	94	47	69	84	12	20	19	12
FBgn0030035	PIG-T	X	191	121	160	102	860	548	809	903	290	511	231	193	790	877	913	766	548	310	462	326	313	419	418	395
FBgn0061492	loj	3L	98	45	75	70	541	384	491	624	61	67	32	24	140	165	178	139	284	140	222	155	37	67	54	67
FBgn0033735	Dera	2R	64	38	63	49	307	156	283	319	631	989	487	451	2017	1866	2125	1816	167	132	146	120	1560	2118	1979	2049
FBgn0261698	SLO2	2R	6	5	2	0	46	20	24	63	16	33	21	18	51	57	63	56	598	319	597	368	33	28	22	29
FBgn0045486	Gr36b	2L	0	0	0	0	0	0	0	0	0	0	0	0	0	0	0	0	0	0	0	0	0	0	0	0
FBgn0033122	CG17002	2R	108	62	84	72	527	329	476	523	195	335	177	122	577	574	615	528	256	177	263	200	152	175	195	201
FBgn0016684	NaPi-T	2R	8	4	7	2	60	25	66	55	0	3	1	6	3	5	1	7	12	9	10	11	1	3	1	0
FBgn0036860	CG14086	3L	0	0	0	0	0	0	0	0	0	0	0	0	0	0	1	0	0	0	0	0	0	0	0	0
FBgn0037652	CG11980	3R	138	90	122	118	807	572	800	863	117	210	94	101	343	402	418	325	1062	675	919	729	90	113	133	118
FBgn0041238	Gr58b	2R	0	0	0	0	0	0	0	0	0	0	0	0	1	0	0	1	0	0	0	0	1	4	1	3
FBgn0040907	mRpL33	X	27	29	34	27	245	113	203	243	14	24	14	7	54	58	53	40	100	65	80	76	9	12	16	16
FBgn0034451	TBCB	2R	92	47	70	41	473	323	510	553	486	693	311	320	1237	1375	1342	1265	434	278	326	282	342	417	416	440
FBgn0030349	CG10353	X	191	90	133	123	1046	630	998	1107	79	101	49	39	208	213	229	182	427	233	428	328	106	162	112	118
FBgn0032636	CG5043	2L	0	0	0	0	30	1	1	0	2988	4489	1889	1911	7579	7766	9336	7778	1	0	1	1	1979	2373	2303	2411
FBgn0038301	CG6654	3R	139	109	83	90	815	384	835	898	85	111	52	66	245	269	250	223	126	91	133	108	38	27	26	35
FBgn0262572	CG43112	2R	0	0	0	0	0	0	0	0	0	0	0	0	0	0	0	0	0	1	0	0	0	0	2	1
FBgn0034963	Not11	2R	38	25	38	41	197	123	160	187	71	154	57	70	221	211	256	194	143	103	139	93	68	90	97	85
FBgn0035258	CG13931	3L	0	0	0	0	1	0	0	0	0	0	0	0	0	0	1	0	0	0	0	0	0	2	0	0
FBgn0012034	AcCoAS	3L	44	31	54	54	177	141	235	219	18	33	8	11	22	40	53	45	822	546	765	648	37	49	44	34
FBgn0024227	aurB	2L	166	103	149	101	803	481	700	797	191	241	117	117	454	484	504	465	218	163	207	173	105	126	127	146
FBgn0039427	CG5447	3R	58	51	50	40	442	279	397	422	70	104	53	58	231	211	220	216	281	135	212	164	57	80	79	90
FBgn0027341	Gfat1	3R	0	1	2	3	6	0	4	2	4	5	3	2	10	12	8	5	20	5	13	35	7	10	12	20
FBgn0036890	CG9368	3L	0	0	0	0	1	0	1	2	0	2	1	0	4	7	3	5	0	0	0	0	0	0	0	1
FBgn0051525	CG31525	3R	0	0	0	0	6	0	1	0	572	1068	504	449	1849	1669	1938	1788	0	0	0	0	834	1077	930	1024
FBgn0010241	Mdr50	2R	0	0	0	0	1	0	0	1	1	3	0	0	5	5	2	4	0	0	0	0	6	3	8	4
FBgn0039705	Atg16	3R	70	50	48	33	352	228	397	386	296	548	253	220	1060	1005	1099	999	381	232	369	282	903	1220	1208	1294
FBgn0034229	CG4847	2R	0	0	0	0	1	0	0	0	0	0	1	0	0	0	1	0	1	1	0	0	8	11	9	11
FBgn0000094	Anp	3R	0	0	0	0	0	0	0	0	0	3	0	0	2	3	2	0	0	0	0	0	0	0	0	0
FBgn0033995	GPHR	2R	72	43	51	34	361	249	394	433	94	163	95	99	335	343	346	313	205	86	168	116	86	115	138	130
FBgn0033366	Ance-4	2R	8	14	52	32	114	99	138	109	1	0	0	0	11	5	5	5	0	0	1	0	2	4	0	5
FBgn0034964	IntS1	2R	240	95	156	132	1150	646	1019	1130	476	1084	492	419	2046	1619	2334	1991	1149	717	1184	797	857	1133	1156	1209
FBgn0085236	CG34207	2R	17	9	9	7	94	34	72	111	0	1	0	0	1	0	1	1	1	3	3	2	0	0	1	1
FBgn0053213	CG33213	3R	26	21	12	27	154	91	160	158	84	123	53	57	192	206	228	198	98	80	121	75	89	75	81	85
FBgn0000036	nAChRalpha1	3R	5	4	3	9	43	19	40	46	10	17	11	6	35	44	35	45	1	0	0	0	30	29	32	28
FBgn0037431	CG17917	3R	0	0	0	0	0	0	0	0	2	0	0	0	1	0	4	2	0	0	0	1	404	470	381	447
FBgn0264001	bru3	3L	1	0	1	1	5	0	3	7	4	13	7	4	14	27	19	18	36	12	20	28	41	57	36	46
FBgn0027872	rdgBbeta	2R	30	15	19	18	156	87	133	169	103	196	73	56	295	311	312	295	282	191	257	216	70	84	91	123
FBgn0003165	pum	3R	852	544	560	477	4874	2585	4243	4728	180	279	137	125	559	587	586	544	2512	1505	2726	1839	178	194	210	206
FBgn0263132	Cht6	X	11	12	15	3	56	24	80	61	12	22	14	5	40	26	52	30	50	40	43	36	18	20	24	24
FBgn0262030	CG42841	3L	0	0	0	0	1	0	0	3	439	653	320	306	1142	1192	1053	1118	0	0	1	0	533	659	662	701
FBgn0028996	onecut	4	10	4	9	5	61	35	44	77	3	12	8	7	10	13	26	25	3	0	0	0	3	5	6	8
FBgn0031814	retm	2L	59	37	35	30	395	263	320	409	276	441	207	211	874	804	1047	916	262	182	279	242	209	247	274	298
FBgn0029851	CG14445	X	0	0	0	0	0	0	0	1	0	1	2	0	6	6	6	4	0	1	0	0	4	3	1	5
FBgn0039689	CIA30	3R	31	18	15	33	129	90	148	149	175	216	123	106	413	460	440	397	142	114	161	141	202	238	227	282
FBgn0038619	CG7685	3R	42	18	15	20	97	74	127	150	181	252	123	95	391	459	484	420	89	74	81	51	125	133	171	159
FBgn0004583	ex	2L	430	315	229	239	2576	1356	1935	1860	23	34	19	22	96	75	88	78	67	38	51	50	18	18	17	26
FBgn0035537	CG11342	3L	12	4	11	5	38	34	37	60	12	17	5	7	33	33	48	28	74	64	56	38	9	13	8	12
FBgn0050114	CG30114	2R	0	0	0	0	0	0	0	0	3	6	6	3	14	18	15	14	0	0	0	0	5	4	11	10
FBgn0085422	CG34393	2L	0	0	0	0	0	0	0	1	24	21	21	10	52	45	55	63	0	0	0	0	11	15	18	18
FBgn0264490	Eip93F	3R	54	42	42	51	442	287	394	351	40	76	35	40	160	177	165	156	92	70	100	138	176	233	204	235
FBgn0035791	CG8539	3L	0	0	0	0	0	0	0	1	0	0	0	0	0	0	0	2	104	57	88	55	19	15	18	15
FBgn0026573	ADD1	2R	175	107	107	99	833	482	825	859	457	914	476	432	1634	1518	1925	1574	957	594	923	684	356	427	459	534
FBgn0024291	Sirt1	2L	296	166	178	150	1649	899	1494	1586	86	133	43	59	233	247	253	211	973	689	962	848	79	116	116	108
FBgn0053202	dpr11	3R	0	0	0	0	0	0	0	0	11	14	5	11	26	23	32	26	0	0	0	0	6	14	10	5
FBgn0265351	nac	3R	24	15	16	25	163	102	132	153	4	8	4	2	18	22	14	12	78	47	69	58	15	3	5	12
FBgn0036956	CG13813	3L	1	0	0	0	5	1	6	7	5	14	4	5	12	11	18	16	11	4	3	2	8	14	10	19
FBgn0037672	sage	3R	12	5	6	10	42	29	55	46	27	28	16	16	44	62	65	56	13	9	4	9	236	313	308	324
FBgn0004389	bnk	3R	0	0	0	0	0	0	0	0	0	0	0	0	0	0	0	0	0	0	0	0	0	1	1	0
FBgn0035453	CG10357	3L	0	0	0	0	2	0	1	0	0	0	0	0	0	1	0	0	0	0	0	0	0	0	0	0
FBgn0038424	CG17565	3R	72	37	52	49	325	243	328	386	249	419	183	173	727	767	831	709	329	242	299	259	257	303	290	315
FBgn0265464	Traf6	X	42	22	23	22	230	148	234	236	37	63	28	25	82	119	100	85	205	127	211	135	34	45	47	53
FBgn0035666	Jon65Aii	3L	0	19	0	0	0	0	0	0	0	0	0	0	0	0	0	0	0	0	0	0	0	0	0	0
FBgn0003339	Scr	3R	0	0	0	0	0	0	0	0	0	0	0	0	1	0	0	1	0	0	0	0	0	0	0	0
FBgn0029932	CG4607	X	1	2	12	10	13	14	23	17	7	3	1	0	8	7	10	7	15	20	28	19	33	34	28	33
FBgn0030718	ND-20	X	317	193	183	185	1540	938	1455	1569	179	283	117	127	448	576	537	437	669	509	624	547	136	154	123	176
FBgn0027512	CG10254	3R	177	109	105	105	848	504	828	946	2558	4966	2324	2220	11323	9402	12097	11257	8715	5437	8170	5836	6724	8850	8565	9089
FBgn0053544	Vkor	2R	0	0	0	0	0	0	0	0	10	17	5	12	35	42	36	50	0	0	0	0	6	13	14	8
FBgn0051202	alpha-Man-Ic	3R	2	1	2	0	5	7	9	9	4	5	3	3	11	9	11	12	3	3	1	0	26	33	27	28
FBgn0034943	Fmo-1	2R	2	5	6	5	17	20	24	32	2	2	0	1	4	4	4	0	1	5	2	4	2	1	1	1
FBgn0039425	Ald2	3R	0	0	0	0	8	1	0	0	815	1425	678	596	3148	2656	3251	2948	1	0	1	0	2660	3642	3577	3885
FBgn0263760	CG43677	2R	0	0	0	0	0	0	0	0	1	1	0	2	4	4	4	2	0	0	0	0	3	4	4	2
FBgn0052461	CG32461	3L	0	0	0	0	6	0	0	1	274	456	215	228	945	890	962	955	2	0	0	1	285	346	333	394
FBgn0037671	ATP6AP2	3R	380	246	264	231	1848	1074	1628	1964	1002	1373	616	600	2415	2606	2723	2630	1351	896	1268	968	782	899	910	892
FBgn0031930	CG7025	2L	0	1	0	0	0	0	0	0	0	0	0	0	0	0	0	0	0	0	0	0	0	0	0	0
FBgn0038358	Ttc26	3R	0	0	0	0	0	0	0	1	2	6	2	1	2	6	4	4	1	3	1	0	11	13	14	16
FBgn0001941	ifc	2L	273	178	152	188	1258	829	1209	1281	427	766	324	339	1186	1271	1350	1070	1233	834	1094	835	478	553	565	661
FBgn0033933	CG10104	2R	0	0	0	0	0	0	0	0	195	324	131	134	487	562	650	626	0	0	0	0	193	293	232	254
FBgn0036819	Dysb	3L	6	9	11	5	42	28	41	50	2	6	1	1	7	13	13	9	83	41	71	45	4	7	4	13
FBgn0029696	CG15571	X	0	0	0	0	0	0	0	0	1	1	0	0	0	0	2	0	237	136	49	578	0	0	0	0
FBgn0040352	CG14416	X	0	0	0	0	1	0	0	0	9	14	10	11	43	31	41	52	0	0	0	0	17	24	18	26
FBgn0036354	Poc1	3L	203	104	123	118	779	561	815	843	1739	2383	1049	998	4586	4988	5550	4648	240	180	231	152	1511	1980	1895	2113
FBgn0029922	CG14431	X	0	0	0	0	17	10	23	28	15	17	21	10	52	64	78	57	2	6	5	1	35	48	32	42
FBgn0026313	X11L	X	192	128	139	89	999	626	1042	1135	304	592	280	259	1071	979	1233	1109	937	534	859	620	379	501	478	521
FBgn0261934	dikar	3L	406	259	236	152	2236	1144	1985	2137	991	1847	976	881	5022	3450	4769	4364	1094	617	1168	915	2714	3573	3540	4017
FBgn0011290	Taf12	3R	122	75	103	82	511	293	469	515	46	59	32	29	85	126	115	95	403	281	424	301	26	46	38	37
FBgn0002719	Men	3R	132	93	129	103	440	241	476	425	1919	3139	1424	1348	6268	5735	6343	5914	1407	1242	1697	1760	3532	4692	4311	4737
FBgn0002773	Mlc2	3R	8	1	5	1	13	8	8	17	17	16	9	10	31	36	24	22	476	377	426	435	333	482	377	431
FBgn0038087	beat-Va	3R	0	0	0	0	0	0	0	0	0	1	0	0	0	2	2	0	0	0	0	0	0	1	0	1
FBgn0010909	msn	3L	1027	684	793	624	6199	3555	5779	6814	211	346	144	153	768	809	821	695	1865	1212	2003	1396	283	317	305	319
FBgn0030529	Clic	X	252	165	213	160	1318	750	1215	1313	105	208	75	89	323	343	321	292	501	319	448	374	125	160	182	211
FBgn0040629	CAH5	3R	0	0	0	0	0	0	0	0	2	9	5	0	8	5	9	7	4	2	3	1	129	200	181	159
FBgn0004047	Yp3	X	7	5	10	5	37	24	19	30	19	32	12	11	53	59	52	41	10516	7448	9209	7007	4	2	7	7
FBgn0043530	Obp51a	2R	0	0	0	0	0	0	0	0	0	0	0	0	0	1	0	0	0	0	0	0	0	0	0	0
FBgn0015828	TfIIEalpha	3L	100	68	78	73	527	316	468	631	385	631	283	243	965	1183	1198	1074	747	507	759	580	234	270	274	289
FBgn0033624	CG12384	2R	295	197	240	267	1394	925	1344	1447	268	408	164	180	741	756	795	692	695	441	644	570	234	224	255	269
FBgn0029736	CG4041	X	244	146	182	133	1132	668	1089	1179	71	91	41	45	157	177	152	175	480	332	445	406	47	76	48	57
FBgn0030360	CG1806	X	4	3	0	3	8	6	7	11	0	0	1	0	0	2	3	1	27	8	14	6	18	15	19	18
FBgn0014032	Sptr	X	31	22	16	17	149	78	142	141	43	66	38	42	112	121	160	124	354	220	267	223	26	60	56	47
FBgn0013756	Mtor	2R	862	541	605	404	4687	2733	4265	4738	506	1137	596	494	2070	1995	2498	2014	3304	1934	3328	2223	612	793	807	826
FBgn0039807	CG15546	3R	0	0	0	0	0	0	0	1	1	0	0	0	0	0	0	0	34	23	35	31	21	47	34	38
FBgn0053145	GalT1	2R	92	54	72	62	528	328	479	524	100	176	59	72	277	248	312	249	308	229	370	197	62	77	60	98
FBgn0016076	vri	2L	154	132	130	103	749	342	600	668	31	54	19	21	54	86	66	58	184	131	156	171	48	55	45	55
FBgn0085408	Shrm	2R	281	181	235	145	1436	752	1253	1416	68	115	52	43	171	166	187	164	364	266	334	439	183	217	232	239
FBgn0037248	srl	3R	287	206	150	137	1569	916	1507	1795	135	234	96	97	407	381	423	386	3344	2101	3246	2370	106	114	122	116
FBgn0015799	Rbf	X	352	208	237	196	1738	958	1617	1803	425	741	354	310	1412	1516	1598	1458	1626	985	1624	1172	378	515	466	558
FBgn0040237	bor	3R	240	133	171	137	1218	701	1109	1334	2162	3403	1618	1518	6972	6916	7431	6859	894	658	838	634	2801	3601	3549	3824
FBgn0000241	bw	2R	10	16	47	44	123	109	226	249	25	3	9	9	47	50	32	42	1	0	0	2	10	6	7	13
FBgn0001206	Hmr	X	90	58	70	44	477	292	425	447	78	167	71	58	287	258	298	281	294	216	366	242	142	187	171	190
FBgn0030544	CG13403	X	0	0	0	0	0	0	0	0	0	0	0	0	0	0	0	0	0	1	0	0	1	1	1	1
FBgn0032195	CG4908	2L	45	25	27	26	226	143	205	230	27	35	11	19	59	61	67	61	272	224	238	200	13	22	30	20
FBgn0266708	Cep89	2R	1	0	0	1	3	0	8	3	164	273	115	126	508	530	562	544	3	0	0	0	152	193	177	209
FBgn0266019	rudhira	X	539	306	388	351	2761	1405	2475	2857	164	317	166	149	626	589	673	627	1404	1050	1359	1278	290	415	385	454
FBgn0032151	nAChRalpha6	2L	1	0	0	1	0	0	1	5	5	5	0	2	5	8	6	4	1	0	2	1	1	1	3	6
FBgn0038339	CG6118	3R	0	0	0	0	5	1	0	3	5	9	2	6	24	16	24	30	13	5	14	5	16	15	14	18
FBgn0024177	zpg	3L	146	61	81	72	706	340	609	637	51	72	21	30	95	118	121	104	1953	1293	1719	1473	15	19	18	25
FBgn0037577	CG7443	3R	0	0	0	0	0	0	0	0	0	0	0	0	0	0	0	0	187	90	182	90	14	6	16	12
FBgn0037807	CG6293	3R	21	9	10	16	87	56	77	90	0	0	1	0	7	2	4	6	1524	993	1475	1122	1	1	0	1
FBgn0046225	CG17230	3R	65	31	65	31	287	175	268	289	1620	2377	968	1046	4564	4658	4804	4545	200	152	176	151	2532	3204	3173	3420
FBgn0039411	dysf	3R	0	0	0	0	0	0	0	2	8	17	13	7	23	22	31	22	0	0	0	0	25	12	27	23
FBgn0035911	CG6638	3L	32	17	21	27	156	98	129	186	16	13	5	7	31	28	36	21	612	441	541	420	8	16	18	19
FBgn0029718	mRpL30	X	130	64	107	88	542	328	497	636	147	229	97	74	306	345	359	253	460	353	371	326	92	126	105	144
FBgn0029858	mldr	X	40	22	36	30	152	102	127	198	90	109	45	45	257	367	618	364	166	113	146	122	34	50	55	52
FBgn0085354	CG34325	X	16	6	17	6	57	31	67	73	208	373	164	171	789	798	935	742	72	29	44	54	290	367	374	453
FBgn0031630	CG15629	2L	0	0	0	1	2	1	0	0	1	2	0	0	1	1	3	1	4	4	6	6	4	0	2	3
FBgn0032394	Hacd1	2L	94	60	87	56	426	278	413	431	167	281	150	130	468	494	562	550	355	238	283	237	152	191	194	200
FBgn0001961	Arpc1	2L	349	236	324	251	1839	1238	1911	1975	978	1553	734	696	2717	2715	2988	2714	703	568	716	561	929	1223	1202	1267
FBgn0038447	CG14892	3R	0	1	0	0	0	0	0	3	3	2	0	0	4	1	1	0	0	0	0	0	3	0	1	0
FBgn0040353	CG14417	X	0	0	0	0	0	0	0	1	0	0	0	0	0	0	0	0	0	0	1	0	0	0	0	0
FBgn0267431	Myo81F	3R	0	0	0	0	3	2	2	3	13	24	8	9	31	45	47	47	0	0	0	0	7	5	6	12
FBgn0046301	CG7148	3L	59	26	39	23	244	165	259	287	80	154	79	69	264	287	318	235	195	140	197	154	285	381	322	345
FBgn0031484	CG3165	2L	87	39	66	55	398	263	385	426	448	691	286	280	1139	1305	1270	1069	348	243	293	241	344	376	400	427
FBgn0033448	hebe	2R	2	0	1	3	7	2	2	10	15	18	8	7	29	30	32	37	32	105	94	96	123	142	138	141
FBgn0038532	CG14322	3R	72	38	41	27	348	216	367	433	197	412	190	187	696	600	819	714	490	337	503	358	546	689	675	746
FBgn0263743	CG43668	2R	0	0	0	0	1	0	0	0	5	8	8	2	14	16	20	12	0	0	0	0	11	11	17	10
FBgn0037562	Nazo	3R	9	6	6	0	34	18	62	58	2	5	2	0	4	3	1	1	2	1	1	1	0	1	0	2
FBgn0014018	Rel	3R	146	105	141	128	877	455	1182	1096	64	98	53	54	215	218	174	177	801	641	790	740	90	120	98	118
FBgn0031762	CG9098	2L	54	26	34	24	204	83	158	219	8	12	9	2	16	20	30	20	128	84	148	96	13	16	18	15
FBgn0032358	Ppt2	2L	28	12	16	20	161	100	168	167	21	48	13	22	60	65	86	67	128	95	141	127	41	72	54	54
FBgn0038918	Qsox3	3R	0	0	0	0	0	0	0	0	0	0	0	0	0	0	0	0	0	0	0	0	1	0	0	2
FBgn0284255	Arpc4	2L	178	110	117	124	759	512	759	921	78	118	56	42	166	219	237	192	308	228	264	250	85	85	84	82
FBgn0036836	CG11619	3L	0	0	2	2	14	10	14	13	7	10	5	6	14	15	18	23	13	3	12	23	11	10	18	17
FBgn0033185	CG1603	2R	53	27	36	30	216	128	207	245	157	297	141	119	480	500	628	498	213	154	233	180	177	250	202	242
FBgn0039155	Kal1	3R	551	297	414	372	2635	1670	2239	2460	60	77	31	31	129	154	126	108	138	147	155	129	14	17	21	22
FBgn0038438	Der-2	3R	93	43	71	51	442	249	420	447	483	789	428	382	1488	1444	1715	1437	454	313	393	286	440	538	556	536
FBgn0037084	Syx6	2R	48	23	40	27	199	128	178	237	416	716	334	306	1246	1239	1392	1254	309	156	260	183	421	473	539	554
FBgn0262736	Vha16-1	2R	2194	1303	1563	1480	10641	6839	10206	10862	910	1324	575	605	2339	2721	2506	2145	10460	6254	9008	7298	1231	1531	1358	1576
FBgn0265606	Prosalpha4T1	3R	0	0	0	0	3	0	0	0	715	795	318	346	1189	1391	1565	1419	0	0	0	1	316	343	288	352
FBgn0010053	Jheh1	2R	44	41	74	44	253	174	304	333	39	58	17	16	83	100	84	86	221	167	182	185	61	73	76	65
FBgn0040963	CG18662	2L	0	0	0	0	15	0	0	0	1264	1899	867	847	3853	3795	4168	3814	0	0	0	0	2704	3677	3280	3495
FBgn0263988	Dic61B	3L	0	0	0	0	8	2	8	3	510	910	442	446	1796	1686	1969	1690	5	0	1	4	940	1237	1086	1132
FBgn0001276	ix	2R	33	22	28	15	136	111	147	154	8	6	6	2	12	11	6	7	128	110	117	96	4	6	1	3
FBgn0034485	CG11099	2R	0	0	0	0	0	0	0	0	1	0	0	0	0	0	1	0	0	0	1	0	0	0	1	0
FBgn0035134	CG1231	3L	0	0	0	0	0	1	5	1	2	11	1	0	8	9	3	9	0	0	0	1	2	3	2	1
FBgn0004394	pdm2	2L	0	0	0	0	0	0	0	1	1	1	1	2	4	2	6	5	1	0	0	0	0	0	1	0
FBgn0029861	CG3815	X	140	84	88	86	645	394	635	720	336	580	286	234	1068	990	1222	1115	721	465	693	558	223	260	290	273
FBgn0051068	CG31068	3R	0	0	0	0	8	4	2	7	748	1297	680	641	2616	2157	2737	2540	0	1	0	0	761	871	789	964
FBgn0039631	Sirt7	3R	42	25	29	35	310	159	284	315	157	249	116	120	446	462	559	481	235	155	205	181	162	204	185	215
FBgn0030177	CG2972	X	111	57	94	64	455	290	426	518	124	237	110	111	440	445	456	376	771	510	798	617	127	165	166	171
FBgn0038890	CG7956	3R	118	63	68	44	607	351	609	733	258	432	220	214	965	790	983	873	344	199	369	268	502	578	635	641
FBgn0038345	CG5213	3R	0	0	0	0	2	0	0	1	893	1276	572	520	1889	2340	2194	1986	0	0	0	0	468	640	658	661
FBgn0260860	Bet5	3R	40	13	25	27	144	75	145	171	29	31	17	16	57	56	58	41	119	76	73	99	20	19	41	38
FBgn0052079	CG32079	3L	0	0	0	0	1	0	0	0	29	29	21	17	46	72	68	75	0	0	0	0	11	11	10	19
FBgn0050466	CG30466	2R	13	2	9	10	61	38	66	66	153	327	140	114	602	544	599	499	22	19	27	24	243	433	349	397
FBgn0037669	Ibf2	3R	68	23	41	65	307	225	298	390	328	429	207	194	711	796	824	825	142	114	145	114	145	192	202	213
FBgn0039495	CG5909	3R	0	0	0	0	2	0	0	0	0	0	0	0	0	1	3	1	0	0	2	0	0	3	1	0
FBgn0003210	rb	X	249	103	127	124	1129	746	1138	1269	271	558	245	188	987	982	1070	1044	1119	670	1009	676	288	415	390	443
FBgn0011725	twin	3R	399	231	289	254	2044	1174	1949	2067	3794	6560	3315	3068	14439	12094	14434	13531	1595	987	1558	1063	7943	10493	10100	10491
FBgn0036602	CG13042	3L	0	0	0	0	1	0	0	0	0	0	0	0	0	0	0	0	0	0	0	0	0	0	0	0
FBgn0050106	CCHa1-R	2R	1	0	0	0	1	1	0	0	1	2	1	1	4	3	8	6	3	3	4	2	21	35	29	28
FBgn0041245	Gr39b	2L	0	0	0	0	0	0	0	0	2	7	5	3	11	12	12	10	0	0	0	0	1	3	12	5
FBgn0010052	Jhe	2R	0	0	0	0	0	0	0	2	0	0	0	0	2	2	0	2	2	0	1	0	14	20	22	26
FBgn0024846	p38b	2L	117	66	82	70	565	368	569	624	12	30	7	8	45	70	42	33	534	331	468	326	22	33	31	27
FBgn0031324	CG14342	2L	0	0	0	0	0	0	0	0	0	0	0	0	0	0	0	0	0	0	0	0	0	0	0	0
FBgn0038704	CG5316	3R	120	54	103	87	570	369	565	626	338	799	344	322	1112	1175	1427	1126	299	152	281	203	263	343	373	358
FBgn0002283	l(3)73Ah	3L	52	40	30	30	285	165	276	313	185	354	165	148	707	658	757	669	444	319	413	311	182	205	174	225
FBgn0035218	CG9173	3L	0	0	0	0	10	2	0	1	1220	1523	648	561	2704	3041	2965	2765	2	1	0	2	1831	2396	2427	2476
FBgn0053110	CG33110	3R	0	0	0	0	0	0	0	0	41	54	34	38	111	115	156	115	0	0	0	0	53	66	55	52
FBgn0034352	CG17669	2R	0	0	0	0	5	0	0	0	663	1274	568	593	2231	2038	2401	2094	0	0	2	2	844	1104	966	1000
FBgn0085253	CG34224	2R	0	0	0	0	0	0	0	0	0	0	0	0	0	0	0	0	1	0	0	0	0	0	0	0
FBgn0262473	Tl	3R	104	63	83	65	590	391	618	634	2	5	4	7	21	19	21	27	1643	1021	1678	1125	60	48	68	54
FBgn0029879	APC7	X	0	1	0	0	9	4	13	5	0	0	0	0	1	3	1	3	1583	969	1510	1108	0	1	3	2
FBgn0020655	ArfGAP1	3L	136	73	120	81	661	411	638	774	162	232	118	89	408	408	435	356	876	615	828	709	172	202	185	203
FBgn0267327	Acp33A	2L	0	0	0	0	0	0	0	0	0	0	0	0	0	0	0	0	0	0	0	0	0	0	0	0
FBgn0260749	Utx	2L	165	131	165	125	1090	659	995	1072	279	578	251	261	1064	969	1157	990	746	470	647	461	332	428	471	514
FBgn0045487	Gr36a	2L	0	0	0	0	0	0	0	0	0	0	1	0	3	1	1	3	0	0	0	0	1	3	3	1
FBgn0051213	CG31213	3R	0	0	0	0	10	0	0	0	685	1342	659	627	3149	2679	2995	2915	0	0	1	1	1073	1404	1447	1483
FBgn0038412	Zip89B	3R	1	1	1	0	8	3	8	6	2	8	3	4	9	8	6	9	45	25	46	26	5	15	12	14
FBgn0030151	CG1354	X	556	365	473	325	2672	1526	2450	2884	243	381	191	187	610	693	780	697	1877	1327	1761	1444	222	269	253	299
FBgn0029958	Pdp	X	118	70	89	87	547	332	548	620	287	445	203	190	820	908	949	766	453	297	456	327	340	394	408	423
FBgn0033058	CCHa2-R	2R	10	7	10	8	112	66	82	115	57	84	40	46	204	187	227	197	0	0	0	0	69	72	67	75
FBgn0043783	CG32444	3L	1	1	5	6	17	11	10	10	1155	1303	560	586	2397	2914	2797	2542	4	8	6	4	1960	2504	2391	2605
FBgn0051463	CG31463	3R	0	1	0	0	1	0	1	0	3	0	0	0	0	3	0	0	1	0	0	0	0	0	1	0
FBgn0265268	CG18234	3L	0	0	0	0	0	0	0	0	1	1	2	1	0	2	1	0	0	0	0	0	0	0	1	3
FBgn0036655	CG13031	3L	0	0	0	0	0	0	1	0	0	0	0	0	3	2	0	1	0	0	0	0	0	0	1	0
FBgn0004797	mdy	2L	125	61	65	65	601	389	569	674	17	31	18	8	53	81	46	52	237	133	191	166	14	14	14	11
FBgn0262123	l(2)41Ab	2R	13	5	4	7	39	44	90	87	331	670	295	307	1513	1273	1539	1277	8	6	13	4	547	821	753	784
FBgn0023171	rnh1	2R	67	33	51	57	349	216	361	419	161	245	100	94	443	457	490	427	326	230	280	250	583	784	684	791
FBgn0025739	pon	X	193	124	157	144	898	574	828	915	34	46	27	22	104	103	105	93	202	164	179	128	31	43	34	50
FBgn0035004	Pgam5-2	2R	0	0	0	0	0	0	0	0	130	201	86	87	418	410	405	349	0	0	0	0	204	263	242	321
FBgn0038156	side-IV	3R	1	1	0	1	4	5	9	2	4	3	4	1	14	18	15	12	3	1	0	1	60	40	32	41
FBgn0039258	beta4GalT7	3R	101	35	68	60	454	309	387	465	238	394	159	184	621	672	839	609	261	199	260	191	197	228	213	246
FBgn0039820	CG15554	3R	0	0	0	0	0	0	0	0	0	0	1	0	2	3	2	4	0	0	0	0	7	19	12	24
FBgn0083946	lobo	3R	0	0	0	0	6	0	0	0	411	805	403	395	1975	1577	1888	1763	0	0	2	0	1412	2011	1823	2017
FBgn0265082	Cdep	3R	564	368	525	414	3687	2007	3453	3892	148	232	98	73	443	459	432	408	314	198	279	280	230	303	303	315
FBgn0001147	gsb-n	2R	0	0	0	0	1	0	0	0	45	99	40	42	197	177	190	211	0	0	0	0	23	24	34	36
FBgn0037092	M6	3L	47	31	33	30	301	192	314	274	5	20	14	20	52	51	47	59	129	67	107	84	40	32	50	33
FBgn0023081	gek	2R	238	133	164	146	1226	686	1157	1308	98	190	91	73	352	358	366	311	739	515	807	568	174	242	233	233
FBgn0032515	loqs	2L	58	32	34	53	395	227	378	411	2172	2704	1088	1116	4568	5459	5269	4829	227	179	234	168	1865	2477	2400	2700
FBgn0259209	Mlp60A	2R	1	0	0	0	0	0	0	5	0	0	0	0	0	0	0	0	62	34	60	49	82	122	85	77
FBgn0027588	GCS2alpha	X	1416	857	970	837	6922	4209	6394	7035	1459	2682	1256	1046	4935	4882	5360	4828	3188	1909	3008	2134	2342	3362	3035	3088
FBgn0016983	smid	3L	936	567	748	592	4795	3000	4532	4937	347	592	288	263	938	982	1038	936	2534	1774	2455	2064	349	390	411	425
FBgn0032596	Prosbeta4	2L	377	217	318	269	2181	1311	1837	2222	527	707	342	291	1098	1359	1366	1087	1208	782	979	793	245	290	296	302
FBgn0038472	CG3995	3R	38	25	26	21	207	146	211	243	74	99	56	35	160	194	160	163	176	96	162	124	68	93	87	102
FBgn0051496	CG31496	3R	0	0	0	0	0	0	0	0	7	5	3	4	7	11	15	12	0	0	0	0	0	0	1	0
FBgn0004915	TfIIB	2L	170	87	129	113	757	547	765	919	837	1281	573	559	1975	2099	2522	2114	411	235	358	230	384	529	498	529
FBgn0035283	CG12024	3L	48	32	48	46	240	150	269	271	338	495	234	198	796	852	877	758	296	203	285	224	223	243	218	273
FBgn0002780	mod	3R	1000	570	565	482	5081	3178	4843	5747	290	497	222	208	864	930	869	861	8545	5846	7534	6068	215	304	304	299
FBgn0032264	Lip4	2L	7	14	22	16	76	39	130	115	18	13	3	8	17	18	12	16	200	247	243	259	114	146	115	106
FBgn0042205	CG18764	3R	15	6	6	15	70	40	90	95	13	27	9	12	28	27	37	30	75	47	53	49	14	10	7	11
FBgn0034475	Obp56h	2R	0	0	0	0	0	0	0	0	0	0	0	0	0	1	0	0	0	0	0	0	0	0	0	1
FBgn0262360	CG43058	2R	0	0	0	0	4	0	0	0	183	255	146	125	509	559	673	495	0	0	0	0	134	174	150	182
FBgn0031811	CG13982	2L	0	0	0	1	2	0	0	2	0	2	0	1	1	2	4	5	23	9	15	11	1	0	3	1
FBgn0038869	Smyd5	3R	50	33	37	36	280	168	281	316	137	174	88	73	374	345	397	350	304	261	296	271	86	123	112	122
FBgn0037231	Vps24	3R	122	73	85	93	757	450	669	743	297	538	254	258	943	896	988	928	294	243	265	217	385	498	490	516
FBgn0036373	Tgi	3L	329	238	241	196	1621	1002	1272	1354	349	534	260	221	964	924	1119	1052	500	430	552	621	101	131	119	136
FBgn0033350	CG8237	2R	75	54	72	46	422	242	354	419	678	1001	460	412	1815	1919	1963	1843	166	140	142	107	631	839	732	949
FBgn0261811	pico	X	874	635	663	490	6173	3200	5140	5938	358	598	243	238	1056	1122	1309	1127	1976	1115	1786	1296	313	465	470	488
FBgn0033483	egr	2R	37	27	48	42	193	112	233	282	42	55	18	17	87	76	82	82	81	54	85	53	17	28	27	18
FBgn0010309	pigeon	2L	62	35	48	44	369	215	268	381	353	651	284	272	1176	1174	1342	1185	440	246	401	324	385	483	398	507
FBgn0038201	PK1-R	3R	0	0	0	0	0	0	0	0	5	8	4	5	22	20	24	14	0	0	0	0	4	10	10	4
FBgn0267972	Der-1	2L	150	101	114	101	849	522	813	939	895	1477	687	613	2834	2735	2897	2489	323	217	268	227	258	343	338	394
FBgn0036715	Cad74A	3L	0	1	0	0	1	0	1	0	19	15	4	9	36	38	40	53	968	595	622	493	28	34	35	38
FBgn0030159	CG9689	X	2	3	1	4	17	8	21	25	60	53	25	35	114	129	109	108	2	0	1	3	246	361	255	298
FBgn0014396	tim	2L	0	0	0	0	0	0	2	2	4	3	5	2	13	13	14	12	902	603	889	794	57	60	65	83
FBgn0028473	Non1	2R	1409	761	948	842	5817	3373	5805	6502	323	481	231	230	781	845	941	661	11406	8608	10265	11284	311	420	394	491
FBgn0035167	Gr61a	3L	8	3	7	0	36	18	29	40	6	4	3	3	6	11	4	2	15	11	9	10	2	1	1	1
FBgn0033973	HPS1	2R	19	20	8	9	92	56	83	80	34	55	24	19	101	118	111	109	74	57	80	59	34	44	48	56
FBgn0037758	CG9467	3R	201	148	178	122	1043	673	1059	1115	136	244	88	101	408	409	486	378	774	473	730	499	153	186	189	160
FBgn0003944	Ubx	3R	0	1	0	3	2	1	2	1	0	2	0	1	3	1	2	4	0	0	0	2	6	11	4	7
FBgn0003295	ru	3L	0	3	0	0	1	0	3	0	1	1	0	0	1	1	1	0	1	1	1	0	3	4	0	1
FBgn0033999	CG8093	2R	1	1	0	1	1	0	0	1	2	1	0	1	3	0	2	4	0	0	0	0	8	15	10	12
FBgn0083973	dunk	2L	1	2	3	0	8	4	6	1	0	0	0	0	1	1	1	0	1	0	1	0	4	3	4	3
FBgn0262479	CG43069	2R	0	0	0	0	0	0	2	2	172	244	100	109	434	481	463	405	0	0	0	0	286	383	319	362
FBgn0000359	Cp36	X	0	0	0	0	1	2	0	0	0	0	0	1	1	0	0	0	34396	19182	11478	21344	0	2	4	2
FBgn0039444	TwdlD	3R	0	0	0	0	0	0	0	0	0	0	0	0	0	0	0	1	0	0	0	0	1	0	0	1
FBgn0037372	CG2091	3R	132	93	106	104	653	405	599	667	47	96	51	46	145	158	165	131	393	270	383	264	45	56	64	48
FBgn0036372	Abp1	3L	261	141	189	173	1249	847	1193	1379	118	226	105	98	353	434	412	347	757	489	717	560	104	135	158	134
FBgn0039812	CG15548	3R	0	0	0	0	7	0	0	0	292	605	302	274	1333	1101	1308	1279	0	1	0	0	799	1043	1143	1062
FBgn0043806	CG32032	3L	2	5	7	4	29	14	29	34	1	0	1	1	7	5	1	1	9	5	2	3	14	28	25	21
FBgn0040340	TRAM	X	348	246	303	245	1768	1158	1679	1983	112	161	79	72	233	263	278	243	653	470	603	424	126	175	165	157
FBgn0034191	CG6984	2R	18	13	11	9	71	49	94	96	6	10	4	2	18	24	13	18	145	133	140	134	5	13	7	10
FBgn0085317	CG34288	3R	0	0	0	0	1	1	1	5	1	0	0	0	0	0	0	0	0	3	0	0	1	3	1	1
FBgn0051663	CG31663	2L	0	1	0	0	0	1	1	0	111	176	101	76	364	342	352	370	1	0	0	1	215	298	268	277
FBgn0036948	CG7298	3L	0	1	0	0	0	0	1	1	29	53	27	25	63	56	81	62	0	0	0	0	13	20	19	23
FBgn0001229	Hsp67Bc	3L	49	34	49	50	290	257	302	432	11	16	5	8	41	31	29	28	70	192	278	501	64	73	102	85
FBgn0030344	Nrd1	X	217	116	172	140	1137	711	1154	1175	351	812	380	348	1383	1442	1574	1368	602	396	631	460	326	371	387	409
FBgn0039925	Kif3C	4	14	16	10	4	97	47	96	111	7	7	4	2	20	20	14	19	0	1	0	0	3	12	3	3
FBgn0036118	Blos2	3L	12	10	9	4	66	42	51	87	49	61	19	35	84	104	110	79	51	44	40	51	31	30	20	35
FBgn0259222	CG42322	3R	0	0	0	0	1	3	0	0	1	4	1	2	7	9	8	11	0	0	0	0	17	24	29	34
FBgn0262057	Spn77Ba	3L	10	8	26	15	105	59	92	91	13	10	3	2	17	18	17	13	13	7	11	9	47	36	49	47
FBgn0003865	tsg	X	0	0	0	0	0	0	0	0	1	0	0	0	0	0	0	0	0	0	0	0	0	0	0	0
FBgn0086442	mib2	2L	192	138	147	137	1308	774	1239	1433	2318	4093	1962	1869	8547	7507	9022	8683	847	573	787	636	5229	6835	6528	6943
FBgn0037877	CG6689	3R	55	44	35	46	322	207	321	357	64	89	31	31	139	127	149	123	265	197	203	171	18	41	39	48
FBgn0040906	CG15579	X	0	2	3	2	9	3	7	15	105	142	73	62	308	301	306	230	2	2	0	0	194	283	252	252
FBgn0250862	CG42237	X	0	0	1	0	1	0	0	0	0	0	0	0	2	1	0	0	0	10	9	0	7	6	5	15
FBgn0038204	CG14357	3R	0	1	0	0	2	2	1	6	4	26	11	6	36	48	37	49	0	0	0	0	11	24	11	19
FBgn0033458	CG18446	2R	173	110	133	128	964	610	736	962	2	5	4	2	11	15	7	12	1541	951	1282	1147	10	5	11	11
FBgn0028894	GMF	2L	71	42	65	67	493	269	485	538	139	222	94	107	379	429	432	393	85	55	53	67	73	115	97	127
FBgn0032626	CG12620	2L	0	0	0	0	6	0	1	1	895	1652	815	729	3521	2955	3236	2953	0	0	1	3	1494	2060	2007	2090
FBgn0035603	Pfdn4	3L	81	42	49	43	344	218	307	356	247	399	154	141	528	658	625	516	340	257	304	280	160	211	210	202
FBgn0036105	Blos4	3L	6	7	8	6	35	29	38	43	12	16	12	9	20	23	26	35	35	25	40	33	7	9	9	11
FBgn0267408	AOX1	3R	16	17	14	9	91	41	143	114	271	454	184	180	766	899	840	756	573	393	540	480	724	1017	960	972
FBgn0037498	CG10029	3R	0	0	0	0	0	0	0	0	0	0	0	0	0	0	0	0	0	0	0	0	1	0	0	1
FBgn0035372	CG12093	3L	86	63	64	67	404	280	426	473	59	84	36	39	127	154	136	107	331	214	276	256	62	92	81	87
FBgn0032289	CG6431	2L	0	0	0	0	0	0	0	0	0	2	0	0	0	0	3	1	0	0	0	0	0	2	0	1
FBgn0086355	Tpi	3R	557	315	432	472	2497	1730	2410	2650	2042	2977	1382	1361	5515	5755	5901	5402	3077	2030	2789	2051	3326	4472	4251	4488
FBgn0035711	CG8519	3L	5	9	3	6	16	18	29	34	14	25	11	15	52	49	46	42	0	2	0	1	9	8	23	19
FBgn0085230	CG34201	2R	0	0	0	0	0	0	1	0	1	1	0	0	1	0	0	0	0	0	0	0	0	2	0	2
FBgn0002174	CG5504	2R	145	93	119	67	609	385	595	730	1175	1664	815	794	3612	3409	3913	3503	697	439	656	503	1744	2364	2365	2469
FBgn0262612	CG43138	X	0	0	0	0	1	0	0	0	36	85	30	40	151	156	170	168	0	0	0	0	155	181	175	196
FBgn0038725	CG6184	3R	2	0	0	0	13	3	5	2	993	1499	738	671	3066	2758	3181	2853	0	1	0	2	782	858	845	825
FBgn0037602	SLIRP2	3R	9	5	9	15	41	24	33	39	17	21	16	5	24	52	56	20	23	17	17	5	9	23	24	23
FBgn0024943	PIP82	X	0	0	0	0	1	0	0	0	3	7	2	5	5	7	10	12	0	0	0	0	10	1	4	8
FBgn0034639	CG15673	2R	2	0	0	0	2	0	0	0	20	24	11	15	34	38	52	36	53	51	51	57	28	40	28	46
FBgn0025595	AkhR	2L	6	9	17	23	45	26	43	37	11	8	3	0	17	14	16	7	0	0	0	0	4	13	6	7
FBgn0039296	Sil1	3R	29	20	32	18	178	136	195	206	48	82	25	33	125	144	190	134	204	106	182	139	66	81	91	87
FBgn0260968	CG42591	3L	0	0	0	0	0	0	0	0	48	120	47	39	129	157	148	138	0	0	2	0	64	89	86	98
FBgn0259175	ome	3L	30	24	35	27	307	147	255	254	8	22	7	7	30	26	36	30	64	57	56	52	56	60	63	60
FBgn0052512	CG32512	X	39	17	39	53	182	182	260	354	86	113	47	42	159	204	184	195	514	302	493	356	177	260	251	241
FBgn0026255	clumsy	2L	1	1	4	2	6	5	2	2	25	34	29	22	102	89	120	80	13	5	12	12	95	98	129	121
FBgn0028406	Drep4	2L	39	26	29	42	226	121	248	233	25	31	13	15	57	68	70	59	189	138	157	119	17	16	18	21
FBgn0044826	Pak3	3R	358	223	255	232	2353	1336	2126	2260	293	591	258	251	1113	1124	1093	1089	926	714	860	820	329	417	382	457
FBgn0266848	wap	X	534	323	352	365	3193	1959	2891	3199	266	474	224	201	790	814	872	752	952	598	935	719	130	188	181	216
FBgn0050460	CG30460	2R	82	72	75	67	658	333	718	577	2564	4792	2353	2224	10920	8286	10638	9928	129	93	126	160	5250	6796	6640	7149
FBgn0036594	CG13047	3L	0	0	0	0	0	0	0	0	0	0	0	0	0	0	4	2	0	0	1	1	2	0	1	1
FBgn0030974	Flacc	X	283	158	176	139	1434	907	1312	1511	50	102	57	61	228	214	231	255	528	361	504	404	54	81	92	89
FBgn0014028	SdhB	2R	451	266	283	327	1680	994	1563	1606	176	300	129	119	388	482	455	334	869	589	802	657	151	146	151	155
FBgn0035249	CG17249	3L	59	40	33	29	257	161	215	249	37	72	53	25	140	138	169	140	132	77	108	79	32	23	38	48
FBgn0051013	CG31013	3R	1	0	0	0	13	0	1	3	571	1023	412	415	1668	1567	1774	1604	28	13	33	13	641	876	866	837
FBgn0038630	CG14305	3R	0	0	0	0	16	1	3	0	1671	2645	1138	1142	5240	5295	5526	4723	1	1	2	2	3222	4207	4130	4419
FBgn0038795	CG4335	3R	1	0	0	4	1	0	3	4	1	0	0	1	1	3	0	2	0	0	0	0	2	4	3	3
FBgn0250754	CG42232	3R	633	384	405	330	4104	2226	3517	3983	1586	3203	1667	1393	7367	5719	8050	7137	1934	1065	1963	1380	2265	2842	2904	3216
FBgn0034833	CG13539	2R	0	0	0	0	3	0	0	0	415	586	309	288	1176	1217	1195	1205	0	0	0	1	676	931	865	956
FBgn0034141	CG8311	2R	140	78	114	81	675	452	625	709	84	153	41	58	266	260	243	231	321	197	312	185	106	112	105	111
FBgn0037370	CG1236	3R	214	176	346	255	1327	977	1401	1370	134	194	95	104	361	373	410	359	614	445	549	461	123	140	164	139
FBgn0039461	CG5500	3R	23	10	16	10	127	74	132	159	182	218	91	86	352	422	429	410	138	114	124	98	232	346	327	360
FBgn0000053	Gart	2L	490	432	1220	855	2972	2216	4246	3642	129	188	82	73	383	375	408	368	2011	1311	1753	1678	61	101	88	103
FBgn0035356	CG16986	3L	19	5	16	10	82	73	116	110	66	118	58	48	175	177	217	135	63	30	53	46	127	137	123	156
FBgn0010313	corto	3R	202	115	162	124	949	716	827	935	33	63	27	22	96	106	86	69	1054	632	1074	680	26	41	33	58
FBgn0027783	SMC2	2R	288	185	236	175	1518	958	1355	1509	172	350	185	147	626	649	604	569	738	530	749	494	186	227	268	269
FBgn0035414	CG14965	3L	29	10	20	10	203	107	137	156	68	94	45	44	163	155	176	183	152	119	159	124	33	38	50	64
FBgn0030056	CAH3	X	263	156	214	146	1440	840	1285	1491	52	75	34	28	144	161	126	132	1385	875	1250	1031	41	33	41	46
FBgn0037660	beag	3R	78	49	76	41	472	281	473	493	248	459	245	215	848	861	932	858	274	194	271	213	245	289	282	252
FBgn0086443	AsnRS	2L	502	301	360	321	2654	1739	2715	3069	489	703	325	309	1291	1435	1636	1348	2263	1697	2039	1650	349	398	470	484
FBgn0039523	CG12885	3R	0	0	0	0	0	0	0	0	0	1	0	1	1	2	1	1	0	0	0	0	0	1	2	0
FBgn0036107	galla-2	3L	56	36	49	62	273	150	236	267	74	120	52	43	181	193	179	182	194	155	142	124	45	57	60	62
FBgn0029980	CG10778	X	39	19	23	22	185	123	203	231	74	90	47	38	144	168	197	168	238	165	191	180	26	47	43	52
FBgn0261399	Pp1-Y1	Y	0	0	0	0	2	0	0	0	65	76	54	40	208	195	204	214	0	0	0	0	0	0	0	0
FBgn0033972	Ciao1	2R	124	48	86	109	555	393	610	666	202	256	108	113	457	543	581	468	360	228	316	271	121	157	167	182
FBgn0040922	CG15036	X	0	0	0	0	1	0	0	1	0	0	0	0	0	1	0	0	0	0	0	0	1	0	0	0
FBgn0033884	CG13344	2R	41	11	18	22	179	101	169	177	426	570	272	235	1078	1214	1419	1289	563	329	502	323	289	396	379	422
FBgn0036773	CG13698	3L	2	3	1	5	26	13	33	32	54	96	48	36	142	228	170	195	250	142	203	162	74	80	74	87
FBgn0030361	CG1492	X	45	26	43	30	215	127	188	228	6	16	8	6	30	30	36	24	55	42	74	65	14	7	4	11
FBgn0034218	CG18467	2R	0	0	0	0	0	0	0	0	0	1	1	0	0	2	4	0	0	0	0	0	0	1	2	1
FBgn0024150	Ac78C	3L	7	4	1	3	18	10	16	12	14	15	11	10	42	30	53	37	10	7	9	7	23	27	34	19
FBgn0036850	Gem2	3L	69	32	43	31	303	188	278	333	152	270	134	122	460	442	535	434	214	126	208	139	204	283	258	312
FBgn0036638	CG13033	3L	0	0	0	0	0	0	0	0	11	20	1	5	18	20	18	13	0	0	1	0	0	0	1	2
FBgn0040650	CG15456	X	16	15	7	12	75	42	80	100	80	105	40	40	154	178	143	172	28	28	26	25	15	29	44	23
FBgn0259215	Ir93a	3R	0	0	0	0	0	1	0	1	4	2	1	3	22	18	21	15	0	0	0	0	11	6	12	13
FBgn0038252	BigH1	3R	33	27	17	26	214	123	170	226	484	768	370	377	1319	1405	1517	1476	2707	1861	2346	1770	292	364	367	429
FBgn0033551	CG7222	2R	180	109	125	85	918	547	863	867	453	939	428	359	1758	1564	1756	1526	420	250	339	276	928	1168	1146	1350
FBgn0032511	ND-B22	2L	182	108	118	116	855	478	752	927	462	722	335	340	1232	1325	1425	1138	550	399	505	432	549	778	692	738
FBgn0053517	Dop2R	X	0	0	0	0	0	0	0	2	6	17	6	8	39	18	22	32	2	0	0	0	4	12	7	11
FBgn0032919	CG9253	2L	281	164	204	163	1441	1005	1621	1822	115	244	101	88	390	448	445	387	1779	1107	1487	1276	67	94	100	72
FBgn0013435	Cdc2rk	2R	76	46	51	41	268	183	255	319	67	106	50	38	164	153	189	166	151	119	141	94	58	67	71	66
FBgn0030569	CG9411	X	104	56	56	33	355	204	343	344	2	8	3	3	4	3	5	3	2	1	4	2	0	4	1	4
FBgn0035917	Zasp66	3L	4	2	4	2	6	7	14	25	6	7	8	4	12	20	22	6	148	119	140	130	17	26	42	41
FBgn0003205	Ras85D	3R	349	198	307	242	2226	1426	2087	2344	174	243	116	112	420	549	518	439	809	539	777	541	122	170	164	164
FBgn0052228	CG32228	3L	0	0	0	0	1	0	0	0	137	253	112	102	512	463	516	415	1	0	0	0	204	321	285	296
FBgn0024315	Picot	2R	0	1	0	0	2	0	2	2	45	74	20	27	89	96	82	77	519	311	406	305	510	653	592	622
FBgn0031182	Cyp6t1	X	0	4	3	5	32	29	37	36	1	0	1	1	5	4	4	1	79	54	71	47	6	17	4	13
FBgn0041627	Ku80	2L	79	37	33	41	308	195	267	327	215	405	156	155	621	670	717	624	194	134	202	140	209	248	253	262
FBgn0032868	CG17472	2L	0	0	0	0	0	0	0	0	0	0	0	0	1	0	0	0	0	0	0	0	0	0	0	0
FBgn0032338	CG16854	2L	0	0	0	0	4	0	0	0	492	844	359	365	1439	1496	1560	1486	0	0	0	0	289	378	357	347
FBgn0033683	CG18343	2R	9	6	13	7	40	29	41	40	81	138	50	44	226	259	208	216	167	147	130	116	274	353	335	313
FBgn0038395	CG10407	3R	7	7	10	6	67	27	57	58	11	20	8	10	27	49	35	16	268	559	868	39	11824	13528	12524	11256
FBgn0027553	NELF-B	X	105	61	66	72	568	365	511	609	36	70	33	40	95	155	152	120	213	166	234	175	34	31	33	29
FBgn0036277	CG10418	3L	67	32	49	45	295	195	291	377	77	98	56	40	208	190	209	199	137	111	130	116	78	92	80	95
FBgn0036750	CG6034	3L	0	0	0	0	0	0	0	0	0	0	0	0	0	0	0	1	0	0	0	0	0	0	0	0
FBgn0034861	CG9815	2R	48	20	44	46	177	105	166	192	2	5	0	1	3	14	6	10	39	22	19	30	25	24	15	25
FBgn0051852	Tap42	2L	151	77	99	82	545	319	553	577	179	321	139	121	543	535	569	510	364	275	306	306	233	257	247	298
FBgn0029964	CG1409	X	0	0	0	0	2	0	0	0	148	200	84	77	321	338	328	305	0	0	0	1	251	345	272	334
FBgn0031768	CG12393	2L	89	70	84	68	409	241	437	454	189	318	156	142	496	498	554	473	263	166	204	191	158	206	206	218
FBgn0037339	Pi4KIIalpha	3R	106	62	130	99	709	426	725	835	893	1368	600	605	2782	2772	3023	2716	796	556	768	646	1621	2184	2138	2128
FBgn0041100	park	3L	25	27	24	24	202	139	191	214	407	533	238	216	1053	1109	1067	974	77	49	66	78	502	593	565	577
FBgn0029730	boil	X	0	0	0	0	16	0	0	0	677	1351	666	570	2686	2280	2647	2471	0	1	1	3	865	1183	1126	1306
FBgn0086655	jing	2R	475	280	323	281	2708	1487	2216	2647	83	133	79	59	253	273	279	239	656	413	720	487	68	59	80	106
FBgn0035169	Dci	3L	52	25	50	41	231	174	237	269	104	122	72	60	236	267	266	226	344	258	300	235	114	142	147	139
FBgn0030793	CG9125	X	89	41	59	69	434	279	395	496	58	73	35	29	115	126	116	96	252	137	223	167	28	31	42	40
FBgn0029968	Ir7g	X	0	0	0	0	0	2	0	0	0	0	0	0	2	0	1	0	0	0	0	0	0	0	0	0
FBgn0032176	CG13127	2L	0	0	0	0	5	0	0	0	227	408	172	166	753	831	808	774	0	0	0	0	279	278	373	387
FBgn0031822	Phf5a	2L	73	44	67	29	305	241	307	378	195	306	133	122	446	490	504	478	185	141	160	150	87	138	96	160
FBgn0037950	HisCl1	3R	4	2	0	1	13	9	10	11	3	14	8	6	23	26	37	19	6	1	1	1	13	18	8	19
FBgn0032664	Slc25A46b	2L	0	0	0	0	9	0	1	2	975	1647	818	781	3521	3164	3333	2940	0	0	0	0	1681	2194	2016	2238
FBgn0003997	hid	3L	76	44	40	61	485	284	473	545	58	97	54	38	129	115	149	135	141	126	130	138	127	162	127	140
FBgn0032923	CG9248	2L	199	112	123	100	838	474	847	953	473	866	351	320	1427	1498	1778	1466	610	424	533	456	394	532	536	506
FBgn0263351	AP-2mu	3R	229	141	187	156	1155	744	1156	1152	436	739	340	282	1150	1263	1335	1122	732	470	690	505	434	567	569	605
FBgn0004859	ci	4	714	425	435	463	5117	2669	4420	4988	34	63	23	21	112	128	115	103	204	117	181	158	30	32	34	29
FBgn0039169	Spps	3R	74	46	76	47	447	216	357	444	111	211	100	99	404	370	421	387	389	257	351	331	111	114	115	161
FBgn0032847	Taf13	2L	63	48	44	41	321	210	313	345	169	256	122	118	425	398	439	399	171	111	176	96	175	244	255	252
FBgn0085257	CG34228	2R	18	10	18	17	90	44	74	100	36	81	34	26	100	122	128	104	78	50	59	51	46	48	50	73
FBgn0028903	CG13243	2L	0	0	0	0	3	0	0	1	822	1311	694	662	3130	3036	3137	3007	1	0	0	1	1978	2677	2600	2781
FBgn0022709	Adk1	3L	15	10	13	11	82	49	67	96	467	700	312	326	1526	1490	1539	1529	116	84	89	111	750	1038	1075	1068
FBgn0053547	Rim	3R	10	2	6	9	51	19	51	60	31	50	39	34	129	97	139	127	6	0	0	0	50	74	83	78
FBgn0027780	Aasdh	2L	62	39	35	30	287	145	333	320	12	25	11	12	49	35	44	23	273	156	263	176	16	19	19	9
FBgn0016122	Acer	2L	40	30	36	28	243	119	208	229	950	1419	595	620	2664	2525	2745	2431	750	683	618	1503	2121	2618	2664	2791
FBgn0037721	CG9427	3R	2	1	1	0	5	6	6	4	2	2	1	1	7	3	2	3	1	4	3	5	42	35	25	29
FBgn0029970	Nek2	X	37	12	41	16	188	101	173	148	9	7	4	5	14	17	34	20	309	253	297	253	3	5	8	3
FBgn0027586	CG5867	2L	0	0	0	0	1	0	6	1	4	4	7	1	16	26	24	17	40	33	41	46	39	51	38	34
FBgn0031590	CG3702	2L	347	211	273	211	1854	1078	1731	1926	1665	2579	1138	1001	4686	4659	4829	4590	1414	990	1304	858	2586	3246	3151	3374
FBgn0033541	CG12934	2R	0	1	1	0	0	0	0	1	0	3	1	1	1	3	0	4	1	0	4	2	2	1	3	4
FBgn0040726	dpr1	2R	0	0	3	2	17	5	14	13	14	11	10	5	21	26	23	20	0	0	0	0	21	32	32	41
FBgn0035670	CG10472	3L	4	8	0	3	11	5	6	17	6	5	3	3	7	5	4	10	1	0	1	0	2	0	1	4
FBgn0037797	CG12420	3R	0	0	0	0	0	0	0	0	1	1	0	1	2	3	2	5	0	0	0	0	0	3	3	3
FBgn0034507	CG11192	2R	0	0	0	0	0	1	0	0	0	0	0	0	0	0	1	0	0	0	0	0	0	0	0	0
FBgn0003074	Pgi	2R	365	177	292	287	1596	1041	1585	1582	1731	3040	1373	1341	5938	5402	6238	5645	3034	2012	2698	2026	3552	4812	4688	4935
FBgn0011740	alpha-Man-IIa	3R	199	112	153	104	1096	659	950	1061	360	771	322	326	1131	1296	1444	1203	570	306	552	360	396	510	502	507
FBgn0003965	v	X	2	2	3	6	14	9	11	15	0	0	0	0	1	2	3	2	0	0	1	1	5	5	3	2
FBgn0038929	CG13408	3R	0	1	0	0	0	0	1	2	0	0	0	0	0	1	0	0	0	0	0	0	0	0	1	0
FBgn0039636	Atg14	3R	102	39	74	54	430	237	399	409	398	639	271	231	1067	1221	1213	1112	158	130	203	136	233	273	265	286
FBgn0053276	Urm1	3L	29	7	18	14	100	67	103	109	2	5	1	3	3	3	6	10	43	20	33	20	3	5	0	2
FBgn0031065	CG14234	X	0	0	0	0	1	0	0	0	0	1	0	1	2	1	1	2	0	0	1	0	0	0	0	2
FBgn0034179	CG6805	2R	144	58	126	80	692	393	683	710	63	81	40	33	145	196	180	148	132	74	137	86	41	62	67	50
FBgn0033980	Cyp6a20	2R	3	2	0	0	10	8	9	12	10	16	5	8	21	27	26	21	19	15	11	12	54	52	53	48
FBgn0243512	puc	3R	180	124	125	105	1050	616	1033	1144	74	129	47	45	177	201	206	210	349	301	365	367	55	74	87	83
FBgn0000287	salr	2L	0	0	0	0	1	0	3	1	190	275	151	130	720	596	694	656	5	1	1	0	670	836	868	873
FBgn0001077	ftz	3R	0	0	0	0	0	1	0	0	37	38	28	15	73	66	88	53	0	0	0	0	60	57	60	74
FBgn0036832	CG18223	3L	0	0	0	0	0	0	0	0	248	292	132	138	579	591	580	523	0	0	0	0	257	372	314	371
FBgn0037429	Osi19	3R	0	0	0	0	0	0	0	1	0	0	0	0	0	0	0	0	0	8	0	0	0	0	0	0
FBgn0034495	CG11788	2R	52	28	35	33	272	168	264	369	43	65	35	37	114	126	155	123	92	64	94	52	18	24	25	22
FBgn0260632	dl	2L	30	13	18	18	122	74	139	121	34	64	29	29	131	122	129	103	718	456	596	605	65	101	112	140
FBgn0261268	Cul3	2L	373	204	254	221	1897	1082	1606	1852	2663	5329	2521	2300	11116	9403	11294	10595	1294	823	1233	1024	8409	11565	11058	12013
FBgn0267384	Ubc7	X	173	108	112	98	779	467	793	873	312	446	236	225	851	905	977	829	534	343	453	393	310	370	352	377
FBgn0085210	CG34181	2L	0	0	0	0	1	0	0	0	178	254	141	131	609	585	613	492	0	0	0	0	164	194	155	210
FBgn0039942	CG17163	X	37	19	24	33	170	124	175	245	33	46	18	16	71	73	95	59	555	315	438	273	14	25	28	28
FBgn0039004	Nup133	3R	248	148	190	113	1214	714	1150	1232	305	561	258	230	1019	938	1145	1107	705	460	698	547	263	360	299	335
FBgn0011361	ND-ACP	3L	288	162	218	227	1483	833	1462	1596	509	726	348	289	1237	1472	1346	1112	1319	855	1079	882	455	594	597	632
FBgn0015872	Drip	2R	145	76	116	84	553	350	453	486	48	62	35	35	165	144	143	161	122	57	103	59	344	413	379	426
FBgn0031813	CG9527	2L	65	55	59	70	337	238	401	395	33	31	25	13	75	71	66	64	182	109	137	107	53	53	53	43
FBgn0037442	godzilla	3R	225	158	211	160	1494	847	1457	1567	454	735	354	363	1274	1411	1465	1350	767	521	750	651	617	817	744	857
FBgn0040466	Dlip2	3R	22	14	14	34	158	105	118	146	40	69	37	23	104	110	104	103	114	81	120	80	28	35	48	39
FBgn0000536	eas	X	73	43	62	47	516	282	498	593	189	331	132	119	625	581	583	579	445	287	368	255	279	412	389	454
FBgn0032814	CG10366	2L	101	44	77	34	414	218	335	417	162	286	145	108	506	491	614	520	279	192	211	201	248	301	285	325
FBgn0053702	CG33702	3L	0	0	0	0	0	0	0	0	0	0	0	0	0	0	0	0	0	0	0	0	0	0	0	0
FBgn0003525	stg	3R	1089	789	808	686	7602	3812	6478	6688	10	10	8	6	18	23	19	23	2221	1171	2140	1265	9	0	4	3
FBgn0033716	Den1	2R	106	62	72	70	544	276	464	519	719	1204	510	520	2008	2329	2042	1762	352	251	340	294	708	921	882	1013
FBgn0033844	bbc	2R	209	124	179	141	1329	711	1265	1407	447	788	383	348	1511	1549	1679	1414	975	601	840	670	653	824	782	899
FBgn0012058	Cdc27	3L	189	115	132	113	1047	654	990	1095	846	1687	832	715	3393	2992	3739	3201	1075	621	972	756	1500	1877	1942	2064
FBgn0035424	Larp4B	3L	655	356	353	312	3422	1950	3071	3299	1938	4000	2042	1779	8558	6968	9215	8105	1886	1029	1901	1432	3426	4387	4473	5189
FBgn0036618	Cpr72Eb	3L	0	0	2	0	6	4	4	4	1	0	0	0	1	0	1	0	0	0	0	0	0	4	3	1
FBgn0030086	CCT2	X	1259	808	947	733	6647	4104	6305	7392	981	1610	703	650	2650	3042	3094	2720	5318	3681	5226	4146	489	572	592	594
FBgn0001108	DCTN1-p150	3L	221	135	147	126	1099	766	1101	1280	462	904	397	354	1735	1643	1780	1562	1336	884	1316	919	653	783	801	765
FBgn0052547	CG32547	X	1	2	0	2	11	5	7	21	19	25	8	7	46	43	49	53	2	2	2	0	5	17	6	4
FBgn0000535	eag	X	1	1	1	1	17	4	9	26	2	6	1	2	3	11	9	6	0	1	2	4	4	4	3	4
FBgn0033905	CG18324	2R	31	30	37	34	227	103	199	247	26	55	25	18	82	83	98	82	83	45	90	52	24	20	24	29
FBgn0039492	CG6051	3R	184	126	115	108	1048	631	992	1161	782	1472	710	643	2907	2706	3292	2789	1251	781	1329	1028	1574	2108	2067	2260
FBgn0040309	Jafrac1	X	1008	574	702	615	4868	2767	4369	4940	195	288	131	124	457	558	481	407	6142	4007	5583	4214	333	401	367	352
FBgn0033337	CG8272	2R	17	16	19	18	114	53	133	140	209	406	193	188	792	806	858	775	189	124	159	120	431	496	480	579
FBgn0030108	Gr8a	X	0	0	0	0	2	1	1	0	0	1	0	1	2	0	1	0	0	0	0	0	1	0	0	2
FBgn0039555	mRpS22	3R	146	99	150	106	707	441	665	769	477	692	325	283	1015	1307	1309	1113	563	381	493	379	212	283	272	280
FBgn0054045	CG34045	2R	0	0	0	0	0	0	0	0	1	1	1	0	0	2	1	0	0	0	0	0	2	1	1	1
FBgn0039204	CG6607	3R	120	57	67	52	523	301	453	490	142	238	93	86	389	429	409	352	371	255	291	262	103	124	120	140
FBgn0085471	CG34442	2R	0	0	0	0	2	0	0	4	2	0	1	3	0	0	0	0	0	0	0	1	0	0	0	1
FBgn0030341	p24-1	X	170	86	127	119	781	489	695	914	186	297	126	120	456	489	499	496	529	396	537	371	211	184	194	215
FBgn0036772	CG5290	3L	74	35	44	31	321	202	293	349	79	170	101	55	257	312	310	245	433	324	400	278	83	121	113	134
FBgn0030186	CG2962	X	0	0	0	0	3	1	2	1	0	5	0	0	5	8	18	8	0	0	0	0	2	1	1	0
FBgn0043792	CG30427	2R	0	0	0	0	0	0	1	2	1	2	0	2	1	4	2	3	1	0	0	0	3	5	2	2
FBgn0026263	bip1	3L	124	73	65	74	563	344	452	578	28	36	16	13	56	49	68	50	370	228	364	256	47	56	66	67
FBgn0032055	CG13091	2L	0	0	1	0	8	4	1	3	14	26	9	14	37	61	49	58	1	0	2	2	30	27	19	31
FBgn0039900	Syt7	4	5	5	2	4	24	14	13	27	7	4	1	0	15	8	13	10	7	6	2	7	2	1	4	3
FBgn0043796	CG12219	X	55	44	59	41	369	203	292	307	150	222	101	97	351	304	434	338	345	186	281	191	106	160	155	173
FBgn0085426	Rgk3	2R	1	0	0	0	0	0	3	4	3	4	6	1	11	10	20	17	25	15	15	12	20	34	32	42
FBgn0035699	CG13300	3L	63	38	50	44	440	231	384	447	3	7	4	2	7	21	9	12	14	10	19	15	3	2	3	4
FBgn0266347	nAChRalpha4	3L	2	2	0	0	23	6	29	30	19	52	22	17	87	75	78	76	152	88	158	104	45	61	50	69
FBgn0033480	mRpL42	2R	54	36	37	53	246	180	289	347	173	230	105	114	385	457	470	421	210	175	185	159	100	106	107	98
FBgn0028848	Gpo3	2L	0	0	0	1	17	0	0	0	1576	2365	1129	1014	5314	4901	5531	5135	3	0	1	2	4958	6300	6138	6731
FBgn0037283	CG14658	3R	0	0	0	1	13	0	0	0	1052	1582	785	731	3098	3009	3380	2962	1	0	1	4	1699	2379	2170	2238
FBgn0030615	Cyp4s3	X	2	5	16	20	15	10	28	25	1	1	1	0	1	2	1	2	144	82	179	67	4	1	2	2
FBgn0032846	Pyroxd1	2L	50	30	32	38	224	132	233	281	97	174	68	65	261	280	329	269	128	95	108	96	78	110	136	111
FBgn0033277	CG14760	2R	0	0	0	1	0	0	0	1	1	1	1	0	2	2	3	0	0	0	0	0	2	0	0	2
FBgn0036627	Gagr	3L	3	4	0	3	14	7	21	25	6	4	2	0	5	8	11	6	1	0	1	0	0	3	1	2
FBgn0038473	Ns1	3R	203	137	123	163	885	661	988	1250	141	242	100	95	435	506	505	454	1250	903	1042	964	148	166	185	190
FBgn0028695	Rpn1	3L	805	464	629	482	4243	2539	3739	4071	916	1721	887	786	3330	3173	3354	3265	3029	2160	2849	2307	957	1260	1269	1287
FBgn0261625	GLS	2R	35	34	45	56	179	62	219	184	765	1292	585	575	2462	2318	2694	2342	346	250	458	269	1269	1642	1644	1721
FBgn0036945	Ssk	3L	2	0	0	2	7	4	7	11	8	15	3	6	18	28	18	21	8	2	5	3	53	37	43	46
FBgn0037376	Hat1	3R	180	123	158	147	1206	668	985	1159	805	1311	590	591	2639	2606	2820	2519	716	503	657	445	818	1086	1050	1085
FBgn0034846	CG9863	2R	0	0	0	0	2	0	0	0	479	620	223	213	1067	1219	1086	1073	0	0	0	0	697	917	838	940
FBgn0041240	Gr57a	2R	0	0	0	0	0	0	0	0	0	0	0	0	0	0	0	0	0	0	0	0	0	0	2	0
FBgn0052407	CG32407	3L	2	1	0	5	5	6	18	2	62	103	45	41	156	169	185	140	7	1	2	8	129	185	165	157
FBgn0044020	Roc2	2R	87	48	61	63	414	261	419	513	36	56	20	21	113	107	124	93	148	107	124	115	23	43	47	34
FBgn0024183	vig	2L	695	412	477	413	3532	2276	3493	3988	652	1213	607	529	2718	2154	2722	2591	725	457	655	563	2425	3302	3037	3452
FBgn0032406	CG14947	2L	0	0	0	0	0	0	0	0	0	3	0	0	3	4	0	4	0	0	0	0	0	2	0	0
FBgn0038957	CG7059	3R	4	4	4	1	30	11	23	29	708	1079	555	462	2420	2247	2243	2367	16	14	9	15	1265	1772	1653	1760
FBgn0025681	CG3558	2L	188	121	124	105	992	584	943	1065	729	1424	639	643	2709	2399	3065	2739	687	355	682	517	513	629	629	781
FBgn0036725	CG18265	3L	0	0	0	0	0	0	3	0	0	0	0	0	0	0	0	1	0	0	0	0	1	5	2	4
FBgn0039889	Arl4	4	74	54	82	57	544	302	462	559	140	286	128	133	549	573	604	563	416	219	313	220	91	111	137	166
FBgn0033524	Cyp49a1	2R	0	0	0	0	2	1	4	2	26	51	25	24	108	95	95	86	0	0	0	0	134	179	170	195
FBgn0261988	Gprk2	3R	230	153	164	134	1719	952	1382	1697	103	206	105	87	401	360	435	368	716	456	714	557	130	139	123	167
FBgn0031873	Gas41	2L	63	42	43	35	255	159	228	341	72	105	48	45	150	212	191	162	118	73	84	72	35	54	48	62
FBgn0036886	CG9300	3L	74	44	58	64	365	234	388	444	195	353	125	142	562	596	578	562	765	514	752	652	182	215	223	228
FBgn0031690	CG7742	2L	0	0	0	0	21	2	1	2	1035	1852	890	818	3694	3384	4040	3640	0	0	0	3	2598	3293	3137	3416
FBgn0020880	CG7179	2L	0	0	0	0	0	0	0	0	0	0	2	1	0	3	0	1	0	0	0	0	1	0	0	2
FBgn0036893	PIG-F	3L	46	37	30	38	242	144	249	265	235	358	160	136	572	645	651	623	181	128	179	116	83	138	149	159
FBgn0002736	mago	2R	218	157	140	163	1327	835	1198	1388	129	224	101	97	335	423	418	412	396	273	366	263	64	65	102	97
FBgn0260653	serp	3L	1	0	0	0	1	2	8	0	43	72	31	20	108	113	111	113	6	4	3	7	36	60	46	44
FBgn0032913	CG9259	2L	1	3	1	0	3	1	1	7	3	6	2	3	12	17	17	16	0	0	0	0	33	37	54	99
FBgn0039593	Sid	3R	8	19	119	62	168	136	224	152	1	1	3	0	17	3	8	7	0	0	0	0	0	0	0	0
FBgn0039767	CG2218	3R	298	156	222	195	1492	917	1374	1493	528	895	448	433	1786	1660	2029	1778	1028	688	939	663	584	659	733	652
FBgn0053481	dpr7	4	0	0	0	0	1	1	2	0	6	9	2	2	14	13	13	6	0	0	0	1	3	5	4	4
FBgn0014135	bnl	3R	54	15	42	30	232	173	223	299	57	91	52	32	133	179	199	167	5	6	5	3	45	55	61	95
FBgn0085245	CG34216	2R	5	4	6	1	36	10	36	24	57	110	55	45	194	187	230	165	84	61	79	60	160	209	200	200
FBgn0051368	CG31368	3R	281	157	191	184	1335	812	1294	1440	119	232	85	103	370	396	421	404	668	493	712	488	139	183	171	167
FBgn0033140	CG12836	2R	0	0	0	0	0	0	0	0	0	0	0	0	0	0	1	1	0	0	0	0	0	0	0	0
FBgn0040364	CG11378	X	1	1	2	0	3	3	3	0	94	122	51	56	187	223	224	153	121	80	138	132	92	123	131	124
FBgn0261004	asl	3R	159	92	106	101	836	535	777	884	425	824	493	374	1711	1444	1812	1706	785	493	654	512	695	879	880	918
FBgn0004872	piwi	2L	1163	721	769	683	6057	3504	5411	5931	48	76	38	41	140	144	158	122	2288	1476	2124	1877	52	59	68	96
FBgn0032144	CG17633	2L	2	9	0	5	12	5	11	7	0	2	0	1	2	1	1	0	0	0	0	0	5	0	2	2
FBgn0051773	CG31773	2L	0	0	0	0	15	0	0	0	1364	2324	1086	1087	5179	4250	4957	4913	0	1	2	1	3785	5225	4891	5260
FBgn0037297	CG1116	3R	78	51	97	46	370	191	339	347	202	315	201	154	717	612	725	688	245	165	204	164	142	202	169	183
FBgn0019957	ND-42	3R	308	186	189	184	1517	950	1383	1665	1079	1519	730	716	2873	3238	3622	3178	1236	929	1204	983	803	1099	1047	1133
FBgn0029629	eIF3g1	X	598	351	376	346	2512	1533	2446	2760	185	351	155	165	545	639	628	535	2021	1552	1819	1745	151	192	200	222
FBgn0032000	CG8372	2L	96	60	120	86	485	305	442	517	214	374	178	162	626	698	768	655	237	183	249	193	231	237	228	261
FBgn0033326	CG14743	2R	0	0	0	0	0	0	0	0	89	168	76	67	297	286	332	308	0	0	0	1	104	95	111	118
FBgn0035499	Chd64	3L	411	339	416	392	2016	997	1922	1757	274	343	125	143	500	649	544	486	1168	824	981	1024	547	744	636	665
FBgn0003326	sca	2R	0	0	0	0	1	1	3	6	0	0	0	1	1	3	1	0	4	2	1	2	8	8	2	5
FBgn0008635	betaCOP	X	550	332	389	321	2698	1791	2473	2884	346	554	264	265	930	1097	1148	1012	1361	760	1249	1016	407	446	513	512
FBgn0029905	Nf-YC	X	142	79	83	81	568	341	503	525	70	179	79	49	241	217	295	228	625	369	662	518	58	58	81	113
FBgn0034464	CG11018	2R	0	0	0	0	7	0	0	0	921	1586	682	689	2792	2765	2720	2584	5	1	7	3	1624	2248	2041	2545
FBgn0031729	CG12511	2L	0	0	0	0	0	0	0	0	77	104	49	42	260	267	240	233	0	0	2	1	195	248	214	227
FBgn0035575	CG7509	3L	0	1	0	0	1	2	2	1	4	3	0	2	9	14	23	20	4	2	0	3	8	4	7	8
FBgn0032876	Cen	2L	101	46	65	53	455	306	468	525	72	185	88	62	276	318	312	282	1291	853	1281	950	94	127	97	110
FBgn0035734	CG14823	3L	0	0	0	2	0	0	0	0	2	1	0	4	4	4	10	9	0	0	0	0	12	14	9	17
FBgn0283471	wupA	X	0	0	0	0	1	2	1	4	0	1	1	0	1	3	2	0	256	160	211	196	103	147	147	170
FBgn0031914	CG5973	2L	2	0	0	0	4	2	4	5	66	84	32	34	128	129	146	163	99	293	364	118	17	15	18	19
FBgn0262966	CG43277	2R	0	0	0	0	2	0	1	0	273	412	174	143	608	667	713	629	0	0	0	1	541	748	640	667
FBgn0032799	CG10166	2L	99	59	68	50	365	251	346	434	193	299	98	111	444	529	453	449	306	194	239	181	194	223	243	305
FBgn0037976	Tk	3R	0	0	0	0	0	0	0	0	3	2	2	2	4	2	0	8	0	0	0	0	0	1	4	0
FBgn0033699	RpS11	2R	3529	2290	2878	2608	16385	9219	14712	18060	1277	1712	727	679	2663	3417	3161	2281	14008	10489	11796	11564	843	1130	954	960
FBgn0029727	CG6978	X	0	0	0	0	0	0	0	0	93	132	73	59	227	282	353	296	0	0	0	0	70	78	68	78
FBgn0031347	CG10869	2L	2	0	0	3	50	4	4	5	3885	6853	3371	3008	14629	13214	15606	14279	2	4	5	9	9205	12094	11830	12226
FBgn0032276	CG17098	2L	0	1	0	0	15	0	0	0	2353	4045	2051	1879	8555	7800	8804	8108	0	0	0	0	4466	5952	5559	6107
FBgn0000404	CycA	3L	476	261	312	255	2821	1646	2602	2776	687	1219	535	510	2323	2115	2657	2422	9293	5794	8704	5834	698	922	874	950
FBgn0032503	CG16825	2L	0	0	0	0	4	0	0	0	892	1044	459	450	1945	2187	2221	1939	0	0	0	0	643	763	781	788
FBgn0002887	mus201	2L	55	30	35	44	324	187	286	350	183	407	181	187	725	622	881	800	423	287	420	283	199	244	232	208
FBgn0050010	CG30010	2R	14	11	33	19	66	49	80	71	4	11	5	5	24	18	21	14	38	23	39	21	8	11	6	7
FBgn0010339	128up	2R	199	123	142	154	953	608	967	1090	511	901	403	378	1468	1577	1746	1410	1200	875	1034	906	400	472	509	564
FBgn0037102	CRIF	3L	81	38	38	56	290	210	307	360	92	206	90	78	298	349	379	283	254	211	254	191	101	123	127	142
FBgn0033467	Pdrg1	2R	19	9	10	12	79	60	94	84	47	59	28	31	93	108	105	100	54	40	58	37	20	25	38	21
FBgn0033168	CG11145	2R	0	0	0	0	4	0	0	0	339	532	251	233	1023	1018	1011	795	0	2	0	0	627	861	813	842
FBgn0010424	TpnC73F	3L	0	1	2	0	3	0	1	5	1	1	1	0	1	0	0	2	224	186	203	230	16	13	21	19
FBgn0032845	CG10747	2L	19	16	29	17	116	51	120	165	26	42	13	22	69	85	88	90	92	71	106	59	48	42	52	52
FBgn0031295	CG4375	2L	0	0	0	0	13	0	0	1	2518	3624	1649	1507	7965	8016	7806	6882	0	0	2	0	1641	2158	2039	2189
FBgn0283666	Rap2l	2R	113	50	65	81	558	365	505	568	353	643	295	263	1145	1209	1242	1093	327	244	286	230	379	393	436	466
FBgn0284084	wg	2L	0	0	0	0	0	0	1	0	4	12	5	3	12	24	36	18	0	0	0	0	13	8	9	7
FBgn0262717	Skeletor	3R	0	1	0	3	3	1	8	1	4	7	6	7	38	12	30	20	0	5	2	2	3	3	6	9
FBgn0041243	Gr43a	2R	1	0	0	0	4	0	4	8	4	5	0	3	6	5	4	5	2	0	0	1	0	2	2	4
FBgn0053703	CG33703	3L	0	0	0	0	0	0	0	0	0	0	0	0	0	0	0	1	0	0	0	0	0	0	0	1
FBgn0003390	shf	X	135	60	113	112	875	563	779	958	8	14	0	2	20	24	26	12	17	15	11	19	22	43	38	21
FBgn0019932	SamDC	2L	57	29	52	40	367	220	329	403	276	417	193	155	707	812	866	699	172	96	119	108	93	109	98	139
FBgn0263603	Zn72D	3L	373	243	265	233	2191	1201	1926	2286	424	822	426	322	1308	1393	1504	1335	909	574	904	748	486	566	664	709
FBgn0037347	CG1427	3R	74	52	52	63	415	223	402	444	204	338	167	181	588	675	775	629	340	166	213	198	200	269	263	306
FBgn0051010	CG31010	3R	1	0	0	0	5	0	0	1	548	933	414	399	2021	1849	1991	1921	0	0	2	1	1189	1732	1588	1796
FBgn0001404	egh	X	188	148	166	148	1128	662	1119	1160	119	244	100	79	381	396	352	348	1078	685	972	749	158	221	190	202
FBgn0000455	Dip-C	3R	139	72	130	105	698	449	682	728	241	327	147	140	585	654	697	624	454	272	394	321	221	330	305	302
FBgn0024491	Bin1	3R	160	82	93	119	759	452	725	776	89	125	66	49	203	239	215	201	230	152	218	176	50	44	63	51
FBgn0032395	Wdr81	2L	69	44	63	35	396	198	355	362	58	141	60	50	305	286	343	292	224	130	214	150	97	84	112	123
FBgn0000810	fs(1)K10	X	97	63	85	82	499	292	497	529	149	279	124	122	425	513	507	414	802	536	693	570	120	125	153	189
FBgn0002440	l(3)mbn	3L	0	0	0	0	0	0	2	0	4	6	5	0	3	7	10	6	0	0	0	0	2	8	3	5
FBgn0039676	ppk20	3R	0	0	0	0	0	0	0	0	0	5	0	2	0	7	1	3	0	1	0	0	4	8	5	7
FBgn0038272	CG7265	3R	118	74	90	92	517	308	520	606	145	197	75	86	340	363	401	321	295	212	278	187	80	109	97	97
FBgn0052506	CG32506	X	7	7	4	8	57	23	51	67	4	2	3	6	7	10	4	9	0	3	2	1	29	34	33	39
FBgn0029514	312	3L	29	34	17	14	157	113	187	204	149	239	101	98	351	455	469	417	127	96	129	102	99	119	105	137
FBgn0032003	CG8349	2L	0	0	0	0	5	0	0	1	543	733	301	327	1422	1643	1604	1562	0	0	0	2	1044	1311	1326	1432
FBgn0033785	Sans	2R	35	27	14	15	145	92	164	173	68	117	48	47	188	172	221	185	78	54	80	70	76	99	93	98
FBgn0010341	Cdc42	X	814	541	738	677	4188	2504	3978	4112	226	282	116	137	450	513	472	464	1781	1054	1530	1297	280	327	321	341
FBgn0034486	CG13869	2R	0	0	0	0	0	0	0	0	2	3	1	1	2	5	5	5	0	0	0	0	0	3	2	4
FBgn0034588	CG9394	2R	0	1	0	0	0	0	0	0	0	0	0	1	0	0	0	0	17	6	14	7	0	0	0	0
FBgn0033392	CG8027	2R	19	6	15	11	96	71	112	112	85	189	81	59	308	281	332	325	338	204	315	239	70	73	91	80
FBgn0036545	GXIVsPLA2	3L	35	25	31	28	191	112	189	248	85	137	64	71	193	241	241	241	180	111	170	125	66	55	70	69
FBgn0035866	Arl5	3L	72	24	47	44	346	207	362	369	79	159	71	65	253	276	306	252	406	292	393	318	75	91	88	113
FBgn0000075	amd	2L	36	29	26	28	184	100	151	172	0	1	1	0	8	5	0	5	15	73	118	0	15	21	9	16
FBgn0264075	tgo	3R	212	140	170	126	1105	666	1034	1040	184	352	214	165	577	579	631	575	634	368	602	486	185	236	243	284
FBgn0264393	CG43841	X	0	0	0	0	0	0	0	0	0	0	0	0	0	0	0	0	0	0	0	0	0	0	0	0
FBgn0264324	spg	3R	49	32	45	35	353	208	340	323	40	77	50	31	133	131	140	137	721	422	677	553	87	99	133	132
FBgn0030600	hiw	X	87	43	37	20	400	207	368	444	143	244	112	106	583	428	725	692	12	11	17	18	115	157	142	191
FBgn0043841	vir-1	2L	104	74	268	175	639	454	844	748	195	259	115	125	459	543	435	403	209	188	216	228	693	818	713	768
FBgn0031603	CG15432	2L	54	30	37	48	300	174	250	344	59	93	29	58	154	140	160	119	64	47	71	51	58	75	68	62
FBgn0035455	CG10862	3L	0	0	0	0	21	0	0	0	1666	2428	1166	1093	4270	4335	4532	3906	0	0	3	3	2088	2950	2786	2930
FBgn0036846	MESR6	3L	104	47	99	87	461	364	485	615	93	162	68	50	281	309	250	235	237	162	194	185	59	89	87	107
FBgn0033761	CG8778	2R	129	63	89	77	582	379	548	642	69	106	44	51	153	223	165	166	448	270	345	320	56	65	52	65
FBgn0034091	mrj	2R	147	63	75	99	794	525	773	816	1395	2604	1114	1097	4630	4177	4587	4277	906	544	712	610	3356	4357	4209	4881
FBgn0036004	Jarid2	3L	447	257	252	234	2311	1240	2011	2276	108	197	103	70	363	363	400	360	2564	1317	2641	1878	146	167	209	226
FBgn0029121	Sras	3L	51	19	35	24	204	148	206	223	73	100	59	40	171	241	215	185	114	99	133	97	64	75	74	69
FBgn0030791	CG9132	X	296	162	214	172	1625	1006	1464	1543	116	178	93	68	349	351	378	358	635	446	608	540	91	115	123	140
FBgn0264895	RapGAP1	2L	84	60	61	59	473	249	451	477	25	51	23	29	96	104	108	104	564	373	611	401	135	167	139	196
FBgn0022740	HLH54F	2R	0	0	0	0	0	0	0	0	12	18	6	11	37	33	37	54	0	1	0	0	39	57	41	51
FBgn0031784	CG9222	2L	1	0	0	0	6	0	4	0	926	1419	618	621	2819	2851	2949	2719	1	0	1	0	1808	2328	2273	2441
FBgn0037082	CG5664	3L	66	40	45	43	432	195	381	447	333	597	268	212	1051	1108	1363	1193	185	126	185	134	314	353	319	417
FBgn0011230	poe	2L	1089	623	617	450	5814	3275	5502	5951	2285	4948	2497	2123	12838	9454	13430	11373	5941	3308	5686	4758	5692	8492	8272	7937
FBgn0029911	CG14435	X	140	78	98	75	618	377	584	674	94	174	63	92	314	281	292	276	491	337	454	315	109	147	142	134
FBgn0032692	IFT46	2L	0	0	0	0	0	2	0	0	0	1	1	0	3	2	2	0	0	0	0	0	1	1	1	2
FBgn0052667	ssp7	X	0	7	1	6	8	2	6	3	0	0	0	0	0	2	0	1	5	0	3	3	8	5	4	7
FBgn0037843	CG4511	3R	253	150	181	201	1215	718	1103	1203	922	1679	842	785	3382	3029	3277	3061	1318	800	1172	844	1110	1389	1322	1718
FBgn0264975	Nrg	X	596	371	374	330	3079	1648	2840	3229	421	839	412	395	1335	1311	1533	1330	809	503	868	700	553	611	615	724
FBgn0052271	CG32271	3L	0	0	0	0	0	0	1	0	0	0	0	0	0	0	0	1	0	0	0	0	0	0	0	0
FBgn0032217	CG4972	2L	262	151	167	142	1503	954	1396	1529	473	891	394	415	1647	1651	1903	1566	1260	862	1159	848	481	628	651	673
FBgn0029155	Men-b	3R	161	113	108	91	945	484	877	924	1040	1846	840	764	3138	3070	3526	3173	1305	925	1214	1076	1039	1202	1270	1475
FBgn0032707	CG10348	2L	0	0	0	0	4	0	0	1	218	413	196	178	713	636	870	765	0	0	1	0	186	246	226	244
FBgn0033793	CG3955	2R	5	2	3	2	14	11	14	13	245	387	169	153	594	618	677	550	0	0	0	0	363	365	369	360
FBgn0030321	CG1703	X	339	150	196	167	1646	998	1638	1714	384	696	357	316	1495	1381	1490	1373	2106	1591	2015	1614	807	896	876	973
FBgn0026199	myo	4	205	128	103	171	1417	775	1230	1452	25	25	14	8	63	87	63	64	258	139	234	138	38	41	34	32
FBgn0027537	Nup93-1	X	333	245	316	234	2109	1287	1886	2238	330	522	239	258	1031	1008	1138	1137	1222	753	1237	1008	179	221	230	255
FBgn0037169	CG11404	3L	0	0	0	0	6	0	0	0	650	1034	446	477	1800	1825	2084	1774	0	0	0	0	557	664	569	779
FBgn0267435	chp	3R	14	10	20	17	67	55	69	92	13	13	10	4	24	21	28	22	7	5	4	1	9	11	19	5
FBgn0032840	sNPF	2L	0	0	0	0	0	0	0	0	0	1	0	0	0	1	3	0	1	0	0	0	0	2	0	0
FBgn0027054	CSN4	2R	212	137	194	151	1170	790	1081	1266	449	629	293	284	1113	1243	1362	1186	726	530	692	553	328	483	446	475
FBgn0050026	CG30026	2R	0	0	3	0	5	1	2	2	1	2	1	2	3	0	3	0	38	20	38	42	157	194	131	178
FBgn0036985	zye	3L	0	0	0	0	4	0	4	3	1	1	0	2	1	5	2	4	0	0	0	0	1	8	7	5
FBgn0284435	tyn	X	67	37	30	32	360	172	331	336	17	31	18	13	71	53	57	37	126	24	78	43	33	39	32	35
FBgn0263773	fok	2L	38	43	94	87	437	281	389	406	29	26	14	19	60	55	56	44	1409	850	1335	1213	95	101	82	84
FBgn0053459	CG33459	2R	0	0	2	0	2	4	7	3	0	0	0	1	0	0	1	0	0	0	0	0	1	0	0	0
FBgn0010350	Cds	3L	75	40	52	55	497	258	431	473	928	1468	670	662	2528	2567	2848	2449	476	301	420	324	1014	1309	1213	1405
FBgn0035815	Snmp2	3L	0	0	0	0	0	1	1	0	1	1	0	0	5	0	4	5	0	0	0	0	3	6	5	6
FBgn0037719	bocks	3R	73	44	54	44	401	248	367	382	133	244	107	106	364	365	411	337	341	236	319	241	108	142	139	170
FBgn0005672	spi	2L	631	360	441	376	2915	1772	3028	3224	221	384	168	143	653	640	648	551	410	240	306	298	169	209	244	293
FBgn0040056	CG17698	3L	24	19	20	35	176	93	185	207	7	18	6	5	25	42	48	25	465	277	378	309	15	24	23	25
FBgn0261803	CG42749	X	2	0	4	6	35	12	62	22	0	1	0	2	5	3	8	2	12	5	7	7	3	1	2	1
FBgn0014127	barr	2L	251	127	211	118	1278	719	1101	1179	577	1015	564	507	2196	1953	2360	2037	471	343	531	362	707	889	943	970
FBgn0043012	AP-2sigma	3R	146	74	101	100	608	465	706	728	106	167	75	64	255	285	288	289	380	222	291	234	78	110	127	127
FBgn0266721	gammaSnap2	3R	0	0	0	0	1	0	6	2	12	40	26	19	81	82	90	74	0	0	0	0	16	22	22	25
FBgn0038773	CG10887	3R	0	0	0	0	8	0	2	0	519	915	406	380	1471	1616	1657	1416	1	0	3	1	302	421	449	458
FBgn0031426	CG18641	2L	0	0	0	0	0	0	0	0	54	98	28	38	201	172	227	211	0	0	0	2	72	73	78	49
FBgn0037918	CG6791	3R	211	119	159	128	1189	723	1053	1236	280	497	238	186	904	844	1059	878	554	347	618	401	213	266	278	320
FBgn0023489	Pph13	2L	1	0	0	0	4	0	7	3	0	1	1	1	2	2	3	1	0	0	0	0	0	0	0	0
FBgn0035704	Vps8	3L	66	45	53	31	365	170	320	345	275	557	266	254	1166	1053	1231	1065	453	265	399	319	797	1050	1015	1032
FBgn0002778	mnd	3L	86	43	49	48	390	233	365	515	5	9	2	4	8	13	13	22	1003	549	903	562	15	40	21	28
FBgn0262541	CG43095	3R	0	0	0	0	0	0	0	0	0	0	0	0	0	0	0	0	0	0	0	0	0	0	0	0
FBgn0021944	Coprox	2L	155	96	105	116	660	409	703	764	756	1129	472	547	2038	2161	2318	2204	584	394	504	410	617	897	864	860
FBgn0041237	Gr58c	2R	0	0	0	0	0	0	0	0	0	0	0	0	0	0	0	0	0	0	0	0	0	0	0	0
FBgn0266421	RPA3	X	151	72	102	93	674	415	695	748	61	97	36	38	139	165	128	118	252	167	190	165	36	34	41	29
FBgn0266557	kis	2L	2043	1407	1081	968	12718	6630	11759	13171	795	1647	812	703	3752	3139	4076	3615	8477	4886	8481	5502	1428	1854	1979	2179
FBgn0267976	Tim23	2L	289	154	205	144	1608	1015	1548	1597	952	1665	799	704	3193	3219	3484	2887	1390	944	1158	937	1555	1833	1704	1967
FBgn0028487	f-cup	3R	49	22	27	14	207	100	176	209	1270	2330	1078	1011	5006	4249	5069	4368	242	149	233	152	4164	4645	5121	5852
FBgn0029697	CG15570	X	0	0	0	0	1	0	1	0	9	14	4	7	24	18	38	29	8618	3622	2371	4478	30	27	30	30
FBgn0030858	IntS2	X	165	103	115	118	830	526	734	868	132	236	101	88	405	444	483	385	617	444	608	494	115	135	149	173
FBgn0032139	CG13116	2L	0	1	0	4	1	8	3	3	1	1	0	0	0	1	1	0	12	8	6	8	12	11	11	9
FBgn0035691	CG7386	3L	13	7	10	14	47	28	31	48	215	398	199	168	684	734	813	698	40	20	35	27	181	237	228	220
FBgn0015381	dsf	2L	0	0	0	0	0	0	0	0	3	6	1	0	13	6	17	7	0	0	0	0	10	6	4	5
FBgn0004108	Nrt	3L	1931	1226	1432	1304	12084	7479	10327	11955	59	117	44	47	207	227	229	207	259	166	221	204	46	62	62	70
FBgn0034008	CG8152	2R	29	17	19	8	151	94	123	141	111	169	51	64	228	275	247	239	150	121	140	117	64	75	84	93
FBgn0040357	CG14624	X	0	0	0	0	0	0	0	0	0	0	0	0	0	0	0	0	3	3	1	8	0	0	0	0
FBgn0037070	CG11309	3L	50	31	48	37	288	190	285	305	59	101	44	31	161	192	195	183	276	164	202	212	44	51	48	70
FBgn0030087	CG7766	X	304	175	221	173	1457	898	1459	1594	101	175	76	85	358	385	381	318	1254	772	1290	953	178	199	199	209
FBgn0037563	CG11672	3R	0	0	0	0	0	0	0	0	0	0	0	0	0	1	0	0	0	0	0	0	0	0	0	0
FBgn0039844	CG1607	3R	11	20	85	33	223	191	179	229	16	10	6	5	38	22	33	33	4	3	4	4	4	13	7	7
FBgn0040565	CG7606	3R	1	0	0	0	0	0	3	3	1	2	0	0	0	1	3	0	0	0	0	0	1	1	0	0
FBgn0030991	CG7453	X	455	240	327	316	1955	1251	1917	2061	516	1023	476	442	2003	1755	2086	1808	946	526	779	701	886	1167	1109	1326
FBgn0034808	CG9896	2R	4	2	1	0	18	15	10	26	1	0	2	1	3	4	4	0	316	200	255	245	2	4	3	3
FBgn0039832	CG15563	3R	0	0	0	0	2	0	1	1	57	74	47	35	171	145	153	168	0	0	0	1	2	7	9	4
FBgn0038846	CG5697	3R	9	5	7	8	72	85	40	66	24	35	24	6	60	52	73	63	0	0	0	1	63	108	79	94
FBgn0019985	mGluR	4	13	7	14	17	117	50	102	147	1	0	0	0	4	1	3	2	46	52	30	20	0	0	1	1
FBgn0046294	CG12699	2R	0	0	0	5	149	1	2	0	10092	17080	8019	7646	38317	36202	39456	33684	4	6	5	4	24063	31208	29989	33553
FBgn0020248	stet	3L	44	21	31	22	263	131	175	262	6	16	5	4	14	28	24	22	967	620	735	682	21	28	25	27
FBgn0038054	CG5509	3R	0	1	0	0	10	1	1	2	371	621	274	278	1273	1237	1288	1179	0	0	0	0	277	311	340	408
FBgn0036287	CG10663	3L	37	17	23	18	133	95	113	194	17	19	5	5	42	31	25	17	2	1	1	4	2	7	7	10
FBgn0086912	mbm	2L	76	44	55	57	402	266	457	594	53	71	50	40	164	167	170	131	1237	919	1119	950	55	77	88	76
FBgn0011706	rpr	3L	1	3	0	0	12	4	14	11	0	0	0	1	1	1	1	2	4	0	0	5	20	18	14	27
FBgn0039707	Prtl99C	3R	0	0	0	0	7	0	1	0	697	1112	550	531	2126	2021	2274	1964	3	0	0	0	1232	1828	1575	1921
FBgn0031746	CG9029	2L	0	0	0	0	0	0	0	0	0	2	0	0	1	1	0	0	0	0	0	0	0	0	1	1
FBgn0259680	Pkcdelta	X	1	1	0	0	3	2	0	4	1	1	0	1	2	1	1	6	28	28	29	31	10	11	7	9
FBgn0011604	Iswi	2R	613	351	389	290	3122	1951	2929	3136	1077	2148	1096	980	4517	3647	5074	4697	1214	945	1311	986	1306	1753	1678	1955
FBgn0039136	CG5902	3R	327	185	241	213	1612	1064	1547	1793	182	310	119	118	541	601	547	508	517	345	429	365	179	217	228	256
FBgn0032525	Hsp60D	2L	0	0	0	1	12	0	0	0	1651	1928	845	794	3897	4389	4476	4053	1	0	2	2	2555	3241	3330	3396
FBgn0037295	dpr16	3R	1	0	0	0	5	0	5	3	158	239	142	116	446	461	592	509	0	0	0	0	106	103	128	137
FBgn0053554	Nipped-A	2R	498	292	326	291	3988	2136	3554	4057	134	341	160	138	821	792	820	627	1283	530	980	655	114	180	180	192
FBgn0034096	CG7786	2R	0	0	0	0	0	0	0	0	0	0	0	0	0	0	0	0	0	0	0	0	0	0	0	0
FBgn0051870	CG31870	2L	0	0	0	0	10	0	0	0	2739	2807	1100	1135	4262	5504	4588	3506	0	1	0	0	2306	3166	2885	3007
FBgn0024975	CG2712	X	33	15	20	18	129	81	120	141	67	125	51	46	208	184	242	198	168	102	135	117	79	84	82	95
FBgn0035582	CG13705	3L	0	0	0	0	0	0	0	1	14	29	10	3	67	37	49	57	0	0	1	0	38	28	37	33
FBgn0016061	side	3R	0	0	1	2	2	3	1	1	4	9	6	7	13	14	17	16	20	4	5	16	7	14	11	13
FBgn0004432	Cyp1	X	2193	1442	1887	1593	12341	7828	11962	13374	697	1077	513	467	2032	2272	2228	2123	12862	8269	10952	9248	593	720	701	717
FBgn0062413	Ctr1A	X	65	32	53	62	376	195	320	345	37	40	21	10	79	104	92	88	255	168	232	206	114	99	134	147
FBgn0030037	Miga	X	113	77	114	77	657	427	675	781	319	558	241	230	998	944	1110	977	963	643	882	713	349	467	502	492
FBgn0032150	CG13123	2L	24	14	19	11	90	52	89	116	39	54	28	24	104	120	104	109	81	56	57	49	79	88	99	105
FBgn0003227	rec	3R	61	21	38	24	257	146	262	279	20	40	23	16	58	81	99	72	124	78	102	77	12	14	22	16
FBgn0002901	mus304	3L	45	22	26	15	218	131	195	251	225	447	221	192	838	817	965	804	188	163	210	156	214	249	303	282
FBgn0016726	RpL29	2R	1899	1239	1204	1586	9390	5587	8502	10787	1134	1436	566	563	1906	2202	2107	1704	6877	5174	5713	5716	476	656	555	508
FBgn0028648	mRpL50	3L	66	47	49	46	243	144	219	266	112	229	121	104	285	318	342	263	281	196	256	230	110	128	125	129
FBgn0051008	CG31008	3R	0	0	0	0	3	0	0	0	276	452	205	184	827	899	826	806	0	0	0	0	660	957	884	916
FBgn0037101	CG7634	3L	0	0	0	0	8	1	0	1	839	1500	663	654	2990	2867	2951	2712	0	0	0	2	2777	3761	3579	3697
FBgn0283535	Vha26	3R	610	338	404	408	3112	1765	2884	2954	1349	2347	1047	955	4264	4470	4807	4197	4062	2335	3399	2611	1591	1963	1891	2221
FBgn0004516	Gad1	3L	0	0	0	0	0	0	1	0	0	2	9	1	11	8	15	14	0	0	0	0	5	6	20	6
FBgn0005593	RpL7	2L	6394	3947	4668	4090	29999	18170	28442	33132	1357	2191	987	929	3811	4400	4234	3510	22080	16264	19407	18751	902	1179	1115	1129
FBgn0030951	CG6873	X	0	0	0	0	4	0	0	0	214	289	142	129	604	671	668	577	0	0	0	0	510	673	600	668
FBgn0030687	RpIIIC160	X	115	74	102	59	524	322	538	555	83	116	61	53	216	221	233	229	469	311	516	378	41	70	58	90
FBgn0285947	RpS10b	X	4434	2710	3582	3108	21221	12666	20171	24924	1259	1541	660	650	2730	3197	3106	2523	13300	10319	11029	11518	643	790	783	769
FBgn0032129	jp	2L	0	0	0	2	1	0	0	6	1	4	2	2	7	5	7	8	59	42	66	44	73	80	70	83
FBgn0036249	CG11560	3L	52	23	39	32	184	116	182	198	56	73	41	38	140	137	158	136	119	69	104	102	43	59	66	67
FBgn0036780	CG7330	3L	0	0	0	0	0	0	0	0	1	0	1	0	1	2	0	2	0	0	1	0	2	3	1	2
FBgn0039482	CG14258	3R	2	0	0	1	3	0	2	3	3	0	1	1	2	2	2	1	0	0	0	0	2	1	2	1
FBgn0051849	CG31849	2L	29	20	39	19	162	99	166	163	26	35	13	13	77	104	76	62	107	72	126	72	31	29	37	38
FBgn0259152	Clbn	3R	105	66	80	65	594	363	568	652	120	298	103	123	541	483	602	510	768	560	739	517	126	212	212	181
FBgn0004177	mts	2L	1603	915	1080	1098	8054	4938	7052	8206	676	1234	569	525	2261	2414	2400	2024	3826	2201	3124	2454	562	771	783	844
FBgn0051992	gw	4	1081	628	772	666	6402	3470	6279	6818	591	1282	598	537	2436	2280	2761	2459	4135	2296	3816	2804	822	1002	1090	1249
FBgn0033089	CG17266	2R	70	50	54	66	332	197	290	371	118	126	60	67	221	336	333	254	157	128	182	131	63	74	89	86
FBgn0046875	Obp83g	3R	0	0	0	0	0	0	0	0	0	2	0	0	0	1	0	0	0	0	0	0	2	0	0	0
FBgn0034114	CG4282	2R	58	30	51	46	314	181	342	337	26	58	33	26	98	96	119	78	322	211	344	229	18	26	41	36
FBgn0039128	CG13599	3R	39	23	24	43	193	127	167	236	133	176	76	66	256	293	314	254	153	120	133	106	62	101	103	92
FBgn0261479	nero	3R	61	51	69	49	337	208	289	385	312	563	235	231	1010	1037	1147	921	554	409	477	377	361	494	493	497
FBgn0030103	Obp8a	X	0	0	0	0	0	0	0	0	0	0	0	0	0	1	0	0	0	0	0	0	0	1	0	0
FBgn0039650	Mesh1	3R	12	8	17	6	76	47	55	79	13	22	6	3	39	37	45	27	34	33	28	24	3	13	12	7
FBgn0031261	nAChRbeta3	2L	3	3	3	12	30	24	35	19	5	10	8	10	21	32	27	24	0	0	1	2	10	24	26	20
FBgn0040385	CG12496	X	0	0	0	0	0	0	0	0	0	1	0	0	0	0	0	1	0	0	0	0	0	0	0	0
FBgn0037491	CG1227	3R	38	26	24	28	202	146	210	240	25	47	20	18	69	68	75	64	262	156	201	153	24	43	20	27
FBgn0033729	Cpr49Af	2R	0	0	0	0	0	0	0	0	0	0	0	0	0	1	1	0	0	0	0	0	0	0	0	0
FBgn0037207	Mes2	3L	361	254	269	228	2702	1391	2255	2423	24	33	11	11	62	82	67	44	522	419	508	453	33	17	30	34
FBgn0034360	CG10927	2R	21	8	8	12	49	35	79	75	15	28	6	10	30	51	50	39	61	62	62	47	21	24	20	20
FBgn0015321	Ubc4	3L	275	141	209	163	1370	861	1274	1513	1037	1884	857	785	3865	3564	3971	3633	1293	860	1173	853	1673	2046	2084	2343
FBgn0028436	ECSIT	3R	35	21	21	11	125	109	124	213	44	76	45	37	144	124	136	120	148	109	149	134	22	42	36	55
FBgn0033074	tomboy40	2R	5	0	1	0	17	2	6	7	1541	1993	875	855	3818	4417	4109	3831	2	1	3	3	2196	3087	2830	2877
FBgn0085371	CG34342	3L	0	0	0	0	0	0	1	0	0	2	0	0	0	0	0	1	0	0	0	0	0	0	0	1
FBgn0051157	CG31157	3R	0	0	0	0	0	0	0	1	4	13	10	7	16	8	15	19	0	2	1	1	2	2	6	2
FBgn0004143	nullo	X	0	0	0	0	0	0	0	1	0	0	0	0	0	0	0	0	0	0	0	0	0	0	0	0
FBgn0016696	Pitslre	3L	426	273	291	253	2156	1120	2122	2467	199	289	157	163	548	583	665	642	1509	980	1405	1037	188	221	201	220
FBgn0004511	dy	X	0	0	0	0	1	4	1	3	0	1	0	0	0	1	0	2	0	0	0	0	0	0	0	0
FBgn0038058	CG5608	3R	52	24	33	33	251	150	239	257	44	91	38	52	150	181	197	154	298	163	244	163	37	50	41	45
FBgn0265487	mbl	2R	173	107	92	93	923	447	805	896	293	528	237	203	844	769	951	749	117	100	136	122	407	497	504	621
FBgn0021776	mira	3R	3	2	3	0	12	6	8	18	2	1	1	0	0	3	2	1	7	0	2	3	0	0	2	0
FBgn0041706	CG3253	2R	19	8	3	13	69	57	76	82	65	98	49	45	186	189	200	162	1	2	0	1	32	50	37	48
FBgn0035358	CG14949	3L	0	0	0	0	2	0	0	3	0	5	0	1	2	4	5	8	4	6	1	1	5	5	2	3
FBgn0033060	CG7849	2R	21	11	27	13	100	68	110	123	70	117	46	54	162	189	174	154	86	48	72	59	82	65	87	102
FBgn0040389	mRpL14	X	58	37	41	40	295	162	293	362	56	68	28	20	91	104	116	96	260	161	201	141	23	38	40	51
FBgn0001218	Hsc70-3	X	2196	1411	1768	1612	13619	8246	12599	15006	1774	3352	1545	1452	5877	5775	6614	5615	8836	6206	8537	6462	2114	2681	2673	2735
FBgn0032360	CG14926	2L	0	0	0	0	19	0	0	0	3506	3926	1650	1708	7170	8507	7601	7050	1	0	4	3	7057	9334	8608	9185
FBgn0026309	aft	2R	149	81	115	119	772	489	714	772	239	434	225	183	777	740	910	742	377	227	383	228	317	397	346	433
FBgn0039016	Dcr-1	3R	173	111	113	93	884	476	877	929	220	481	205	230	876	886	1036	884	834	434	776	599	211	293	326	351
FBgn0053772	CG33772	3L	0	0	0	0	0	0	0	0	0	0	0	0	0	0	0	0	0	0	0	0	0	0	0	0
FBgn0031604	Elp3	2L	83	71	83	56	460	329	458	518	113	234	74	98	333	421	423	395	585	375	469	403	88	112	110	89
FBgn0038686	CG5555	3R	72	43	59	54	348	255	359	365	1088	1938	940	842	3456	3275	3768	3437	349	228	409	307	1645	2177	2011	2385
FBgn0000181	bic	2R	3103	1969	2416	2129	13134	7966	12849	14711	2695	4292	1949	1842	6480	7191	7429	6457	12593	8696	11263	10155	2561	3044	3221	3376
FBgn0040366	CG11398	X	24	10	19	6	115	69	93	118	10	16	8	9	30	31	32	29	174	132	133	118	9	17	11	11
FBgn0038478	cal1	3R	121	73	84	69	754	448	686	739	288	574	306	273	1211	990	1316	1166	1173	783	1162	782	372	489	500	589
FBgn0033961	ND-B15	2R	89	55	61	53	290	183	289	417	205	292	142	118	460	549	530	425	315	220	263	245	214	302	267	297
FBgn0038811	Pus1	3R	74	36	47	42	248	164	266	332	76	113	51	51	159	191	191	174	191	161	214	172	66	74	62	76
FBgn0020370	TppII	2R	698	413	489	373	3409	2039	3147	3316	515	1031	429	411	1691	1687	1869	1715	2934	1867	2861	2067	718	868	872	891
FBgn0261383	IntS6	X	152	72	83	71	864	526	734	801	249	467	228	208	870	795	937	900	822	499	867	606	242	279	295	287
FBgn0038098	CG7381	3R	3	2	0	2	6	4	3	7	1	1	1	0	3	1	6	1	221	125	197	142	6	14	9	7
FBgn0034566	CG9313	2R	0	0	0	0	21	0	2	4	1936	3534	1796	1546	7383	6437	7871	7631	2	1	0	0	4212	5782	5282	5605
FBgn0034654	eIF3k	2R	408	244	313	278	1537	936	1539	1814	545	852	370	378	1314	1530	1405	1333	1919	1337	1642	1511	671	887	833	921
FBgn0053002	mRpL27	2L	84	51	69	70	381	256	362	502	120	153	66	63	208	272	310	217	188	86	129	121	36	62	59	61
FBgn0034205	CG10950	2R	0	0	0	0	9	0	0	0	658	1145	551	560	2480	2117	2456	2146	0	1	1	0	1004	1289	1195	1374
FBgn0040097	lectin-30A	2L	0	0	0	0	0	0	0	0	0	2	0	0	0	1	1	0	0	0	0	0	2	1	2	1
FBgn0033984	Lap1	2R	105	60	63	70	615	359	613	617	375	811	382	357	1415	1289	1609	1186	543	322	507	444	573	688	719	829
FBgn0050052	Obp49a	2R	0	0	0	1	3	2	0	4	8	7	5	4	22	21	15	18	0	3	0	0	3	12	5	9
FBgn0029965	Ir7b	X	1	3	11	0	19	9	13	16	1	0	0	0	0	1	0	1	1	2	7	1	0	0	0	0
FBgn0021847	Ttc7	2R	66	36	47	34	303	191	333	349	161	354	137	127	624	678	730	675	492	317	456	322	235	314	312	365
FBgn0026262	bip2	4	519	300	356	305	2844	1574	2666	2840	398	815	364	297	1242	1263	1349	1074	1092	562	884	582	242	293	345	342
FBgn0003312	sad	3R	1	2	1	0	10	2	7	4	11	20	11	11	43	40	60	55	40	19	77	36	8	14	14	19
FBgn0031059	CG14229	X	49	25	42	28	226	139	287	302	189	330	169	161	622	640	691	606	192	112	141	102	132	194	196	198
FBgn0259171	Pde9	X	175	103	118	103	784	468	755	900	98	168	68	63	279	308	298	313	32	17	23	14	40	44	37	41
FBgn0030395	Mks1	X	1	0	0	1	6	7	6	13	29	50	56	41	124	125	168	153	0	0	1	0	29	48	30	42
FBgn0039163	CG5515	3R	155	98	122	95	844	564	817	973	283	451	175	180	871	912	924	851	701	552	573	471	246	284	311	266
FBgn0039386	CG5948	3R	0	1	1	2	11	5	22	15	1	1	0	0	4	3	2	3	1	2	2	5	0	0	0	1
FBgn0262738	norpA	X	157	111	113	111	1069	513	897	1020	21	82	28	31	128	152	124	103	857	568	844	676	52	66	77	79
FBgn0050122	CG30122	2R	964	589	597	489	5132	3121	4832	5470	691	1314	657	573	2877	2379	2942	2797	2441	1609	2294	1953	1130	1540	1586	1666
FBgn0259245	DIP-beta	X	0	0	0	0	0	0	0	1	9	13	3	4	13	23	27	30	0	0	1	1	19	34	22	26
FBgn0027568	Cand1	2L	519	340	381	309	2568	1565	2484	2564	1284	2506	1235	1126	5018	4524	5430	4814	1089	683	1066	801	3003	3902	3835	4117
FBgn0030868	CG12986	X	0	0	0	0	0	0	0	0	0	0	0	0	0	0	0	0	0	0	0	0	0	0	0	0
FBgn0039106	CG10301	3R	0	0	1	0	9	0	10	3	0	0	0	0	0	0	1	2	0	0	0	0	0	0	0	0
FBgn0039126	CG13601	3R	73	61	64	47	262	213	340	364	220	296	127	150	571	592	581	600	365	253	320	234	154	184	174	187
FBgn0010220	Dbp45A	2R	91	31	56	49	385	236	382	451	138	225	108	74	343	372	381	321	405	348	409	355	95	98	103	139
FBgn0035675	CG6610	3L	47	32	43	57	233	158	274	345	58	111	40	43	143	149	147	131	149	125	141	123	24	58	41	46
FBgn0031990	PAPLA1	2L	185	144	179	94	972	504	829	1021	579	1132	583	465	2395	2065	2379	2105	1232	782	1233	825	1387	1917	1799	1967
FBgn0086532	Spt-I	2R	196	120	152	89	1018	637	993	1010	57	71	28	33	114	145	117	150	389	231	349	235	85	124	96	111
FBgn0037123	CG14569	3L	7	5	4	1	11	22	8	8	2	4	1	1	3	6	3	4	0	0	0	0	0	0	2	0
FBgn0033766	Nup188	2R	256	141	184	104	1307	790	1275	1341	81	196	95	63	341	369	400	364	1072	597	969	704	96	105	118	132
FBgn0000108	Appl	X	11	6	11	8	94	50	90	116	33	57	27	30	99	91	118	85	42	21	29	31	22	43	45	30
FBgn0031296	CG4415	2L	8	12	2	5	57	29	36	55	734	1362	657	609	2249	2348	2403	1997	0	0	1	0	389	522	546	510
FBgn0040011	Slmap	2L	192	124	130	151	1223	822	1176	1410	1978	4234	1913	1807	9263	8105	9049	8230	1249	850	1150	824	3502	4860	4577	4824
FBgn0032258	CG7456	2L	140	72	117	105	775	514	727	937	134	205	104	93	294	385	402	330	438	306	460	327	93	112	111	122
FBgn0030494	Cpr12A	X	0	0	0	0	0	0	0	0	0	0	0	0	0	2	0	1	0	0	0	0	0	0	0	0
FBgn0010422	TfIIS	2L	361	198	239	268	1543	1023	1422	1596	496	930	416	342	1417	1408	1595	1483	703	485	641	531	439	561	555	611
FBgn0085229	CG34200	2R	46	36	40	33	278	139	245	293	212	333	155	136	593	697	659	558	283	174	189	178	287	406	312	352
FBgn0040294	POSH	2R	162	117	112	109	865	519	779	931	94	146	87	75	316	258	350	259	738	525	723	522	85	111	101	115
FBgn0030384	CG2577	X	0	0	0	0	4	0	0	0	302	397	168	179	849	988	873	818	2	0	1	0	453	680	627	661
FBgn0031559	CG3513	2L	1	1	10	6	10	9	13	9	0	0	0	0	0	0	0	0	0	0	0	0	0	0	0	0
FBgn0042119	Cpr65Au	3L	0	0	0	0	0	0	0	0	0	0	0	0	0	0	0	0	0	0	0	0	0	0	0	1
FBgn0034186	CG8950	2R	56	37	64	39	405	226	338	380	80	104	70	49	222	289	280	246	172	119	193	146	36	41	47	42
FBgn0039525	CG5646	3R	2	0	1	0	9	7	8	6	0	3	2	1	5	2	5	4	2	1	5	7	9	7	13	7
FBgn0003076	Pgm1	3L	132	88	131	79	627	386	651	762	32	58	20	19	101	102	90	95	1831	1254	1591	1300	65	52	69	72
FBgn0040093	lectin-46Ca	2R	0	0	0	0	0	0	0	0	0	0	0	0	2	0	0	0	0	0	0	0	1	4	0	0
FBgn0052039	CG32039	3L	52	32	35	54	288	185	270	337	74	98	48	38	184	206	223	174	141	74	102	57	41	56	46	59
FBgn0259224	CG42324	3L	73	34	61	72	435	235	469	536	47	87	30	35	127	130	182	145	90	74	105	104	47	49	46	64
FBgn0035968	Slc45-1	3L	78	45	156	113	551	370	659	631	103	127	63	41	186	272	182	171	96	57	44	65	30	61	45	52
FBgn0032202	REPTOR-BP	2L	46	35	31	35	295	153	245	325	19	28	5	11	49	40	50	41	120	102	105	118	24	27	20	18
FBgn0029800	lin-52	X	50	30	42	49	299	220	291	361	63	85	23	48	123	136	155	154	239	138	180	149	33	41	54	43
FBgn0029710	CG3568	X	14	5	10	5	42	21	41	57	258	467	206	197	702	785	752	734	38	12	37	13	136	175	186	204
FBgn0053143	CG33143	2R	1	0	0	0	2	1	1	2	5	9	2	2	10	8	9	13	10	4	13	5	25	34	34	27
FBgn0011274	Dif	2L	6	9	12	12	61	29	63	81	10	25	10	13	46	31	45	29	86	53	81	98	25	41	40	40
FBgn0015589	Apc	3R	319	166	182	158	1499	882	1469	1549	430	728	403	320	1486	1228	1648	1448	1060	542	1056	899	452	571	567	567
FBgn0031876	Atac1	2L	32	15	11	16	171	83	142	163	94	185	85	77	292	288	313	289	56	55	54	51	42	57	60	67
FBgn0264899	CG44090	3R	0	0	0	0	0	0	0	0	2	0	1	0	3	1	2	2	0	0	0	0	3	1	2	0
FBgn0032315	CG14069	2L	0	0	0	0	0	0	0	0	5	0	0	1	2	4	1	3	0	0	0	0	69	84	77	74
FBgn0024352	Stip1	2L	842	501	599	558	4110	2728	3869	4459	1507	2847	1254	1212	4378	4455	4875	4247	3170	1956	2813	2208	903	1043	1089	1244
FBgn0032967	CG1428	2L	0	0	0	0	6	0	0	0	395	663	291	278	992	1025	1283	1117	0	0	0	0	287	396	370	334
FBgn0031684	ND-13A	2L	107	62	75	72	427	290	386	476	603	972	439	445	1555	1746	1662	1518	308	218	353	227	1141	1562	1299	1436
FBgn0261285	Ppcs	3R	49	29	44	36	320	164	287	301	65	109	41	44	173	186	182	181	401	226	376	238	49	71	60	60
FBgn0023178	Pdf	3R	0	0	0	0	0	0	0	0	0	0	0	0	0	1	0	0	0	0	0	0	0	0	0	0
FBgn0031560	CG16713	2L	4	8	72	46	29	45	85	21	5	0	1	0	2	0	2	0	2	0	0	1	3	0	2	0
FBgn0027109	NPF	3R	0	0	0	0	0	0	0	0	0	0	0	0	1	1	2	0	0	0	0	0	0	0	0	2
FBgn0037589	Obp85a	3R	1	1	0	0	6	3	1	4	0	1	0	1	2	2	3	0	0	0	0	0	2	0	0	0
FBgn0038431	CG10405	3R	12	12	3	8	45	27	40	40	5	4	1	2	7	2	7	6	7	3	5	2	3	4	4	3
FBgn0037979	GCC185	3R	57	50	51	20	377	195	335	380	335	634	305	282	1103	1077	1160	1173	453	289	435	332	308	343	441	457
FBgn0051148	Gba1a	3R	0	0	0	0	0	0	1	0	3	7	9	4	23	10	15	19	4	4	1	4	5	13	12	16
FBgn0013773	Cyp6a22	2R	6	4	13	5	37	26	43	33	3	5	4	4	7	10	5	4	444	286	389	310	2	10	4	10
FBgn0263850	CG43711	2R	0	0	0	0	0	0	0	0	1	0	0	0	0	0	2	0	0	0	0	2	2	0	4	0
FBgn0038225	soti	3R	0	0	0	1	28	1	0	0	4499	5145	2046	2074	9816	11695	9745	9065	0	0	0	1	2915	3741	3449	3993
FBgn0085289	CG34260	3L	0	0	0	0	0	0	0	0	0	0	0	0	0	0	0	0	0	0	0	0	0	0	0	0
FBgn0000077	amx	X	24	17	19	12	113	78	106	118	4	6	1	3	12	15	16	3	118	82	115	103	9	12	13	6
FBgn0039043	CG17121	3R	0	0	0	0	1	1	2	1	9	11	7	11	31	41	34	31	37	33	39	25	40	52	59	51
FBgn0035726	CG9953	3L	256	155	196	170	1161	765	1159	1177	228	358	185	140	632	614	663	563	3229	2182	3093	2380	441	561	580	556
FBgn0039881	CG1971	3R	1	2	8	2	37	14	25	33	875	1155	520	551	2267	2419	2569	2428	76	34	63	42	1369	1967	1690	1820
FBgn0032169	CG4709	2L	41	38	35	33	237	179	252	296	58	87	44	35	115	114	153	93	255	178	225	154	23	43	35	43
FBgn0035380	CG9970	3L	0	0	0	0	13	0	0	0	1275	1768	859	785	3417	3655	3765	3517	0	0	0	0	1728	2393	2099	2342
FBgn0051460	CG31460	3R	43	22	30	22	206	171	210	312	61	103	47	46	181	190	213	150	92	59	76	54	60	65	37	57
FBgn0039336	CG4553	3R	24	24	23	16	150	93	113	146	41	66	38	21	112	105	103	89	123	92	113	129	16	19	32	31
FBgn0034402	CG15084	2R	23	21	15	11	83	60	78	87	63	124	63	49	179	195	226	192	87	44	71	43	55	65	65	80
FBgn0052280	CG32280	3L	63	42	47	47	331	209	322	343	30	24	24	16	71	92	78	78	26	15	14	11	37	44	39	54
FBgn0000092	CG2650	X	6	0	1	1	5	3	9	12	1	3	2	1	6	1	3	0	5	0	1	2	0	0	1	1
FBgn0037648	CG11975	3R	110	63	88	91	565	346	504	523	77	141	66	69	191	208	254	203	210	155	222	185	64	96	105	112
FBgn0003129	Poxm	3R	2	2	4	2	22	14	22	30	2	2	0	3	9	17	3	10	13	11	22	20	31	34	29	32
FBgn0031442	Prosbeta4R1	2L	0	0	0	0	8	0	0	0	772	733	293	329	1342	1629	1463	1320	0	0	0	0	270	403	393	413
FBgn0034168	CG15614	2R	0	0	0	0	0	0	0	0	1	0	0	0	0	0	3	0	0	0	0	0	0	1	0	0
FBgn0038028	CG10035	3R	0	0	0	0	0	0	0	0	1	3	0	0	0	2	2	2	0	0	0	0	0	0	0	1
FBgn0005771	noc	2L	140	62	151	113	528	398	505	530	6	13	5	9	26	31	15	22	72	30	47	47	22	32	21	26
FBgn0033985	CG10257	2R	0	0	0	0	2	0	0	0	2	11	2	0	6	8	6	2	0	0	0	0	1	1	3	2
FBgn0051119	HDAC11	3R	2	3	2	1	20	11	22	21	14	20	7	10	27	38	39	29	28	22	28	34	4	26	14	20
FBgn0033557	CG12325	2R	101	82	88	34	552	321	528	598	29	72	22	24	113	104	130	105	634	478	644	527	21	39	45	34
FBgn0031168	CG1722	X	4	2	0	2	10	2	19	9	504	779	352	340	1553	1410	1452	1430	0	1	0	0	762	1052	1048	1096
FBgn0000109	Aprt	3L	17	7	14	5	68	63	68	93	11	12	11	7	25	35	33	25	131	107	110	83	18	18	11	17
FBgn0027579	mino	3R	158	100	130	114	904	521	925	890	694	1207	594	555	2774	2405	2787	2607	1197	860	1176	928	1304	1750	1590	1879
FBgn0032635	CG15141	2L	145	89	111	109	815	526	769	761	264	479	254	215	961	966	1111	873	413	243	366	253	285	399	342	375
FBgn0033648	Ir48b	2R	0	0	0	0	0	0	0	0	3	0	0	0	0	3	1	3	0	0	0	0	1	0	0	3
FBgn0050103	CG30103	2R	0	0	0	0	5	0	0	1	553	827	405	418	1697	1683	1745	1566	1	0	2	0	638	715	716	780
FBgn0262005	CG42823	3R	0	0	0	0	0	0	0	0	0	1	0	0	0	0	2	0	0	0	1	0	1	0	0	0
FBgn0050412	CG30412	2R	0	0	0	0	10	0	0	0	787	1311	616	545	2539	2581	2745	2390	1	1	0	0	2018	2763	2464	2738
FBgn0052082	IRSp53	3L	3	6	4	0	14	4	11	15	54	114	29	31	130	120	174	143	13	7	15	14	65	70	72	74
FBgn0040010	CG17493	2L	231	119	156	151	1428	988	1507	1615	130	199	88	85	377	399	435	326	627	395	585	412	80	119	127	144
FBgn0270924	zf30C	2L	393	203	266	224	1669	1048	1658	1847	138	284	153	159	509	509	487	459	833	625	855	689	175	191	244	240
FBgn0025571	SF1	3R	415	244	326	239	2116	1093	1821	2342	383	587	239	207	1021	1023	1046	1070	834	581	760	588	320	387	415	485
FBgn0004811	fs(2)ltoPP43	2L	208	127	142	164	1094	786	1203	1392	408	553	236	236	1107	1152	1192	1045	375	233	276	218	283	338	361	384
FBgn0262599	SmydA-3	2L	3	3	2	1	20	6	14	7	5	4	1	2	6	8	10	12	1	0	2	2	3	0	2	5
FBgn0037815	Rrp46	3R	52	24	40	40	245	155	215	231	28	58	25	17	62	84	86	73	150	124	143	98	18	12	10	17
FBgn0038965	mats	3R	190	106	131	107	940	564	833	942	420	687	337	333	1301	1362	1533	1309	806	479	673	551	356	462	446	484
FBgn0034002	CG8079	2R	78	53	62	74	531	268	501	644	57	103	41	26	134	168	156	132	184	128	137	131	51	59	49	69
FBgn0262587	CG43124	3R	0	1	4	4	7	3	11	9	1	0	0	0	2	4	2	1	0	0	0	0	0	0	1	1
FBgn0038470	CG18213	3R	74	26	34	49	357	236	379	459	74	159	77	63	323	311	355	311	159	78	143	85	19	67	55	54
FBgn0022959	yps	3L	2044	1146	1374	1238	9030	5674	8674	9918	1916	3696	1696	1659	6709	6090	7226	6271	3293	1835	3153	2828	2243	2808	2848	3300
FBgn0259227	CG42327	3R	149	96	116	89	958	562	775	834	47	81	40	33	114	126	140	132	577	324	579	449	58	89	86	104
FBgn0264753	Rgk1	2R	10	12	10	5	55	47	52	67	6	12	5	3	20	18	8	9	4	5	5	3	28	30	41	43
FBgn0004598	Fur2	X	420	288	334	283	2762	1407	2362	2759	52	72	29	25	159	159	203	162	3796	2255	3685	2851	71	109	90	101
FBgn0031885	Mnn1	2L	83	38	44	37	433	180	332	449	98	188	90	81	367	352	415	368	680	391	635	510	114	150	152	181
FBgn0036859	CG14085	3L	0	0	0	0	1	0	0	0	0	4	2	0	1	1	6	1	0	0	1	0	2	1	0	2
FBgn0051030	CG31030	3R	0	0	0	0	0	0	0	0	19	23	10	4	63	76	70	64	0	0	0	0	41	69	66	58
FBgn0038465	Irc	3R	112	92	167	133	562	354	616	633	19	33	13	10	56	58	52	45	329	202	286	273	150	184	189	189
FBgn0033404	Or45a	2R	0	0	0	0	0	0	0	1	0	0	0	0	0	1	1	0	0	0	0	0	0	0	0	1
FBgn0033963	CG12857	2R	1	1	0	0	18	0	10	5	883	1512	727	683	3238	3043	3591	3313	0	2	1	0	762	916	914	933
FBgn0036565	CG5235	3L	146	71	105	98	813	506	806	871	33	67	43	33	116	122	116	96	344	234	349	222	26	32	36	49
FBgn0085400	side-V	2R	516	418	439	271	3513	1990	3497	3782	84	180	72	69	343	319	354	302	131	116	122	179	136	177	174	193
FBgn0036184	PCID2	3L	67	33	38	48	287	164	285	334	76	122	39	38	174	211	209	195	197	166	197	147	40	58	63	55
FBgn0037410	Osi2	3R	0	0	0	0	0	0	0	0	17	30	17	15	42	47	39	34	0	1	5	0	27	36	21	35
FBgn0033663	ERp60	2R	2560	1586	1950	1759	14076	8556	12261	14063	2798	4656	2114	2053	8489	8410	9014	8335	5856	3752	5267	3989	3151	3982	4046	4264
FBgn0002022	Catsup	2L	236	147	173	162	1367	787	1095	1321	455	698	325	309	1354	1345	1456	1389	667	455	585	415	440	583	601	706
FBgn0037466	CG1965	3R	148	107	88	82	811	402	741	965	65	126	63	59	238	255	275	219	317	195	345	251	38	52	45	66
FBgn0038850	CG17279	3R	0	0	0	0	0	0	0	2	1	0	0	0	2	1	1	0	0	0	0	0	0	0	0	0
FBgn0032140	CG13117	2L	14	0	5	7	20	16	22	21	24	52	12	10	48	60	48	48	138	70	85	105	81	109	72	90
FBgn0032397	Tom70	2L	170	84	102	100	814	511	800	738	2719	4451	2121	1946	8644	8357	9134	8218	501	357	474	378	3808	4994	4944	5177
FBgn0002774	mle	2R	226	139	151	129	1366	728	1179	1441	410	908	412	359	1572	1629	1857	1714	563	375	462	433	384	449	536	502
FBgn0037723	SpdS	3R	129	77	96	115	561	331	580	683	46	57	27	30	91	121	95	84	1038	737	894	774	26	44	31	25
FBgn0031974	CG12560	2L	10	3	3	7	54	33	57	65	10	11	2	5	32	24	32	29	160	105	116	127	16	11	18	12
FBgn0086451	l(2)k09022	2L	228	114	132	97	992	602	1011	1165	95	139	85	64	288	267	285	240	1854	1178	1726	1475	82	104	115	106
FBgn0035518	CG15011	3L	42	23	27	16	178	111	146	160	72	109	54	50	219	226	256	200	164	154	221	172	73	84	117	80
FBgn0030104	CG15368	X	0	0	0	0	3	0	0	0	178	263	94	104	421	454	514	438	0	0	0	0	245	316	277	334
FBgn0086704	stops	3R	18	16	24	11	117	62	101	143	28	38	19	16	47	77	70	60	16	12	17	15	9	22	16	14
FBgn0034240	MESR4	2R	268	183	217	139	1716	860	1564	1725	277	530	295	229	1111	938	1169	1039	1450	944	1489	1148	280	351	372	412
FBgn0031861	CG17375	2L	0	0	0	0	3	0	0	0	363	552	284	241	1282	1268	1368	1184	0	1	0	1	1051	1323	1337	1373
FBgn0035091	CG3829	2R	22	30	127	75	208	229	350	295	15	11	11	6	34	32	30	40	13	8	8	8	176	166	181	207
FBgn0284254	Impbeta11	2R	158	90	110	114	859	568	886	1005	959	1555	722	675	2795	3047	3380	2948	890	604	833	655	674	891	838	910
FBgn0028497	CG3530	2R	131	84	75	56	663	355	614	599	145	276	131	133	432	518	520	412	366	276	386	305	213	285	247	288
FBgn0033265	coil	2R	63	47	39	58	359	258	361	401	433	961	387	402	1531	1519	1726	1367	222	156	175	149	392	603	503	614
FBgn0031835	CG11319	2L	0	0	0	0	0	0	0	0	31	28	16	23	79	78	110	87	5	6	2	1	55	83	74	86
FBgn0031972	Wwox	2L	66	45	67	45	346	203	274	302	59	97	30	30	154	154	161	158	129	77	101	110	26	40	42	58
FBgn0020660	eIF4B	3L	3	5	1	0	37	2	19	23	0	0	0	0	3	4	2	0	11	25	8	9	9	0	8	4
FBgn0026319	Traf4	2L	82	51	65	63	487	316	452	490	2	2	1	0	7	5	6	1	40	29	53	57	2	4	2	2
FBgn0263117	CG34377	3R	14	15	26	16	155	91	126	133	7	16	7	1	21	24	19	15	1	2	5	6	9	3	6	8
FBgn0267383	Ubc87F	3R	0	0	0	0	14	0	0	2	1707	2118	901	912	3834	4350	4066	3521	0	1	0	1	2676	3425	3446	3583
FBgn0032640	Sgt	2L	425	236	298	229	1869	1267	1868	2101	1643	2380	1170	1074	4544	4728	5185	4634	1066	739	957	767	1709	2153	1940	2198
FBgn0030055	CG12772	X	56	34	39	34	320	171	269	330	103	166	68	76	354	348	402	350	185	139	182	116	59	70	88	104
FBgn0027615	OXA1L	3L	106	62	88	65	511	298	485	571	1026	1696	862	785	3204	2989	3398	3098	661	449	581	421	1887	2470	2406	2496
FBgn0054007	CG34007	2L	0	0	0	1	0	0	1	2	1	2	0	0	0	3	2	1	1	0	1	0	0	0	0	0
FBgn0030555	Fbxl4	X	67	32	78	33	376	199	341	348	45	84	60	33	162	158	195	161	196	115	215	136	24	12	27	27
FBgn0261938	mtRNApol	2L	75	41	82	46	458	270	454	486	273	519	252	203	945	918	1129	984	604	411	631	488	268	329	335	377
FBgn0029903	pod1	X	642	405	456	384	3614	2096	3307	3578	142	218	76	94	411	419	450	344	1550	909	1478	1031	170	240	219	239
FBgn0000259	CkIIbeta	X	586	326	380	402	2955	1885	2781	3143	492	920	436	417	1581	1498	1701	1508	1856	1030	1537	1213	563	755	778	884
FBgn0036272	Sms	3L	216	166	151	154	1351	751	1228	1352	103	204	90	102	366	350	402	349	1928	1264	1772	1317	269	350	371	398
FBgn0038958	CG13857	3R	0	0	0	0	0	0	0	0	0	0	0	0	1	0	0	1	0	0	1	1	0	0	0	0
FBgn0039684	Obp99d	3R	0	0	0	0	0	0	0	0	0	0	0	0	0	0	0	1	0	0	0	0	0	2	0	3
FBgn0052631	CG32631	X	0	0	0	0	0	0	0	0	0	2	1	0	2	0	0	3	0	0	0	0	1	0	0	0
FBgn0038769	CG10889	3R	41	36	23	41	257	167	244	282	12	19	14	9	61	46	49	48	165	108	117	108	14	7	11	11
FBgn0261524	lic	X	216	129	156	155	1239	766	1026	1209	80	110	62	42	219	205	200	224	1042	680	953	745	54	64	52	101
FBgn0032368	spag4	2L	0	0	0	0	0	0	0	0	125	151	71	72	284	258	289	304	0	0	0	0	47	54	76	63
FBgn0032023	CG14274	2L	0	0	0	0	0	0	0	0	0	0	0	0	0	1	2	0	0	0	0	0	0	0	1	1
FBgn0025712	CG13920	3L	0	0	0	0	2	0	6	0	3	2	4	1	9	12	10	1	7	18	13	5	9	20	11	11
FBgn0037065	CG12974	3L	1	7	1	0	9	3	1	5	2	4	5	4	9	9	10	13	0	0	2	0	6	10	14	7
FBgn0031460	CG15399	2L	1	0	0	0	4	3	2	3	262	331	141	159	459	613	540	501	3	0	0	0	229	296	253	287
FBgn0267378	sau	2L	351	204	304	246	2064	1320	1916	2078	708	1240	585	495	2290	2213	2357	2265	910	592	819	651	887	1106	1137	1162
FBgn0038126	CG8483	3R	0	1	0	0	2	1	1	0	1	2	1	1	9	5	8	10	1	0	2	4	1	1	1	2
FBgn0261976	Psf2	2L	29	16	11	15	154	112	142	210	17	21	6	8	30	30	35	35	103	67	78	53	5	14	14	11
FBgn0086447	l(2)37Cg	2L	24	11	9	11	134	103	113	156	20	34	19	12	49	61	65	48	152	103	132	88	16	37	19	25
FBgn0086450	su(r)	X	8	3	3	2	4	5	16	10	17	38	10	8	50	56	73	70	53	37	45	47	64	103	81	69
FBgn0032834	CG13965	2L	0	0	0	0	0	0	0	0	0	0	1	0	0	0	0	0	0	0	0	1	5	4	2	7
FBgn0001321	knk	3R	0	0	1	0	3	2	1	0	7	7	5	4	16	8	16	14	18	12	24	7	34	35	31	20
FBgn0037329	POLDIP2	3R	99	33	67	68	470	295	381	438	1630	2725	1387	1209	5336	5038	5761	5258	285	263	261	238	3931	5065	4802	5112
FBgn0031287	CG4291	2L	40	32	31	29	190	132	171	230	189	268	115	112	384	440	452	407	122	80	115	89	89	130	163	128
FBgn0039430	CG5455	3R	8	14	4	0	39	15	31	29	294	481	228	197	872	786	909	878	222	190	239	238	386	451	440	520
FBgn0040367	CG11382	X	43	30	38	26	196	111	183	241	0	0	1	0	2	2	1	0	58	32	47	12	0	0	0	0
FBgn0033859	fand	2R	190	116	127	94	996	601	875	969	99	143	63	64	288	288	289	254	318	245	307	301	66	97	83	93
FBgn0278608	Dsp1	X	758	442	462	512	3998	2277	3746	4180	78	148	71	61	261	255	266	220	1017	550	763	751	59	71	72	88
FBgn0051158	Efa6	3R	325	210	241	204	2224	1171	2005	2169	584	1109	535	461	2281	1947	2481	2272	983	547	973	766	523	647	796	776
FBgn0030001	cyr	X	2	1	0	0	2	0	4	3	30	41	14	17	60	63	64	82	0	2	0	0	18	25	27	33
FBgn0033918	CG8531	2R	174	110	122	118	932	553	911	956	1291	2235	1058	1028	4641	4625	4961	4513	1135	730	1039	817	3085	3988	3827	4127
FBgn0040892	CG14634	X	0	0	0	0	0	0	0	1	5	3	4	3	12	14	8	13	0	0	0	0	32	59	43	47
FBgn0039244	CG11069	3R	25	20	11	8	124	100	125	158	24	39	24	29	78	85	84	74	84	54	48	53	26	44	31	37
FBgn0044510	mRpS5	3L	67	22	50	35	375	214	331	369	40	83	33	33	185	166	208	176	317	178	255	216	48	59	69	75
FBgn0028518	CG18480	2L	0	2	0	0	0	0	0	0	2	4	2	5	7	6	6	4	6	3	2	13	4	8	6	12
FBgn0039449	CG6425	3R	71	61	50	42	347	193	284	332	399	768	349	363	1203	1175	1448	1170	188	122	175	107	403	469	442	492
FBgn0035622	TM9SF3	3L	187	130	128	130	1080	609	944	1077	596	927	447	463	1465	1653	1851	1579	541	307	524	346	526	653	729	668
FBgn0030054	Caf1-180	X	278	189	209	175	1617	912	1416	1612	22	17	11	9	34	30	21	35	1801	1234	1882	1278	11	22	11	9
FBgn0033257	sand	2R	5	2	3	3	16	9	13	19	29	45	18	21	98	88	94	82	31	12	29	31	70	76	79	105
FBgn0035090	CG2736	2R	14	27	68	135	169	134	235	160	421	752	313	338	1335	1148	1565	1406	27	25	28	35	21	25	25	38
FBgn0270925	CG4836	3R	1	1	0	1	237	1	5	7	21723	38636	18430	16635	84339	73099	82528	79395	18	18	25	24	92118	119462	118965	123651
FBgn0039687	Naa40	3R	80	53	54	45	334	201	327	359	59	94	47	43	152	148	170	172	162	104	147	81	54	72	84	95
FBgn0000588	esc	2L	110	51	105	42	502	295	465	468	41	51	29	29	101	94	118	101	319	211	280	224	21	52	37	40
FBgn0038649	CG7718	3R	53	34	46	18	194	126	211	239	731	1114	501	516	2173	2173	2474	2180	394	334	418	272	567	620	595	636
FBgn0052463	Tengl2	2L	0	0	0	0	3	0	0	0	113	167	91	94	358	346	364	366	0	0	0	0	169	246	241	242
FBgn0004657	mys	X	784	460	549	510	4392	2404	4118	4400	141	186	102	100	419	482	359	343	1233	1037	1414	1290	347	410	396	413
FBgn0004795	retn	2R	53	26	20	27	277	182	202	258	65	120	56	54	207	211	264	227	1723	894	1515	1089	59	71	58	69
FBgn0030013	GIIIspla2	X	39	26	35	48	255	149	281	301	37	46	20	20	75	98	94	79	198	117	190	136	26	24	20	35
FBgn0030812	wcy	X	342	224	251	184	2000	1226	1876	2198	306	653	343	295	1236	1245	1418	1226	1563	958	1550	1133	314	367	394	464
FBgn0032330	Samuel	2L	139	99	117	108	859	537	851	944	33	44	26	26	102	104	139	111	319	217	356	304	58	100	85	96
FBgn0030311	CG11699	X	138	81	132	103	647	441	659	778	92	176	64	62	247	262	321	263	265	211	271	212	74	80	82	80
FBgn0051019	CG31019	3R	1	0	0	0	0	0	3	3	1	1	4	1	8	3	10	7	1	0	2	0	0	0	1	1
FBgn0262839	CG43203	3R	0	0	0	0	4	0	0	0	75	123	57	58	307	291	288	280	0	0	0	0	133	190	164	167
FBgn0039297	CG11852	3R	1	1	1	0	4	2	7	5	1	3	1	1	3	4	2	6	24	33	40	42	19	23	22	25
FBgn0004509	Fur1	3R	99	85	103	65	602	365	559	712	136	187	82	59	303	314	337	283	919	535	904	681	167	257	217	228
FBgn0034560	CAH15	2R	0	0	0	0	15	0	0	0	1312	1427	664	624	2674	3199	3071	2634	0	0	0	0	928	1187	1104	1125
FBgn0036052	CG10809	3L	175	113	158	135	783	452	735	751	640	1013	474	422	1718	1676	1985	1820	269	204	252	191	498	573	628	753
FBgn0259712	CG42366	2L	0	1	0	0	4	3	8	4	12	11	11	10	29	24	23	28	1	0	1	0	4	4	2	6
FBgn0032660	elfless	2L	3	4	2	1	24	8	4	22	701	1077	421	477	1606	1743	1726	1455	1	2	2	0	631	703	743	783
FBgn0036924	hale	3L	0	0	0	0	5	2	0	0	878	1208	562	471	2086	2257	2279	1969	0	0	0	1	1815	1950	2142	2283
FBgn0035217	FucTD	3L	0	0	0	0	8	0	0	0	688	1104	531	502	2208	1993	2138	2039	0	0	1	0	1463	2045	1771	1913
FBgn0040832	CG8012	3L	0	0	0	0	0	0	1	0	0	1	1	0	0	0	0	0	4	6	12	4	7	6	5	5
FBgn0039481	Cpr97Eb	3R	0	0	0	0	1	0	0	0	0	0	0	0	1	0	1	0	4	4	3	2	22	38	41	41
FBgn0052681	CG32681	X	0	0	0	0	4	0	0	1	154	225	110	115	616	391	555	459	1	0	0	0	618	707	775	816
FBgn0029535	CG14635	X	0	0	0	0	0	0	0	1	0	0	0	0	0	0	0	0	0	0	0	0	121	164	140	132
FBgn0051826	CG31826	2L	0	0	0	0	1	0	0	0	302	419	165	138	681	727	778	680	16	3	21	18	343	501	456	423
FBgn0031077	THADA	X	205	104	133	124	1001	567	899	1118	52	109	43	56	180	213	203	173	251	144	211	158	29	57	42	60
FBgn0259237	CG42335	3R	0	1	0	0	0	0	0	0	0	0	0	0	0	0	0	0	0	1	0	1	0	0	0	0
FBgn0038099	CG7091	3R	1	0	0	0	3	2	2	1	9	7	4	1	22	15	23	22	916	579	720	561	56	69	52	70
FBgn0031061	CG14232	X	86	38	66	44	345	205	303	375	417	707	288	347	1333	1276	1502	1230	274	205	242	216	649	862	861	931
FBgn0030082	HP1b	X	176	82	94	120	754	541	728	809	63	94	47	27	179	170	180	145	312	169	293	226	63	101	109	108
FBgn0040368	eIF4E7	X	2	2	2	3	15	6	20	8	604	1102	515	482	2108	2003	2151	2110	4	1	3	0	1327	1772	1710	1900
FBgn0039580	Gfat2	3R	194	116	132	104	793	532	786	900	255	329	167	156	600	650	738	577	541	456	452	510	248	339	300	284
FBgn0259210	prom	2R	3	1	2	4	16	11	28	27	8	8	1	5	18	11	18	14	0	0	0	0	9	10	14	8
FBgn0267428	DIP-lambda	2R	1	2	0	0	12	6	9	9	36	62	31	26	171	149	160	115	1	6	7	5	4	5	3	7
FBgn0038617	CG12333	3R	39	23	40	35	217	127	195	243	281	535	247	225	982	890	1023	981	271	162	252	172	238	301	274	286
FBgn0036257	RhoGAP68F	3L	127	83	105	108	713	419	591	699	180	311	168	153	561	533	605	502	724	500	666	512	226	227	244	257
FBgn0030060	CG2004	X	179	108	144	115	926	596	911	1140	112	154	74	69	250	301	316	278	723	531	726	601	86	98	79	102
FBgn0038753	CG4459	3R	0	0	2	0	0	2	2	3	2	6	3	1	7	11	8	6	0	0	0	0	1	2	4	1
FBgn0085191	CG34162	2L	0	0	0	0	2	0	0	0	105	172	84	64	244	273	326	310	0	0	0	0	24	35	27	43
FBgn0027865	Tsp96F	3R	150	89	132	120	1347	763	1202	1316	36	50	19	32	128	162	100	107	246	138	216	164	47	54	48	43
FBgn0085480	CG34451	3L	0	0	0	0	0	0	0	0	5	0	0	1	4	1	3	3	0	0	0	0	2	9	4	4
FBgn0033315	beta3GalTII	2R	42	32	28	20	244	118	169	253	22	40	13	14	62	73	56	58	145	126	161	98	11	18	16	15
FBgn0260486	Ziz	2L	29	33	32	13	227	87	167	185	94	257	98	89	513	428	576	474	547	359	597	648	161	201	223	253
FBgn0262530	CG43084	3L	0	0	0	0	0	0	0	0	0	0	0	0	0	0	0	0	0	0	0	0	0	0	0	0
FBgn0053094	Synd	3R	159	103	115	64	945	592	832	1026	512	899	382	330	1551	1614	1646	1530	711	463	717	527	710	907	857	1036
FBgn0259170	alpha-Man-Ia	X	144	100	92	102	998	474	852	901	65	113	50	44	196	195	190	180	359	223	368	277	101	127	119	125
FBgn0011474	PR-Set7	3R	229	162	139	143	1358	810	1278	1389	214	338	150	141	526	587	632	532	1094	682	1149	806	342	413	412	450
FBgn0030421	Agpat1	X	15	9	6	2	84	49	78	69	35	59	29	37	94	106	103	113	130	73	125	86	18	36	24	24
FBgn0259824	Hip14	3L	133	113	121	101	793	493	803	859	67	107	43	34	192	175	191	188	768	389	738	500	47	76	73	52
FBgn0038012	CG10013	3R	16	10	11	8	94	45	73	98	225	472	211	199	653	770	835	699	3	0	2	5	163	195	209	198
FBgn0261609	eIF2alpha	X	408	269	299	246	2141	1295	2007	2425	448	705	358	309	1289	1454	1525	1295	2363	1736	2084	1748	632	887	845	825
FBgn0001233	Hsp83	3L	5035	3152	3813	3145	37104	19017	27168	35787	11682	22452	10335	9840	39510	40051	43251	39143	38481	28103	36938	30004	12862	15988	16896	17352
FBgn0033874	CG6347	2R	0	0	0	0	0	0	0	0	0	0	0	0	0	0	0	0	0	0	0	0	0	0	0	0
FBgn0035238	CG12104	3L	47	42	30	48	339	199	330	358	587	956	440	394	1603	1677	1865	1650	234	119	192	157	556	770	616	733
FBgn0032116	Mco1	2L	0	0	0	0	0	1	0	1	0	1	0	0	1	3	2	4	1	7	11	8	0	0	0	0
FBgn0037153	olf413	3L	242	133	169	124	1280	731	1104	1206	10	24	21	8	35	33	52	31	2	2	6	6	2	11	10	9
FBgn0001090	bnb	X	2141	1087	1729	1321	8881	5412	8949	7978	502	683	276	315	1061	1239	1054	1013	135	72	58	39	422	556	504	536
FBgn0038564	CG7785	3R	19	16	11	18	110	82	147	137	6	15	7	5	16	19	16	18	125	92	95	79	6	7	2	1
FBgn0036596	CG13045	3L	0	4	0	1	3	0	2	1	6	8	8	4	13	12	22	18	0	1	0	0	23	20	33	27
FBgn0039835	mRpL32	3R	44	35	22	22	179	147	204	215	119	190	86	87	297	319	371	298	200	165	173	166	74	69	70	106
FBgn0029771	CG12730	X	43	31	35	22	276	147	243	245	5	10	5	2	8	14	13	7	18	8	18	23	22	24	16	28
FBgn0011236	ken	2R	102	52	64	53	602	288	438	458	288	642	298	265	1125	971	1230	1118	843	498	716	641	247	293	306	376
FBgn0053460	CG33460	2R	1	0	0	2	5	6	4	14	2	3	0	0	4	8	5	6	0	0	0	1	3	5	5	3
FBgn0036491	Best4	3L	0	0	0	0	1	0	0	0	193	340	148	139	540	597	626	546	0	0	0	0	142	227	171	216
FBgn0036704	CG6497	3L	0	0	0	0	5	0	0	0	493	811	363	340	1720	1467	1627	1408	0	0	0	0	1607	2200	2077	2347
FBgn0004087	Dhfr	3R	66	38	52	49	339	196	332	401	5	12	6	10	15	23	31	16	236	155	213	186	11	4	5	14
FBgn0062442	Cisd2	3R	234	150	169	163	1020	641	913	1018	424	653	306	303	909	1097	1136	1097	815	641	760	602	287	279	324	356
FBgn0263401	CG43447	3R	0	0	0	0	0	0	0	0	15	28	11	11	39	45	55	43	0	0	0	0	39	63	35	57
FBgn0035064	TyrRS-m	2R	52	31	39	33	242	181	254	279	63	105	56	54	165	163	219	130	225	141	186	183	37	58	64	73
FBgn0050493	Coq9	2R	59	23	42	20	251	151	247	264	119	207	83	84	306	335	440	341	149	121	100	85	96	107	99	108
FBgn0039022	Nepl13	3R	0	8	2	6	6	8	5	4	1	3	2	1	3	4	10	12	1	0	0	0	1	4	5	4
FBgn0039932	fuss	4	4	4	9	0	24	17	39	25	2	5	2	2	9	9	17	15	89	61	80	53	4	13	10	13
FBgn0030447	CG2200	X	81	51	55	61	362	217	376	404	81	98	41	41	146	173	163	166	281	178	205	208	59	48	53	66
FBgn0264695	Mhc	2L	1	0	2	0	8	4	2	13	45	61	27	24	108	118	165	122	1114	758	1166	965	796	1169	1195	1127
FBgn0011656	Mef2	2R	119	75	98	86	682	463	643	682	58	82	47	39	179	168	205	173	382	175	320	302	74	92	101	115
FBgn0051665	wry	2L	0	0	0	0	1	0	0	1	0	0	1	1	3	2	5	5	0	0	0	0	5	8	14	4
FBgn0034467	CG15128	2R	0	0	0	0	16	0	0	1	1929	3366	1573	1488	6954	6493	7240	6394	0	0	2	0	4471	5978	5612	6191
FBgn0036990	mRpL15	3L	109	45	77	66	384	229	383	479	359	610	240	252	909	978	1033	892	459	352	424	351	246	296	301	351
FBgn0259139	glo	3R	895	475	659	533	5201	3558	5114	5976	387	709	336	312	1388	1304	1511	1386	1569	1001	1412	1220	331	486	491	532
FBgn0053635	CG33635	2L	23	10	21	22	112	81	80	135	15	40	13	16	63	67	80	57	97	45	63	49	18	24	25	20
FBgn0000542	ec	X	142	73	50	80	566	315	508	558	24	46	18	26	94	84	109	97	70	41	87	80	69	55	61	54
FBgn0050446	Tdc2	2R	0	0	0	0	0	0	2	0	4	3	1	0	13	9	10	5	8	2	5	4	7	10	4	11
FBgn0083972	CG34136	2L	4	2	25	17	16	24	13	15	0	0	0	0	3	1	3	1	1	0	0	0	10	6	4	3
FBgn0032222	CG5037	2L	106	38	63	51	446	278	491	539	552	590	242	280	1056	1366	1387	1160	417	329	422	316	220	276	256	287
FBgn0052437	CG32437	3L	0	0	0	0	21	0	0	0	1125	2038	1063	954	4263	3689	4100	3868	0	1	0	0	2466	3351	3063	3487
FBgn0085476	CG34447	2L	0	0	0	0	0	0	0	0	1	2	1	1	2	5	4	1	0	0	0	0	2	1	1	1
FBgn0032839	AANATL3	2L	0	0	0	0	0	0	0	0	0	0	0	0	0	0	0	0	0	0	0	0	0	0	0	0
FBgn0250867	CG42238	2L	50	28	36	42	363	180	357	389	19	21	13	11	69	43	41	39	129	80	100	89	19	20	23	27
FBgn0036116	CG7888	3L	1	0	0	0	2	0	1	0	0	1	0	0	0	1	2	0	236	122	121	37	20	17	18	23
FBgn0037827	CG4073	3R	0	0	0	0	4	0	0	0	424	489	217	201	933	997	1036	884	0	0	1	0	735	953	981	1054
FBgn0031144	CG1529	X	104	58	77	52	528	309	495	608	43	73	35	35	102	108	143	113	312	212	334	215	13	15	23	21
FBgn0039034	Or94b	3R	0	0	0	0	0	0	0	0	1	3	1	1	5	8	6	6	0	0	0	0	3	3	3	5
FBgn0031252	CG13690	2L	133	74	103	109	632	415	547	719	8	16	5	8	27	21	29	30	329	249	319	221	7	2	4	14
FBgn0052183	Ccn	3L	0	0	0	0	3	0	0	0	6	3	1	0	6	3	10	11	0	0	0	0	7	5	12	8
FBgn0035867	CG13671	3L	44	34	43	32	341	195	304	335	37	58	27	15	120	110	150	119	143	134	146	130	23	32	23	35
FBgn0035511	Cpr64Ab	3L	0	0	0	0	0	0	0	0	1	0	0	0	3	0	0	1	0	0	0	0	0	2	1	2
FBgn0031715	tomb	2L	5	1	7	3	34	18	35	27	215	332	132	145	474	559	576	481	1	3	0	0	79	94	114	123
FBgn0011260	Sema2a	2R	602	349	471	317	3184	1830	2989	3257	49	68	27	31	152	166	139	97	1577	881	1433	1136	98	104	108	94
FBgn0030374	CG15734	X	0	0	0	0	2	0	0	0	224	375	155	140	534	597	604	466	0	0	0	0	154	294	269	294
FBgn0033244	CG8726	2R	234	118	162	123	1125	732	1074	1204	166	274	123	121	496	523	571	450	661	398	587	451	164	215	204	243
FBgn0037608	mRpL19	3R	104	71	71	62	477	306	450	502	196	303	151	151	487	587	597	455	405	306	363	290	112	153	165	159
FBgn0004362	HmgD	2R	3176	1800	2143	2364	16732	11279	16145	18457	552	834	359	366	1459	1489	1646	1403	4754	2991	4186	3224	278	383	336	454
FBgn0002121	l(2)gl	2L	517	309	335	293	3581	1988	3326	3542	178	338	155	128	631	653	730	613	2280	1296	1947	1510	265	342	312	369
FBgn0026620	tacc	3R	570	303	399	308	3267	1847	2937	3278	714	1435	667	632	2713	2458	2817	2535	1805	1261	1691	1256	1104	1452	1408	1479
FBgn0035792	CG7548	3L	0	0	0	0	0	0	0	0	1	0	0	0	0	2	1	0	0	0	0	0	2	0	0	0
FBgn0005696	DNApol-alpha73	3R	102	70	80	70	582	384	502	607	41	52	15	20	58	69	87	96	483	354	556	350	8	17	33	22
FBgn0053543	CG33543	2L	0	0	0	1	0	0	0	0	10	13	5	5	12	21	24	25	0	0	0	0	6	17	14	15
FBgn0266724	Trs20	3L	22	12	15	17	93	64	73	95	30	57	26	16	101	106	104	75	81	40	43	58	24	28	30	33
FBgn0263395	hppy	2R	294	192	236	195	1771	1060	1765	2058	331	585	260	235	1119	1032	1213	1060	624	422	621	592	407	514	517	557
FBgn0261570	CG42684	X	490	343	369	250	3142	1623	2699	2995	187	333	157	139	673	594	780	709	1216	717	1231	1073	270	352	320	365
FBgn0285937	Rab1	3R	420	276	283	294	2317	1453	2050	2332	462	759	324	307	1274	1422	1353	1208	1291	810	1052	921	446	618	604	680
FBgn0036520	CG13449	3L	0	0	0	0	5	1	0	1	469	673	294	288	1292	1337	1442	1282	0	0	0	0	645	843	792	824
FBgn0004882	orb	3R	98	69	63	61	699	296	597	621	2073	3973	1848	1691	9045	7283	9202	8212	6681	3955	5976	4894	6754	8340	8876	9937
FBgn0051373	CG31373	3R	14	8	7	18	42	30	56	78	6	8	0	2	3	12	6	11	125	108	119	113	0	2	3	4
FBgn0016013	Faa	3L	1	1	5	1	5	7	12	9	57	67	37	31	148	142	169	136	4	6	8	13	71	78	74	89
FBgn0033897	Rcd1	2R	353	218	220	158	1635	915	1527	1822	461	896	472	396	1722	1603	1915	1585	1164	737	1193	929	495	637	633	679
FBgn0037116	Als2	3L	112	79	93	70	661	337	635	600	161	268	152	105	562	494	655	503	692	448	673	513	224	268	273	289
FBgn0030390	CG15731	X	0	0	0	1	2	0	1	0	0	1	0	0	0	1	0	0	1	5	1	0	0	0	0	0
FBgn0035772	Sh3beta	3L	633	350	450	446	4053	2612	3932	4567	603	861	402	342	1585	1865	1754	1679	777	585	656	542	389	572	595	589
FBgn0028331	l(1)G0289	X	581	336	474	413	3426	1923	3182	3483	236	333	155	164	515	596	673	542	3545	2121	3271	2540	179	221	248	227
FBgn0035027	CG3511	2R	107	55	85	68	442	303	496	526	36	57	42	18	119	71	97	76	420	322	406	296	38	32	33	24
FBgn0039252	CG11771	3R	215	135	134	132	1076	679	965	1184	513	834	388	369	1460	1628	1674	1516	961	652	936	641	441	613	567	615
FBgn0037561	CG9630	3R	60	32	51	29	271	180	307	371	40	74	50	31	125	128	131	116	453	312	388	275	36	50	43	57
FBgn0051206	CG31206	3R	0	0	0	0	16	0	0	0	915	1500	662	624	2561	2695	2664	2283	0	0	1	0	1752	2366	2131	2546
FBgn0029649	CG4116	X	1	1	0	0	2	1	0	0	0	0	0	0	0	0	0	0	0	0	0	1	0	0	0	0
FBgn0085486	CG34457	2R	0	0	0	0	5	0	0	1	634	1152	540	489	2297	2093	2290	1962	2	1	0	0	1049	1536	1420	1561
FBgn0026666	MagR	X	21	11	42	18	149	95	163	165	227	324	163	153	696	750	800	653	106	78	88	91	281	363	351	372
FBgn0037584	CG7963	3R	0	0	0	0	1	0	1	0	2	2	2	2	2	4	10	2	0	0	0	0	0	0	1	1
FBgn0034731	CG10384	2R	0	0	0	0	0	0	0	0	1	1	0	1	1	1	1	0	0	0	0	0	5	2	4	8
FBgn0019949	Cdk9	2R	124	63	76	72	419	291	442	446	190	363	181	159	580	587	591	581	238	179	237	179	162	196	218	204
FBgn0262539	CG43093	3R	0	0	0	0	0	0	0	0	0	0	0	0	1	0	0	0	1	0	0	0	2	0	0	0
FBgn0030161	CG15249	X	0	0	0	0	1	1	1	0	2	4	2	0	6	4	2	5	3	0	1	0	2	1	4	3
FBgn0040334	Tsp3A	X	64	31	40	47	315	184	287	359	8	12	3	8	41	33	36	22	61	60	51	60	10	15	15	10
FBgn0003169	put	3R	225	137	159	145	1290	786	1161	1406	127	241	94	90	388	433	398	346	701	461	634	561	75	112	109	121
FBgn0035335	mRpL23	3L	40	34	41	38	201	129	200	243	63	103	37	32	142	159	167	132	216	162	227	157	36	44	48	46
FBgn0035581	Dnah3	3L	0	0	0	0	19	0	0	1	1479	2779	1403	1281	8282	5791	8079	7617	1	2	1	0	3996	5769	5675	5870
FBgn0039776	PH4alphaEFB	3R	297	156	221	180	1488	1214	1487	1777	34	42	17	28	84	103	81	67	385	188	269	214	83	120	100	80
FBgn0031497	SerRS	2L	404	210	301	247	2046	1285	2053	2393	342	528	221	255	896	993	949	969	1437	967	1284	1084	258	365	391	377
FBgn0030196	Psf3	X	55	27	42	25	222	130	249	267	63	92	48	44	148	166	164	155	184	127	174	133	53	43	76	62
FBgn0037535	PIG-H	3R	24	22	17	31	149	87	140	176	61	117	50	39	188	207	213	192	131	100	137	85	48	47	40	62
FBgn0029587	CG14797	X	0	0	0	0	8	6	17	11	0	0	0	1	1	1	0	2	0	0	0	1	1	1	1	1
FBgn0026190	PH4alphaMP	3R	0	0	0	0	0	0	0	0	11	18	8	10	24	37	35	29	0	0	0	0	16	16	19	19
FBgn0034959	Xxylt	2R	63	32	36	32	230	146	209	230	35	54	21	21	91	76	90	91	196	124	143	93	23	30	19	31
FBgn0014877	Roe1	2R	83	41	58	36	309	220	350	367	845	1453	695	608	2503	2360	2624	2163	661	498	648	485	1332	1819	1742	1938
FBgn0034551	CG15225	2R	0	0	0	0	0	0	0	0	1	2	1	0	2	1	5	6	0	0	0	0	0	2	2	4
FBgn0051296	CG31296	3R	0	0	0	0	0	0	0	0	4	1	0	0	3	4	2	2	1	0	1	1	274	342	327	303
FBgn0262636	dati	4	0	2	2	0	6	3	8	10	11	10	5	4	15	15	22	17	149	14	75	31	11	12	19	20
FBgn0052373	CG32373	3L	11	4	4	2	42	24	27	52	2	2	3	2	12	6	9	7	34	24	45	30	11	10	10	7
FBgn0033413	prel	2R	107	71	72	76	502	341	462	555	483	779	345	342	1285	1285	1381	1415	584	371	443	396	471	618	588	675
FBgn0038708	Scsalpha2	3R	1	0	0	1	11	0	0	3	1262	1857	832	861	3817	3747	4010	3870	2	0	2	0	2797	3810	3556	3712
FBgn0039620	wat	3R	0	0	0	0	2	0	3	0	2	8	1	1	5	5	6	4	8	5	15	11	20	36	29	33
FBgn0022893	Df31	2L	4788	2665	3119	3418	30019	18757	26877	32104	254	378	132	137	745	749	717	743	7718	4770	6828	5019	107	165	136	138
FBgn0031395	CG10874	2L	94	68	98	71	501	285	471	503	144	228	96	100	377	439	421	408	271	182	299	214	83	90	140	126
FBgn0038583	CG7183	3R	29	23	26	25	192	122	167	229	229	398	232	178	850	816	874	842	170	129	179	143	352	508	429	469
FBgn0032694	MESR3	2L	186	115	123	122	1378	705	1193	1377	11	38	11	13	62	87	62	55	249	179	228	235	92	95	83	96
FBgn0262611	CG43137	X	0	0	0	0	2	0	0	0	108	139	71	59	213	267	274	250	0	0	1	0	84	97	106	123
FBgn0026148	CG12253	2L	58	32	51	40	274	164	279	310	58	104	48	47	128	158	172	144	92	78	103	81	56	65	56	72
FBgn0016119	ATPsynCF6	3R	357	248	277	266	1629	945	1592	1687	555	840	392	390	1201	1301	1308	1188	2002	1326	1636	1354	613	721	670	723
FBgn0034894	sigmar	2R	57	39	35	55	329	201	259	292	44	101	43	30	157	165	157	174	481	294	391	289	88	126	119	136
FBgn0034408	sano	2R	91	64	88	84	557	402	495	453	10	36	11	13	72	70	48	46	59	32	33	45	22	24	26	34
FBgn0034391	CG15080	2R	0	0	0	0	0	0	2	2	0	1	1	0	7	4	4	4	3	5	6	5	1	2	2	4
FBgn0033474	CG1407	2R	163	90	121	94	767	495	738	889	503	843	411	397	1421	1449	1818	1543	450	301	397	332	583	739	676	785
FBgn0003567	su(Hw)	3R	251	137	148	166	1532	846	1328	1585	261	459	221	198	972	861	1075	1033	537	431	605	443	141	139	160	185
FBgn0035722	CG10075	3L	41	18	20	21	161	96	183	208	113	154	70	71	283	349	322	324	202	140	199	155	103	136	114	142
FBgn0037876	CG4820	3R	35	19	20	18	129	95	121	146	187	275	102	104	398	460	457	405	103	46	79	66	78	112	107	113
FBgn0039637	Ctl2	3R	113	58	93	57	564	373	570	545	481	902	441	386	1880	1732	2071	1868	1321	928	1284	1122	1326	1600	1521	1760
FBgn0035776	CG8564	3L	0	0	0	0	48	0	0	1	3812	5593	2520	2382	10354	10717	11005	10051	16	7	12	13	7746	10450	10193	10598
FBgn0036711	CG13727	3L	0	0	0	0	0	0	0	0	0	0	0	0	0	1	0	0	0	0	0	0	0	0	0	0
FBgn0038722	Nup58	3R	157	91	91	70	578	389	563	675	819	1244	589	526	2137	2107	2451	2102	488	348	477	329	1140	1444	1364	1618
FBgn0033850	CG13331	2R	0	0	0	0	0	0	0	0	5	3	0	2	5	5	3	6	0	0	0	0	2	1	0	0
FBgn0030362	regucalcin	X	81	28	31	27	197	134	225	234	14	22	15	14	122	144	102	74	190	114	178	157	185	204	213	353
FBgn0032080	CG9525	2L	0	0	0	0	0	0	0	0	0	2	0	2	3	2	1	0	0	0	0	0	0	0	0	0
FBgn0036617	Cpr72Ea	3L	0	0	0	0	0	0	0	0	0	0	0	0	0	0	0	0	0	0	0	0	0	1	1	0
FBgn0034612	CG10505	2R	2	4	1	0	13	6	12	17	19	38	20	16	105	83	110	91	17	12	30	19	25	43	60	53
FBgn0035498	Fit1	3L	214	126	177	149	1023	633	1027	1089	186	351	190	147	576	601	717	609	816	495	772	695	326	470	388	488
FBgn0041630	Hexo1	3L	218	127	195	152	993	645	1044	1141	34	41	16	22	61	83	77	78	349	285	410	351	37	52	40	29
FBgn0036242	CG6793	3L	0	0	0	0	1	0	1	0	2	6	0	0	2	3	2	2	0	0	0	0	2	0	3	2
FBgn0263999	CG43742	2R	0	0	0	3	2	0	3	2	12	21	12	8	46	37	35	37	0	0	0	0	1	1	5	0
FBgn0033479	PIG-N	2R	30	16	15	19	183	92	174	185	329	660	315	275	1288	1215	1421	1325	114	71	90	67	323	356	415	448
FBgn0035504	Teh4	3L	1	2	0	0	14	0	10	6	3	9	0	1	11	8	17	9	0	0	0	2	6	5	5	3
FBgn0037176	CG14456	3L	0	0	0	0	2	0	0	1	295	537	254	279	849	854	1002	858	1	0	0	0	470	544	519	555
FBgn0031390	tho2	2L	354	196	202	213	2137	1187	1964	2188	351	801	380	391	1458	1397	1739	1631	1213	814	1167	910	431	561	564	618
FBgn0023097	bon	3R	319	207	294	204	1893	1112	1692	1944	198	304	153	129	627	645	633	596	1377	821	1350	1041	118	136	162	139
FBgn0052695	CG32695	X	0	4	39	16	40	53	68	47	2	0	0	2	3	0	1	4	0	0	0	0	1	2	0	0
FBgn0033236	CG14764	2R	103	55	58	60	554	319	519	523	56	118	49	39	217	200	220	186	1109	636	1009	798	58	73	70	74
FBgn0013531	MED20	2L	70	39	63	33	246	169	229	281	138	232	81	96	339	384	391	325	114	74	95	109	108	98	127	130
FBgn0031652	jet	2L	17	12	15	8	65	42	79	81	61	84	40	40	140	174	180	177	64	55	61	54	32	30	28	36
FBgn0052793	CG32793	X	0	0	0	0	0	0	0	1	0	1	0	0	0	0	1	0	0	0	0	0	0	0	0	0
FBgn0037717	CG8301	3R	20	10	12	14	88	40	71	80	6	12	4	4	25	29	33	19	270	177	254	223	7	10	9	7
FBgn0035823	eIF4E5	3L	0	0	0	0	10	0	0	0	1140	1900	817	801	3732	3614	3898	3230	2	0	0	0	2080	3006	2686	2981
FBgn0036807	CG6893	3L	0	0	0	0	10	0	0	0	234	406	215	231	925	838	1004	894	0	2	0	4	359	499	463	519
FBgn0030780	CG13008	X	0	0	2	1	12	0	0	4	960	1704	790	732	3828	3166	4014	3572	1	1	1	1	2552	3145	3065	3294
FBgn0031050	Arp10	X	101	54	55	80	464	280	427	565	196	247	68	80	338	489	505	373	244	175	189	165	99	122	171	127
FBgn0032422	atilla	2L	0	0	0	0	0	0	0	3	0	0	0	1	2	3	0	0	45	38	102	42	15	28	15	20
FBgn0265959	rdgC	3L	20	18	15	13	121	43	118	180	2	0	2	0	1	1	1	0	0	0	0	1	4	2	0	3
FBgn0035947	Srp68	3L	206	118	151	155	1010	586	957	1019	386	679	327	293	970	1065	1154	963	1406	976	1210	973	256	354	339	347
FBgn0035008	CG3494	2R	0	0	0	0	11	0	0	0	1200	1622	749	741	3260	3297	3756	3047	0	0	0	2	2402	3176	2895	3104
FBgn0040251	Ugt302K1	3R	0	0	0	0	1	0	2	2	3	3	1	2	10	10	11	7	14	19	16	15	0	5	3	3
FBgn0031998	SLC5A11	2L	3	9	18	22	67	66	102	80	12	8	6	4	40	35	32	27	252	142	252	190	259	308	236	222
FBgn0037688	CG9356	3R	75	30	50	42	245	165	246	265	296	448	186	207	766	824	878	791	289	208	301	197	260	344	329	344
FBgn0034821	CG9876	2R	0	0	0	0	1	0	0	0	5	4	4	3	10	16	14	17	0	0	0	0	4	3	4	8
FBgn0051804	CG31804	2L	0	0	0	0	2	0	0	0	204	349	161	124	673	668	581	551	0	0	0	0	410	620	556	696
FBgn0041096	rols	3L	101	63	82	52	827	426	698	806	36	38	11	19	123	141	108	105	139	91	144	101	23	41	28	31
FBgn0037188	CG7369	3L	165	77	124	111	1019	535	877	1052	37	97	46	54	177	161	215	158	497	257	515	352	55	67	72	56
FBgn0032363	Dlg5	2L	310	179	220	157	1725	884	1672	1674	104	199	109	83	434	377	479	439	1449	865	1418	1119	171	212	235	227
FBgn0038039	CG5196	3R	168	110	111	110	811	521	747	911	125	219	93	98	359	381	413	389	437	271	388	301	93	110	125	134
FBgn0027364	Six4	3L	9	2	11	5	29	32	22	17	74	109	47	50	146	219	159	187	440	350	278	427	18	29	27	30
FBgn0002734	E(spl)mdelta-HLH	3R	66	37	47	30	507	301	448	490	1	0	0	1	3	1	1	1	0	0	0	0	0	1	0	0
FBgn0034909	CG4797	2R	54	23	49	32	239	137	204	223	15	21	4	5	20	31	21	26	149	89	63	124	25	27	29	50
FBgn0040268	Top3alpha	2L	169	93	110	104	773	479	666	917	171	302	150	137	618	549	697	604	710	450	656	457	150	184	219	180
FBgn0052484	Sk2	3L	192	119	174	127	947	626	986	1121	262	415	188	154	650	746	768	704	638	396	548	457	197	250	220	270
FBgn0011758	B-H1	X	0	0	0	0	0	0	0	0	1	2	0	2	3	3	2	1	0	0	0	0	1	1	0	0
FBgn0022936	CycH	3L	89	53	43	53	344	222	328	385	158	257	126	97	327	389	382	316	393	237	342	278	100	103	111	122
FBgn0037156	CG11523	3L	44	32	51	44	270	164	302	256	124	264	106	109	432	471	484	496	206	155	195	155	89	117	110	146
FBgn0259223	CG42323	X	0	0	0	2	3	1	0	0	4	9	6	3	6	14	15	4	0	0	1	0	5	0	3	7
FBgn0030099	CG12056	X	27	11	19	19	129	59	113	106	35	52	15	15	77	88	94	81	77	65	93	61	40	56	41	51
FBgn0085331	CG34302	3R	0	0	0	0	1	0	0	0	60	101	38	40	132	173	149	124	0	0	0	0	41	60	48	62
FBgn0004647	N	X	928	618	619	399	6320	3163	5448	6048	79	110	47	43	244	220	255	240	880	586	1001	734	117	135	169	131
FBgn0003255	rk	2L	30	8	31	23	166	89	151	186	3	2	2	3	9	15	20	9	8	10	8	14	8	7	7	6
FBgn0004581	bgcn	2R	104	72	70	54	503	272	498	593	530	1048	528	457	2234	1936	2215	1954	16	9	14	7	706	955	918	943
FBgn0031435	Elba2	2L	17	6	6	10	50	25	51	54	44	86	43	54	128	174	143	153	534	359	522	410	32	41	50	56
FBgn0028744	CG5033	2R	195	121	135	151	993	696	1005	1183	100	185	88	78	334	342	383	303	1492	1170	1454	1168	83	141	133	178
FBgn0039429	CG14238	3R	0	0	0	0	0	0	0	1	0	1	0	0	2	0	0	1	0	3	0	0	0	4	4	0
FBgn0063368	Gpb5	2L	0	1	0	0	0	0	3	0	0	0	1	0	1	0	2	2	0	1	0	0	1	0	0	0
FBgn0031258	CG4297	2L	17	35	22	7	219	92	170	232	9	22	8	11	31	21	50	30	119	87	186	117	23	28	31	29
FBgn0285912	mah	3R	0	0	0	0	2	0	0	0	5	1	0	1	7	2	3	7	0	0	0	1	0	2	1	3
FBgn0010296	ng4	X	0	0	0	0	0	0	0	0	0	0	0	0	0	0	0	0	0	0	0	0	0	0	0	0
FBgn0035793	CG7546	3L	482	259	318	299	2208	1244	2093	2381	773	1515	771	683	2728	2583	3148	2716	1547	1051	1490	1193	582	720	806	924
FBgn0262609	CG43135	X	0	0	0	0	0	0	0	0	0	0	0	0	0	2	0	0	1	29	23	31	0	0	0	0
FBgn0032393	Nfs1	2L	143	107	111	101	653	385	585	659	236	419	205	181	674	775	769	669	443	327	402	381	174	268	254	279
FBgn0250757	CG42235	3R	0	2	0	0	1	0	0	10	0	2	1	16	3	2	3	8	0	1	1	0	1	0	1	1
FBgn0260462	CG12163	3R	715	430	532	421	3487	2158	3331	3667	452	752	358	339	1494	1413	1600	1470	1803	1204	1546	1244	1166	1388	1259	1371
FBgn0034009	CG8155	2R	122	68	85	70	753	382	571	674	366	705	279	258	1222	1129	1444	1239	441	241	437	355	344	466	461	562
FBgn0024194	rasp	3L	79	43	78	43	447	282	505	483	24	18	12	12	63	78	55	51	585	319	491	431	18	30	26	26
FBgn0038377	CG9632	3R	0	0	0	0	15	0	1	1	878	1445	662	694	3060	2735	2953	2958	0	0	0	2	2006	2468	2476	2822
FBgn0030366	Usp7	X	790	509	550	470	4600	2571	3990	4248	1756	3463	1621	1545	7358	6190	7687	6993	2399	1386	2321	1633	3300	4345	4461	4693
FBgn0038494	beat-IIb	3R	10	8	14	20	84	103	96	101	1	1	0	0	2	1	2	0	0	0	3	1	0	1	0	0
FBgn0024314	Plap	2L	356	201	289	238	1900	1180	1951	2247	1542	1987	872	816	3909	4188	4431	4060	1152	811	1039	893	1796	2221	2114	2308
FBgn0035763	CG8602	3L	154	84	112	80	883	557	849	995	124	195	89	84	333	392	390	359	1777	1601	1724	1775	313	378	369	377
FBgn0029906	xit	X	61	32	59	46	318	167	318	350	44	64	31	25	96	88	116	106	168	104	148	125	18	31	25	32
FBgn0031407	CG4270	2L	0	0	0	0	7	0	0	0	339	511	252	258	1029	1041	1031	889	0	1	0	0	981	1241	1225	1306
FBgn0037765	CG9458	3R	0	0	0	0	0	0	0	2	4	8	3	5	15	19	17	23	1	1	5	0	0	0	2	0
FBgn0261046	Dscam3	3R	2	0	0	0	3	3	4	6	10	20	6	7	40	27	37	22	12	6	3	11	2	4	9	8
FBgn0022355	Tsf1	X	145	179	765	582	354	491	828	338	52	55	25	38	91	107	54	65	10	0	7	6	4773	4256	6034	5359
FBgn0036239	Pop2	3L	370	237	310	269	2057	1271	1878	1990	575	1076	561	483	2013	2013	2106	1933	1209	779	1096	867	1589	2036	2099	2196
FBgn0050067	Obp50a	2R	0	0	0	0	0	0	0	0	7	14	3	3	18	20	19	18	0	0	0	0	2	3	5	9
FBgn0034095	CG15701	2R	5	1	1	0	7	6	16	10	1	0	0	0	2	6	6	3	1	2	3	0	0	0	0	3
FBgn0039635	Pdhb	3R	341	221	293	237	1500	1043	1423	1604	1461	2343	1085	1062	4282	4430	4582	4234	1132	956	1080	962	2493	3073	2996	3226
FBgn0028427	Ilk	3L	173	102	141	110	811	571	808	948	86	107	62	50	194	228	247	240	397	349	403	293	71	106	81	105
FBgn0035254	CG7974	3L	32	12	26	23	109	75	129	155	188	331	146	142	657	531	692	589	88	54	101	60	150	215	210	272
FBgn0037127	CG14566	3L	0	1	0	0	2	0	2	2	0	1	0	0	0	0	1	0	0	0	0	0	1	2	2	0
FBgn0261714	Cpn	3R	0	0	0	0	1	0	0	0	1	0	1	0	0	2	5	1	0	0	0	0	12	16	13	10
FBgn0004228	mex1	3L	0	0	0	0	2	0	3	2	46	86	32	21	136	120	107	117	0	0	0	0	96	143	123	153
FBgn0266346	CngB	2R	1	4	5	2	10	12	12	15	1	6	2	1	5	9	10	10	24	9	27	17	1	4	3	4
FBgn0035601	Uev1A	3L	487	294	388	348	2737	1672	2722	3105	577	911	441	404	1488	1760	1792	1562	2196	1356	1753	1480	512	514	563	670
FBgn0038546	CG7379	3R	118	57	98	87	554	411	622	620	293	458	255	225	870	880	927	979	601	404	545	406	198	262	280	273
FBgn0053284	CG33284	3L	0	0	0	0	20	0	0	0	1300	2257	1073	1028	4714	4473	4713	4452	1	0	0	2	3970	5125	4725	5375
FBgn0029863	CG3823	X	0	0	0	0	3	1	2	4	0	0	0	0	0	0	1	0	25	19	16	7	0	0	1	0
FBgn0033473	CG12128	2R	65	25	32	37	260	161	292	350	342	471	198	236	876	924	887	713	741	629	732	596	292	397	361	364
FBgn0034007	ND-51L2	2R	0	0	0	0	5	0	1	1	341	531	281	244	1220	1094	1302	1129	2	0	1	1	516	630	654	714
FBgn0039709	Cad99C	3R	7	2	0	2	8	5	11	15	0	5	1	4	7	8	5	9	398	242	454	319	21	22	17	19
FBgn0050404	Tango11	2R	212	122	166	142	1033	627	930	1093	1266	1426	579	603	2401	2707	2655	2436	512	327	503	344	1257	1500	1521	1643
FBgn0032136	Apoltp	2L	30	36	37	27	207	108	246	285	8	26	13	8	57	37	46	47	13	9	18	10	253	320	287	352
FBgn0035285	CG12025	3L	128	85	95	120	685	473	630	724	362	522	195	192	918	1031	1013	964	427	256	403	282	333	471	444	460
FBgn0037612	CG8112	3R	21	24	49	30	128	61	146	144	5	7	1	2	11	15	13	7	455	334	442	307	22	29	35	39
FBgn0035316	CG15878	3L	0	0	0	0	4	0	0	0	784	1313	564	581	2400	2349	2491	2288	0	0	1	1	1004	1329	1395	1518
FBgn0052457	CG32457	3L	0	0	0	0	0	0	0	0	0	0	0	0	0	0	0	0	0	1	0	0	725	1013	813	1054
FBgn0034261	HPS4	2R	71	38	49	42	312	184	314	429	80	137	61	63	241	225	298	258	410	238	353	199	120	123	124	164
FBgn0034906	CG13561	2R	0	0	0	0	0	0	0	2	1	1	1	0	3	1	8	4	0	0	0	0	4	0	1	2
FBgn0015949	hrg	2R	556	311	386	370	3021	1732	2728	2996	443	943	397	408	1664	1601	1986	1836	918	580	900	792	433	504	519	608
FBgn0031483	CG9641	2L	54	26	42	43	247	164	225	246	1602	2952	1305	1250	4817	5450	5767	4961	977	611	917	671	1013	1227	1381	1523
FBgn0262878	CG43233	2L	0	0	0	0	3	0	0	0	151	266	114	114	491	506	472	395	0	0	0	0	207	248	233	284
FBgn0032900	CG14401	2L	11	4	13	22	113	63	179	196	32	27	13	12	57	78	66	43	24	6	18	12	48	66	50	62
FBgn0267967	corolla	X	50	30	33	51	316	212	305	321	569	1067	484	474	2272	2019	2095	2146	32	23	28	30	807	1146	1111	1232
FBgn0037109	MED1	3L	353	235	267	205	1839	1112	1618	1928	562	1209	636	515	2218	2026	2598	2296	1125	728	1026	771	516	661	667	720
FBgn0028852	CG15262	2L	3	0	1	0	6	5	5	9	508	940	469	400	1606	1625	1806	1499	0	0	1	0	421	513	547	582
FBgn0083952	CG34116	3L	7	10	14	6	47	26	37	48	18	19	14	9	36	41	46	37	29	27	27	22	15	9	16	12
FBgn0031549	Spindly	2L	175	102	85	97	813	536	767	908	218	416	204	177	817	740	933	875	277	197	316	194	118	204	188	208
FBgn0031051	Ranbp21	X	228	123	177	110	1178	676	1075	1226	562	1121	542	430	2220	1864	2377	2281	1392	862	1414	992	636	820	775	880
FBgn0040503	CG7763	2R	6	9	15	11	62	29	88	51	0	0	0	0	2	0	0	0	0	0	0	0	2	2	3	3
FBgn0034274	CG10931	2R	0	0	2	0	6	1	0	1	485	682	324	319	1184	1277	1534	1338	0	0	0	0	210	268	268	280
FBgn0033907	mRpS16	2R	102	52	65	63	385	221	358	458	131	197	106	107	303	370	378	293	242	165	192	141	113	158	101	136
FBgn0051713	Apf	2L	28	18	21	27	130	85	128	116	29	55	22	19	73	88	90	86	52	25	57	30	21	39	31	45
FBgn0037138	P5CDh1	3L	446	320	329	300	2342	1354	2084	2353	528	1027	479	439	1621	1588	1694	1526	1668	1024	1470	1184	607	809	771	794
FBgn0034924	CG17658	2R	6	6	13	9	50	36	38	64	61	83	47	32	159	153	176	140	59	31	50	46	24	35	21	29
FBgn0262517	Ltn1	3L	171	113	175	122	1253	744	1277	1266	342	767	352	310	1458	1269	1633	1374	924	595	850	688	417	559	572	591
FBgn0036009	Or67a	3L	0	0	0	0	0	0	0	0	0	0	1	0	2	1	4	1	0	0	0	0	0	1	2	6
FBgn0025549	unc-119	X	207	97	150	138	1056	572	1018	1037	392	667	276	296	1147	1131	1174	1122	752	410	623	390	253	297	293	385
FBgn0038598	CG7131	3R	3	3	5	1	75	19	21	25	3080	5201	2635	2411	11792	10296	12050	11020	8	2	9	8	8256	10880	10173	11485
FBgn0038652	CG7720	3R	0	3	0	0	4	2	7	2	12	12	10	8	49	41	44	54	3	14	7	6	59	74	38	52
FBgn0003479	spn-A	3R	55	24	41	37	273	185	236	280	150	216	98	108	355	381	506	383	181	99	167	126	53	55	69	93
FBgn0036460	CG5114	3L	85	41	71	41	493	322	448	550	255	348	133	156	712	769	859	745	545	453	574	445	160	211	198	228
FBgn0003218	rdgB	X	109	52	81	52	522	284	507	597	744	1278	530	565	2564	2305	2620	2357	777	410	712	541	1478	2010	1869	2052
FBgn0038419	CG14879	3R	6	3	7	6	40	22	47	52	0	0	0	1	1	2	1	0	188	96	121	142	5	4	1	5
FBgn0039869	CG1890	3R	226	134	151	145	1042	614	1004	1085	694	950	440	428	1601	1815	1803	1425	728	537	594	507	456	424	514	566
FBgn0034976	CG4049	2R	124	59	91	85	729	380	616	739	132	283	134	112	415	438	488	416	520	330	475	407	144	181	202	240
FBgn0028374	Hug	3R	0	0	0	0	0	0	0	0	1	1	0	2	3	2	5	5	0	0	0	0	0	2	0	0
FBgn0037667	CG16734	3R	48	16	37	33	218	113	203	253	82	149	62	55	197	205	225	186	170	117	134	96	56	96	75	92
FBgn0026738	CG7857	3L	47	46	50	56	275	214	321	322	544	994	407	392	1467	1589	1693	1416	297	176	271	196	275	303	328	374
FBgn0035426	CG12078	3L	1	1	0	0	6	2	0	3	330	435	234	210	1053	1029	1014	963	1	0	0	0	407	495	447	500
FBgn0053093	CG33093	3R	1	1	2	3	4	10	14	21	0	2	1	1	2	4	4	2	0	0	0	0	0	2	2	1
FBgn0036921	RhoGDI	3L	490	336	340	344	2725	1669	2836	3222	130	197	82	86	341	389	339	296	1417	930	1194	943	159	190	187	202
FBgn0030645	Alg14	X	34	9	15	13	98	74	86	126	70	56	43	33	115	143	160	148	41	29	51	49	24	34	33	29
FBgn0027111	miple1	3L	39	25	51	22	422	265	349	508	0	8	2	1	11	7	2	8	10	7	3	5	2	3	2	1
FBgn0031413	CG9967	2L	38	20	35	35	184	156	188	254	50	75	31	34	107	136	135	115	169	114	126	126	40	66	42	58
FBgn0024963	GluClalpha	3R	0	0	0	0	2	0	0	1	83	99	52	35	161	210	255	188	2	0	0	2	81	96	123	106
FBgn0036574	elg1	3L	179	104	105	102	1076	580	864	901	55	123	63	39	209	197	214	185	1576	1108	1717	1222	42	79	57	83
FBgn0264707	RhoGEF3	3L	87	38	53	47	523	215	437	498	994	1870	892	861	3976	3335	3974	3599	468	275	507	323	4240	5488	5392	5935
FBgn0267689	CG46025	2L	0	0	0	0	17	0	0	0	1061	1909	963	842	4021	3465	4083	3901	0	0	4	0	2366	3115	3017	3330
FBgn0005658	Ets65A	3L	0	0	0	0	1	0	0	1	0	0	0	0	3	2	4	2	0	0	0	0	0	2	3	5
FBgn0033542	CAH13	2R	0	0	0	0	37	0	0	1	2259	4006	2043	1866	8490	7590	8892	7538	0	0	2	2	2759	3725	3439	3976
FBgn0036250	Ir68b	3L	0	0	0	0	0	0	1	0	3	4	1	0	5	7	11	8	0	0	0	0	8	0	2	5
FBgn0000567	Eip74EF	3L	265	167	187	193	1365	751	1224	1601	51	61	18	21	116	112	103	105	69	105	169	88	47	58	45	72
FBgn0031657	CG3756	2L	59	36	49	41	279	183	285	369	292	341	163	170	675	809	816	750	286	207	259	237	295	342	329	376
FBgn0034543	galla-1	2R	93	38	78	72	388	300	416	468	193	306	139	160	590	562	616	523	155	91	131	101	158	246	194	238
FBgn0004779	Ccp84Ae	3R	0	0	0	0	0	0	0	0	1	0	0	0	0	1	0	0	0	0	0	0	0	0	0	0
FBgn0031446	CG15398	2L	9	10	18	8	75	36	67	83	40	36	22	15	40	62	58	40	3	0	0	2	5	18	20	16
FBgn0000547	ed	2L	802	383	452	455	4233	2898	3421	3698	55	93	40	37	167	161	159	136	1552	839	1603	1270	99	81	131	106
FBgn0037464	CG1988	3R	0	0	0	0	30	0	0	0	1153	2320	1133	1013	5409	4509	5017	5391	11	3	6	6	4445	6088	5933	7060
FBgn0038100	Paip2	3R	172	95	121	114	820	537	775	798	1490	2669	1235	1103	4638	4561	4921	4258	823	489	718	590	2342	3232	3019	3367
FBgn0035861	CG7213	3L	0	0	0	0	1	0	0	0	112	238	131	111	339	381	416	375	0	1	0	0	34	40	50	50
FBgn0032419	CG17217	2L	0	0	0	0	4	0	0	0	165	243	118	121	534	513	513	470	0	0	0	0	228	343	320	357
FBgn0031016	kek5	X	472	259	334	268	2672	1570	2235	2601	28	57	29	20	116	120	103	95	525	302	468	413	128	139	126	132
FBgn0033154	CG1850	2R	0	0	0	0	0	0	0	0	0	2	0	0	2	1	1	0	0	1	0	2	0	1	0	3
FBgn0035644	DNApol-epsilon58	3L	87	50	71	41	394	246	380	433	82	102	52	36	184	197	206	163	203	164	195	146	70	119	58	89
FBgn0030320	CG2247	X	281	167	193	163	1763	1024	1564	1799	638	1405	674	525	2071	2228	2672	2260	1117	741	1129	778	411	600	681	711
FBgn0030098	CG12057	X	0	58	0	0	0	0	0	0	0	0	0	0	0	0	0	0	0	0	0	0	0	0	0	0
FBgn0053099	CG33099	3R	17	11	34	29	115	100	131	142	5	3	2	0	4	4	6	3	58	33	43	30	1	4	0	2
FBgn0000247	ca	3R	183	107	144	128	918	534	871	941	333	687	369	324	1438	1252	1501	1375	882	466	861	622	275	377	425	467
FBgn0267791	HnRNP-K	2R	596	384	417	339	3217	1991	3172	3624	691	1173	591	493	2207	2081	2420	2209	1197	875	1082	905	593	782	842	884
FBgn0028841	jhamt	2L	0	0	0	0	0	0	0	0	0	0	0	0	0	1	0	0	0	0	0	0	0	0	0	0
FBgn0031697	CG14024	2L	0	0	0	0	1	0	2	1	0	1	0	0	2	2	0	1	1	1	1	0	1	2	5	1
FBgn0037970	GC2	3R	0	0	0	2	8	5	6	0	523	750	314	303	1394	1437	1385	1274	0	1	1	0	1254	1527	1563	1649
FBgn0259242	CG42340	X	21	8	14	17	126	59	111	138	15	11	4	7	19	15	26	33	16	27	24	13	11	11	11	17
FBgn0086680	vvl	3L	0	0	2	0	1	0	4	2	8	13	6	5	20	15	19	12	5	0	6	5	25	32	41	45
FBgn0085487	CG34458	2R	0	0	0	0	0	0	0	0	1	1	1	1	1	2	4	1	0	0	0	0	0	1	0	0
FBgn0263389	CG43441	3R	0	0	0	0	0	0	0	0	21	32	13	13	50	63	64	75	0	0	1	0	158	220	144	241
FBgn0013749	Arf102F	4	107	85	105	95	740	492	757	890	367	612	251	224	1052	1099	1156	1002	642	381	499	402	315	412	422	411
FBgn0031119	CG1812	X	82	51	51	45	534	330	516	533	158	260	122	96	465	446	535	401	404	306	385	287	246	361	359	359
FBgn0032731	Swip-1	2L	210	112	202	179	1160	869	1195	1269	33	50	21	26	136	157	120	105	487	292	380	313	87	97	98	95
FBgn0260431	CG42526	3L	11	0	3	0	29	16	25	34	24	40	25	21	81	87	98	72	31	13	22	21	36	29	44	50
FBgn0032462	CG16800	2L	0	0	0	0	0	0	0	1	0	1	0	0	2	1	1	1	0	0	0	0	2	7	6	3
FBgn0030710	CG8924	X	137	65	85	71	611	372	576	673	34	57	25	30	91	113	120	96	593	372	551	368	18	20	27	20
FBgn0033431	CG1827	2R	66	36	53	61	325	229	358	417	44	65	21	32	102	119	115	97	113	85	103	81	753	906	790	835
FBgn0033638	CG9005	2R	216	125	200	173	1126	577	1101	1143	78	105	45	39	206	199	225	184	1553	1015	1555	1087	155	156	171	204
FBgn0038147	CCHa2	3R	4	2	17	44	61	71	51	43	1	2	3	3	8	12	11	9	2	3	3	2	2	7	9	2
FBgn0030091	CG7065	X	112	95	90	65	665	374	618	724	188	414	196	194	648	732	830	770	360	210	345	301	121	169	165	215
FBgn0028424	JhI-26	2R	13	11	4	2	42	20	54	64	16	17	5	8	31	26	16	25	45	29	24	24	190	234	223	234
FBgn0022770	Peritrophin-A	X	19	11	4	6	97	62	75	70	3	1	0	0	1	0	4	4	1	0	2	3	6	4	3	1
FBgn0031713	Coq6	2L	151	86	109	82	553	380	627	697	362	446	223	186	860	897	915	822	299	220	252	194	382	472	466	543
FBgn0085450	Snoo	2L	117	79	61	101	797	424	735	873	29	64	33	31	144	146	147	137	147	100	138	133	84	111	98	111
FBgn0031664	CG8892	2L	107	77	98	96	638	368	578	692	350	565	284	253	1141	1020	1169	1120	447	286	384	295	403	530	570	594
FBgn0031676	senju	2L	39	23	28	60	205	115	176	238	203	364	159	151	672	676	667	592	249	146	208	196	331	388	371	451
FBgn0004179	Csp	3L	383	238	283	230	2108	1164	1786	2070	513	916	422	345	1565	1630	1705	1428	1366	833	1146	843	455	608	551	613
FBgn0004406	tam	2L	120	85	97	71	667	410	691	825	176	251	104	129	477	534	557	512	605	364	567	435	211	316	282	284
FBgn0019952	Orct	3R	38	78	147	136	450	301	451	454	14	20	8	10	47	52	41	50	33	36	14	83	18	25	32	20
FBgn0030581	CG14408	X	43	23	30	17	191	104	212	261	51	110	41	30	160	182	177	149	340	180	291	252	15	28	38	39
FBgn0285910	VhaAC39-1	X	272	124	216	158	1281	788	1179	1237	309	637	278	228	1030	1072	1074	967	2231	1398	1822	1649	281	356	334	339
FBgn0026679	IntS4	X	158	111	133	110	840	593	853	1006	16	22	9	13	31	50	39	41	391	284	421	378	17	16	19	20
FBgn0033364	CG13747	2R	0	0	0	0	11	0	0	0	2805	2920	1168	1205	5012	6377	5767	5491	0	0	0	0	1759	2283	2141	2433
FBgn0036368	CG10738	3L	17	9	17	14	119	65	127	109	9	20	11	4	22	27	22	17	43	42	54	51	6	11	5	9
FBgn0004781	Ccp84Ac	3R	0	0	0	0	0	0	0	0	0	1	0	0	0	1	0	0	0	0	0	0	3	2	2	4
FBgn0039623	CG1951	3R	90	39	42	28	327	171	318	337	176	375	178	142	634	602	729	574	562	306	540	399	147	209	221	206
FBgn0050075	CG30075	2R	0	0	0	0	1	0	0	0	96	145	49	55	212	269	291	255	0	0	0	0	60	80	80	92
FBgn0031900	CG13786	2L	1	1	1	0	8	7	6	16	3	4	1	2	8	7	6	5	7	14	9	10	23	29	21	23
FBgn0035640	mad2	3L	79	47	52	49	324	192	355	380	262	527	225	227	767	849	874	714	473	303	391	281	214	285	284	317
FBgn0025592	Gk1	3L	83	57	67	54	360	278	413	488	135	214	85	94	426	389	444	381	261	222	244	220	235	365	267	360
FBgn0031115	CG11710	X	78	44	72	41	446	241	383	437	165	267	137	120	481	475	593	515	306	226	327	280	103	140	143	141
FBgn0038269	Rrp6	3R	127	82	95	78	575	363	610	616	1547	2817	1406	1225	5981	4920	5794	5397	732	530	661	563	3006	3983	3722	4185
FBgn0001624	dlg1	X	644	414	481	354	3862	2013	3337	3882	73	127	61	57	250	229	264	258	1181	627	1093	830	104	196	167	162
FBgn0017577	Mcm5	3R	400	255	307	230	2458	1446	2280	2469	61	88	42	29	169	158	173	156	1740	1177	1706	1247	24	35	43	51
FBgn0051040	Cog7	3R	86	58	55	70	344	257	356	408	134	234	102	90	391	469	477	391	203	128	194	124	97	149	165	142
FBgn0086362	spn-F	3R	68	41	52	64	328	230	322	375	609	1048	456	474	1778	1918	2035	1710	379	288	317	295	555	744	667	818
FBgn0262593	Shab	3L	0	0	0	0	2	0	0	0	5	4	6	4	14	13	12	19	16	23	9	22	70	90	59	77
FBgn0086698	frtz	2L	64	31	60	43	286	169	255	307	36	67	33	33	115	115	153	123	179	123	199	198	16	30	12	23
FBgn0031771	ND-51	2L	390	242	255	190	1723	1240	1869	2009	324	472	216	239	812	994	970	798	1479	1007	1319	1107	191	285	272	245
FBgn0037900	CG5276	3R	34	18	31	29	176	91	167	213	677	1141	542	510	2243	2139	2469	2320	155	106	161	116	1695	2177	2114	2272
FBgn0051910	CG31910	2L	1	1	1	0	13	1	5	13	839	1213	496	501	2056	2178	1956	1714	0	0	0	0	1824	2260	2107	2358
FBgn0026326	Mad1	2R	138	74	90	81	610	344	604	649	137	291	131	106	483	465	467	370	531	408	521	404	138	155	175	197
FBgn0030716	CG9170	X	65	33	34	35	267	162	295	333	102	197	80	89	279	305	312	279	42	29	44	43	68	78	94	85
FBgn0034144	CG5089	2R	0	0	0	0	72	1	0	2	7496	12303	5607	5551	23206	22401	23402	21374	4	4	7	6	21427	28431	28393	30564
FBgn0030261	CG15203	X	1	4	6	10	10	5	9	8	18	17	6	5	25	21	36	21	0	0	1	0	23	29	31	40
FBgn0038013	CG10038	3R	82	48	66	70	359	236	384	455	161	252	136	94	437	479	483	418	250	191	228	162	144	159	133	168
FBgn0001323	knrl	3L	0	0	0	0	2	0	1	2	3	6	10	4	13	12	12	7	0	0	1	1	9	4	12	13
FBgn0038656	CG14294	3R	0	0	0	0	0	0	0	0	318	380	159	195	699	887	704	658	0	1	1	0	474	592	629	686
FBgn0030964	Pvf1	X	2	2	3	0	22	8	12	30	70	85	47	46	144	191	164	154	417	234	324	301	87	132	107	120
FBgn0037659	Kdm2	3R	262	166	187	165	1759	968	1715	1875	159	309	149	129	556	590	658	562	958	631	952	814	152	199	180	220
FBgn0039641	CG14511	3R	18	13	10	9	97	69	92	92	7	5	2	1	7	15	13	7	65	29	51	40	3	5	1	4
FBgn0050042	Cpr49Ab	2R	0	0	0	0	0	0	0	0	0	0	0	0	0	0	0	0	0	0	0	0	0	0	1	1
FBgn0039784	CG9698	3R	0	0	0	0	0	0	0	0	0	0	1	0	1	0	0	0	0	0	0	0	0	1	0	0
FBgn0029882	CG3226	X	207	118	151	141	1059	724	1001	1206	336	589	301	288	1035	1014	1160	959	834	611	724	542	420	509	472	500
FBgn0032444	CCT4	2L	1168	710	844	709	5606	3505	5474	6460	1189	1767	764	724	2903	3361	3442	3018	3724	2439	3277	2976	525	704	717	753
FBgn0035397	CG11486	3L	683	402	481	424	3355	1905	2936	3221	371	725	315	298	1365	1145	1375	1381	1948	1266	1828	1617	320	381	437	457
FBgn0039387	Mco3	3R	0	0	0	0	2	0	3	3	14	21	6	12	31	44	54	47	0	0	0	0	16	25	23	27
FBgn0038881	CG16791	3R	1148	660	779	581	5905	3662	5325	7168	79	104	42	41	238	234	230	235	126	84	108	82	119	170	154	167
FBgn0039125	Ndc1	3R	180	103	161	121	865	513	769	853	149	269	126	146	544	502	537	485	512	332	446	373	351	456	416	492
FBgn0034999	Fatp3	2R	18	31	143	109	221	242	369	346	710	1150	484	500	1863	1958	2295	1944	343	211	329	236	848	1031	1063	1003
FBgn0031736	CG11030	2L	162	96	81	100	957	552	830	1024	150	295	102	125	539	517	549	541	530	353	481	440	162	225	191	194
FBgn0036333	MICAL-like	3L	133	80	85	83	771	439	702	764	222	457	215	205	828	789	921	815	866	537	706	612	296	338	314	413
FBgn0038887	CG7907	3R	0	0	0	0	8	0	0	0	881	1637	792	696	2728	2772	3244	2960	0	0	0	0	609	813	836	843
FBgn0038285	CG6974	3R	0	0	0	3	0	0	2	3	31	48	25	21	80	76	90	75	0	0	0	0	32	35	30	33
FBgn0028895	CG17328	2L	26	17	20	15	106	63	112	92	60	99	54	40	163	143	187	135	96	59	105	76	35	42	41	53
FBgn0264295	CG43773	2L	0	0	0	0	0	0	0	0	1	0	0	0	0	1	0	0	0	0	0	0	0	1	0	0
FBgn0259703	CG42357	3L	0	0	0	0	0	0	0	0	0	0	0	0	0	1	0	0	0	0	0	0	0	0	0	0
FBgn0034974	CG16786	2R	0	0	0	0	4	2	6	1	36	63	19	16	88	99	86	78	1	1	0	0	68	92	108	112
FBgn0040828	CG13306	3L	0	0	0	0	0	0	0	0	0	0	0	0	0	0	0	0	0	0	1	1	1	0	1	3
FBgn0000499	dsh	X	184	106	144	114	1033	652	990	1099	697	1055	570	477	2175	2124	2292	2324	597	406	526	410	923	1148	1179	1176
FBgn0038763	PIG-L	3R	64	43	55	49	389	268	427	434	191	299	136	109	486	569	630	518	335	235	348	230	180	236	236	230
FBgn0053723	CG33723	2L	0	0	0	0	0	0	0	0	27	37	9	22	72	55	71	37	0	0	0	0	7	27	12	9
FBgn0034259	P32	2R	317	211	236	217	1476	1008	1490	1623	150	178	78	78	274	326	318	262	1647	1044	1399	1185	60	104	85	85
FBgn0034500	CG11200	2R	63	35	59	33	275	167	272	263	19	26	8	16	49	45	41	36	259	211	263	186	16	31	31	31
FBgn0020645	Lcp65Aa	3L	0	0	0	0	0	0	0	0	0	1	0	0	0	0	0	0	0	0	0	0	0	0	0	0
FBgn0035620	Alp9	3L	1	5	0	0	0	1	2	3	1	0	0	0	3	2	1	3	0	0	2	0	3	5	5	3
FBgn0035344	Cyp4d20	3L	0	0	0	0	1	0	2	0	1	5	2	2	5	8	8	9	0	0	0	0	2	8	3	6
FBgn0031417	CG3597	2L	0	0	3	1	6	13	7	12	0	1	0	1	0	0	1	0	0	1	2	2	6	2	0	3
FBgn0035986	CG4022	3L	197	103	109	95	1099	608	967	1112	282	586	269	250	944	892	1097	882	577	391	423	409	404	457	517	583
FBgn0046296	CG11534	3L	42	17	40	20	213	134	164	247	31	60	29	25	71	97	116	88	133	98	130	117	38	36	41	55
FBgn0050109	CG30109	2R	42	16	33	9	120	82	115	177	303	485	254	244	781	986	968	808	199	140	158	128	258	340	293	377
FBgn0050062	CG30062	2R	0	0	0	1	1	2	2	0	2	0	0	0	1	0	0	1	0	0	0	0	0	0	2	1
FBgn0037059	CG10510	3L	0	0	0	0	11	0	0	0	743	1420	661	618	2995	2486	3048	2895	1	1	0	0	1173	1723	1546	1713
FBgn0037759	CG8526	3R	5	4	7	5	59	23	43	54	1944	3170	1408	1331	6458	6208	6681	6141	43	29	37	36	5922	7197	7240	7870
FBgn0034878	pita	2R	178	140	167	111	922	627	977	1116	559	991	503	419	1692	1613	1902	1686	741	558	804	658	463	632	617	677
FBgn0031546	CG8851	2L	1	0	0	0	14	0	0	2	987	1941	1003	891	4122	3297	4048	3719	1	1	6	3	3008	3571	3800	4062
FBgn0035959	CG4911	3L	121	75	82	80	762	431	700	810	207	357	143	175	672	713	706	608	1455	833	1327	916	262	301	326	332
FBgn0023518	trr	X	231	161	185	147	1418	816	1295	1499	134	309	161	143	600	495	726	640	738	473	836	643	196	213	218	250
FBgn0051720	mthl15	2L	8	7	5	4	43	29	27	46	7	11	6	9	16	23	31	25	7	6	4	2	2	6	4	5
FBgn0030061	CG1785	X	174	114	105	116	731	481	785	915	112	235	101	91	337	343	380	297	1136	850	1063	893	74	106	105	94
FBgn0015001	iotaTry	2R	0	2	0	0	1	1	3	0	3	3	2	1	7	6	6	5	0	1	0	2	1	3	0	1
FBgn0044872	FucTC	X	0	0	0	0	0	0	4	2	0	0	0	0	0	0	0	1	0	1	3	1	0	0	0	0
FBgn0023179	amon	3R	0	0	0	0	0	0	0	0	12	12	3	8	21	25	27	23	0	0	0	1	15	19	24	16
FBgn0004381	Klp68D	3L	27	17	11	10	127	99	140	185	33	48	25	20	80	84	93	89	331	231	363	260	34	42	43	56
FBgn0033727	Or49a	2R	0	0	0	2	0	1	0	0	1	0	0	0	0	0	0	0	0	0	0	0	0	0	0	0
FBgn0036305	CG10984	3L	137	80	90	119	780	517	767	860	441	804	389	345	1545	1528	1627	1499	339	263	354	296	696	832	806	974
FBgn0004832	Xpac	X	88	45	54	42	411	250	331	462	183	301	148	151	640	598	694	567	141	107	170	111	162	208	194	223
FBgn0052602	Muc12Ea	X	0	0	0	0	0	2	1	1	3	6	3	3	13	19	6	9	216	694	1080	405	2	3	8	8
FBgn0030838	CG5445	X	167	121	142	125	1049	582	1028	1169	509	857	396	397	1686	1583	1840	1655	662	413	576	475	530	722	676	761
FBgn0039810	CG15549	3R	0	0	0	0	1	0	0	0	171	204	95	81	450	449	440	359	0	0	0	0	271	352	321	334
FBgn0010403	Obp83b	3R	0	0	0	0	0	0	0	0	6	5	2	2	7	4	2	2	0	0	0	0	12	9	14	15
FBgn0035542	DOR	3L	59	88	157	191	400	279	502	428	436	735	335	348	1410	1371	1598	1502	510	417	405	579	316	414	405	421
FBgn0243486	rdo	2L	495	315	431	378	2768	1792	2528	3045	109	159	66	78	294	319	290	306	2	2	2	0	62	93	81	60
FBgn0025639	Hmt4-20	X	574	294	388	297	3256	1679	2876	3277	269	485	263	204	971	895	992	872	2409	1500	2473	1740	272	335	388	410
FBgn0027335	Rip11	X	285	174	217	178	1660	963	1533	1716	586	894	373	367	1795	1729	1969	1829	1282	763	1236	836	823	1057	1107	1079
FBgn0029172	Fad2	3L	0	0	0	0	0	0	0	0	0	0	1	0	0	0	0	0	3	0	8	0	0	0	0	0
FBgn0031817	HemK1	2L	17	13	6	7	66	34	44	72	497	704	320	303	1188	1323	1430	1330	85	61	91	60	841	1014	988	1049
FBgn0033092	CG9422	2R	72	51	72	39	369	217	371	415	51	83	34	29	109	156	139	114	294	206	223	197	17	25	23	40
FBgn0035144	Kah	3L	1	0	9	1	25	22	26	23	8	15	3	2	28	31	42	28	1	2	2	1	10	19	17	28
FBgn0036318	Wbp2	3L	201	109	140	111	834	479	751	779	660	1179	520	491	1943	1979	2162	1956	296	227	310	318	538	659	607	692
FBgn0085362	Vml	X	0	0	0	0	2	0	2	2	0	0	1	0	0	0	0	0	3596	1630	2875	1828	0	0	0	1
FBgn0261461	RhoGAP18B	X	728	572	692	559	5856	3117	5435	6391	111	94	35	51	220	242	215	190	328	221	336	359	34	40	46	60
FBgn0031534	Snx1	2L	187	112	212	172	1133	743	1129	1133	717	1064	465	532	2150	2199	2433	2142	526	293	443	331	359	428	422	438
FBgn0036991	CtIP	3L	29	23	17	27	179	91	181	213	201	390	180	153	650	660	735	687	399	248	360	225	191	252	266	263
FBgn0027841	CstF64	3R	115	61	79	82	372	285	403	469	149	208	100	96	361	374	397	372	231	147	257	181	74	104	99	114
FBgn0036437	CG5048	3L	0	0	0	0	14	0	0	0	3296	4062	1582	1661	7546	8342	7648	7222	0	1	1	0	2496	3306	3089	3326
FBgn0033548	CG7637	2R	51	50	48	60	386	207	331	396	38	65	25	24	100	125	116	65	332	257	229	257	21	24	20	16
FBgn0000319	Chc	X	1525	1043	1166	810	9079	5574	8674	9326	714	1339	591	556	2740	2673	2866	2534	7130	4625	6734	5257	1205	1611	1586	1597
FBgn0260960	Baldspot	3L	231	113	157	155	1169	572	927	1140	32	63	24	29	112	119	105	93	1074	604	868	645	347	453	424	456
FBgn0035779	CG8562	3L	0	0	0	0	0	0	0	0	0	0	0	2	1	0	0	0	0	0	0	0	0	0	0	0
FBgn0035318	CG9018	3L	83	43	65	47	355	231	361	433	215	360	200	184	604	611	739	654	228	175	189	156	178	190	176	231
FBgn0266377	Pde8	2R	81	47	58	47	399	245	370	378	46	77	29	35	147	152	141	124	108	75	133	122	50	50	41	103
FBgn0028402	Sin	3L	108	72	61	63	517	295	490	539	139	240	118	117	389	457	445	369	347	200	293	252	138	173	165	173
FBgn0038945	CG5386	3R	0	0	0	0	0	0	0	0	0	1	0	1	1	2	2	1	0	0	0	0	0	0	1	1
FBgn0039816	CG11317	3R	0	0	0	0	0	1	1	0	0	0	0	0	0	0	0	0	0	0	0	0	19	16	11	22
FBgn0011743	Arp53D	2R	0	0	0	0	25	0	1	0	1568	2556	1168	1106	5392	5222	5828	5121	0	0	0	0	1568	1865	1788	1919
FBgn0263004	CG43312	3L	0	0	0	0	0	0	0	0	22	24	11	15	43	56	40	48	0	0	0	0	72	128	108	116
FBgn0001220	Hsc70-5	2R	640	386	455	380	3224	2039	3230	3600	3163	5481	2652	2563	10961	10054	11660	10754	3880	2791	3637	3012	4893	6545	6347	6611
FBgn0040794	CG13056	3L	0	0	0	0	0	0	0	0	0	0	1	0	0	0	0	1	0	0	0	0	1	0	0	0
FBgn0036529	Pgant8	3L	2	0	0	1	2	0	8	6	1	0	0	0	0	0	0	0	1	0	0	0	0	0	0	0
FBgn0034458	Ir56d	2R	0	0	0	0	0	1	0	0	0	1	1	0	5	2	3	4	0	0	0	0	1	1	4	1
FBgn0030167	CG15252	X	0	0	0	0	0	0	0	0	0	0	0	0	0	0	0	0	0	0	0	0	0	0	0	0
FBgn0264562	Hr4	X	501	229	369	277	2358	2004	2407	3625	44	44	21	12	157	159	128	163	110	64	104	90	12	17	14	17
FBgn0003292	rt	3L	10	7	10	8	59	32	67	54	4	7	1	4	6	4	6	12	282	196	309	248	1	2	3	4
FBgn0039551	Or98a	3R	0	0	0	0	0	0	0	0	0	0	0	1	0	2	0	1	0	0	0	0	0	1	1	1
FBgn0010314	Cks30A	2L	144	76	121	96	721	479	702	707	122	281	115	111	480	475	483	445	411	218	332	259	81	104	106	152
FBgn0028857	CG12448	2L	0	0	0	2	13	0	1	0	998	1312	560	525	2437	2754	2471	2238	0	0	0	0	1279	1867	1775	1985
FBgn0052103	SCaMC	3L	209	140	181	142	1312	723	1155	1274	797	1319	586	528	2458	2399	2955	2626	909	533	851	687	452	610	637	599
FBgn0051294	CG31294	3R	0	0	0	0	0	0	0	2	850	1364	613	606	2561	2712	2433	2360	0	0	0	0	611	863	764	800
FBgn0034277	OstDelta	2R	778	442	568	469	4219	2511	3793	4353	480	883	365	384	1422	1551	1697	1365	1663	1118	1562	1187	396	503	501	532
FBgn0010417	Taf6	3L	174	109	114	87	714	442	693	781	247	406	204	181	609	648	735	658	535	379	531	478	205	212	212	264
FBgn0025615	Torsin	X	219	160	198	184	1211	711	1108	1284	78	77	33	33	157	177	158	124	586	451	509	453	43	62	69	68
FBgn0004666	sim	3R	255	118	168	132	1222	780	1063	1195	18	25	7	9	20	35	38	24	233	217	302	307	6	4	1	2
FBgn0004611	Plc21C	2L	119	67	74	55	622	348	604	644	31	42	17	17	79	95	109	95	774	486	783	598	70	78	96	101
FBgn0032299	CG17127	2L	0	0	0	0	0	0	0	0	0	0	0	0	0	1	1	0	3	5	7	8	0	0	0	0
FBgn0085431	CG34402	3R	0	0	0	0	0	0	1	0	1	4	3	1	7	8	6	14	0	0	2	0	1	7	2	1
FBgn0259821	CG42402	3R	1	2	0	1	19	6	11	12	23	32	14	17	47	48	62	53	7	5	3	6	29	27	33	38
FBgn0036880	Cpr76Bc	3L	0	0	0	0	1	1	0	0	0	6	1	0	8	4	9	11	0	0	0	0	2	3	5	7
FBgn0039656	CG11951	3R	0	0	0	0	0	1	1	0	0	0	0	0	0	0	0	0	0	4	3	1	2	2	1	2
FBgn0032210	CYLD	2L	81	35	47	31	380	229	360	422	910	1774	882	808	3708	3323	3798	3325	203	132	179	173	1991	2626	2417	2795
FBgn0026150	ApepP	2L	279	134	168	172	1344	909	1374	1407	372	695	307	319	1128	1194	1282	1168	916	559	853	617	389	507	506	537
FBgn0028947	CG11865	2L	0	0	0	0	0	0	0	0	0	0	0	0	0	4	0	0	0	0	0	0	0	0	1	1
FBgn0038038	Sccpdh2	3R	34	26	40	45	167	114	151	162	14	15	9	13	30	53	39	38	349	209	299	245	52	73	57	49
FBgn0030834	CG8675	X	67	34	44	37	291	231	319	353	23	42	18	23	87	111	105	92	407	301	368	350	13	26	25	30
FBgn0040337	CG3021	X	84	55	57	46	316	208	284	382	302	357	154	177	474	675	580	506	251	175	251	212	257	314	279	311
FBgn0036689	CG7730	3L	35	16	28	23	122	70	115	122	376	608	314	320	1231	1120	1288	1155	422	247	379	253	419	517	505	542
FBgn0053519	Unc-89	2R	8	5	6	4	31	16	34	36	1	6	3	3	12	8	7	7	160	96	176	193	69	101	118	118
FBgn0002917	na	X	2	5	2	0	34	5	28	21	38	78	31	36	144	116	167	122	1	3	1	0	52	54	76	67
FBgn0014163	fax	3L	5414	3126	3695	4204	31011	19605	29456	31855	1119	1571	623	660	3265	3823	3019	3129	1551	925	1391	1040	1581	1883	1817	1932
FBgn0027524	CG3909	3R	102	71	80	71	492	340	454	569	463	522	249	227	814	1006	1059	895	259	178	184	140	234	268	231	276
FBgn0035657	alphaKap4	3L	0	0	0	0	3	0	0	0	269	440	221	228	1067	945	1074	790	0	0	0	0	539	849	724	885
FBgn0027598	cindr	3R	288	172	258	250	1508	931	1507	1685	437	700	326	325	1339	1315	1532	1412	868	631	847	675	440	468	479	579
FBgn0041156	exex	3L	0	1	0	0	0	0	0	0	2	1	0	2	6	5	7	3	1	0	1	1	0	4	2	2
FBgn0086904	Nacalpha	2R	2065	1293	1489	1429	10064	6269	9863	11662	1413	2091	998	896	3496	3862	3811	3612	9976	7309	8891	8400	1131	1469	1278	1501
FBgn0052656	Muc11A	X	2	6	7	2	18	6	13	20	0	0	0	7	0	0	1	1	2	6	6	4	0	0	0	0
FBgn0053526	PNUTS	2L	436	254	247	275	2479	1306	2308	2764	199	338	164	168	601	613	611	593	1355	969	1308	993	202	265	246	278
FBgn0005695	gcl	2R	52	39	31	34	279	155	270	277	29	63	24	32	93	102	106	80	1287	819	1292	911	28	37	54	52
FBgn0034708	Vps35	2R	289	184	259	192	1710	1037	1641	1773	280	496	230	222	875	896	1025	868	936	605	840	629	257	290	318	312
FBgn0026411	Lim1	X	0	0	0	0	2	1	2	3	32	50	28	24	72	115	111	120	0	1	3	3	52	82	71	82
FBgn0037620	ranshi	3R	9	9	12	2	47	25	35	47	14	25	15	17	53	70	57	53	80	51	70	61	11	17	16	17
FBgn0003130	Poxn	2R	0	0	2	0	0	0	0	0	0	0	0	0	4	0	1	0	0	0	0	0	0	1	0	0
FBgn0000473	Cyp6a2	2R	0	0	0	1	0	5	2	1	2	0	0	0	0	0	3	2	14	8	18	29	27	33	32	24
FBgn0027596	Kank	2R	476	279	331	294	2460	1498	2011	2436	1638	2676	1197	1108	5338	4983	5586	5225	159	133	208	230	3157	4402	4040	4493
FBgn0028838	CSN1a	2L	0	0	0	0	5	0	0	0	417	667	294	291	1240	1339	1351	1236	0	0	1	1	905	1234	1250	1314
FBgn0020255	Ran	X	2361	1417	1776	1554	11557	7336	10956	12018	1882	2910	1273	1172	4956	5251	5577	4768	6962	4457	5910	4579	2044	2878	2691	3006
FBgn0032138	CG4364	2L	624	457	499	471	2800	1689	2777	3084	228	368	157	166	606	639	584	524	4320	3450	4062	4089	172	255	211	274
FBgn0005683	pie	2L	31	19	38	25	197	96	169	186	137	260	127	124	447	423	541	503	269	154	234	171	54	70	71	97
FBgn0015230	Glut3	3R	0	0	0	0	4	0	0	0	365	470	218	224	1195	1108	1211	1141	0	0	0	0	825	976	1014	1066
FBgn0047338	CG32148	3L	0	0	0	0	5	0	0	0	408	625	247	269	1186	1176	1236	1063	0	0	0	0	1181	1453	1386	1513
FBgn0053052	Gorab	3L	82	41	58	42	303	161	259	338	9	14	6	8	23	38	27	27	269	172	238	174	8	11	14	10
FBgn0027538	beta4GalNAcTA	2R	50	33	41	24	227	135	208	234	72	116	50	48	191	181	210	174	188	79	138	110	48	46	50	67
FBgn0027547	CG1927	3L	125	101	135	140	842	516	774	846	258	418	174	175	694	752	809	708	648	453	595	490	218	261	237	254
FBgn0261614	CG42703	2R	0	0	0	0	1	0	1	1	411	403	180	173	663	901	765	689	0	0	0	0	220	270	242	297
FBgn0032632	CG6380	2L	0	0	0	0	12	0	1	0	1081	1869	910	853	3715	3619	3761	3565	0	0	1	0	2451	3293	3007	3384
FBgn0028577	hfp	3L	469	279	290	346	2176	1124	2137	2556	271	454	226	192	751	832	989	814	1051	574	889	799	144	195	212	205
FBgn0032856	CG16798	2L	0	0	0	0	0	0	0	0	0	2	0	2	1	2	3	4	6	0	3	1	1	2	3	2
FBgn0050089	CG30089	2R	57	27	41	31	239	193	237	316	15	28	10	15	54	71	53	61	79	86	91	109	23	42	23	52
FBgn0030277	CG1394	X	0	1	0	0	33	1	0	1	2941	4916	2220	2203	8935	9139	9473	8375	0	0	2	1	4874	6126	5500	6366
FBgn0034911	GlyT	2R	0	0	0	1	1	0	0	2	2	1	0	0	2	4	6	1	0	0	0	1	3	0	1	3
FBgn0028875	nAChRalpha5	2L	0	0	0	0	0	0	0	0	1	1	1	0	1	2	0	1	0	0	0	0	0	1	0	0
FBgn0035020	CG13585	2R	110	81	112	104	540	282	466	529	309	554	238	224	874	847	980	879	189	114	151	138	454	610	578	606
FBgn0261563	wb	2L	166	115	162	96	1510	741	1440	1615	121	167	72	47	239	280	306	247	109	91	164	101	94	134	166	159
FBgn0034447	CG7744	2R	89	65	83	58	503	270	481	480	93	163	68	66	269	296	303	257	854	521	936	645	73	101	76	111
FBgn0003891	tud	2R	643	424	493	461	4352	2250	4168	4336	406	857	392	327	1586	1570	1773	1523	3605	1984	3305	2464	712	974	1036	1061
FBgn0036363	CG10140	3L	0	0	0	0	0	0	0	0	0	0	0	1	2	2	0	0	0	0	0	0	0	0	0	0
FBgn0086693	iav	X	1	0	0	2	6	3	5	6	0	1	0	2	1	8	3	5	4	2	3	1	0	1	1	0
FBgn0028970	betaggt-II	2L	50	40	60	40	277	243	335	384	192	264	92	92	365	481	469	421	179	156	145	150	82	116	106	121
FBgn0023001	melt	3L	4	3	3	6	40	18	34	23	29	44	29	23	75	96	93	83	115	83	115	150	38	44	42	42
FBgn0262900	CG43255	X	0	0	1	0	1	0	1	1	0	0	0	0	0	0	0	0	0	0	0	0	0	0	0	0
FBgn0037857	Tengl4	3R	0	0	0	0	3	0	0	0	319	557	264	231	1071	951	1099	1001	0	1	0	0	846	1257	1104	1274
FBgn0262679	CG43149	3L	1	0	0	0	5	3	2	0	0	0	0	0	0	0	0	0	0	0	0	0	0	0	0	0
FBgn0031791	AANATL2	2L	3	11	51	24	84	58	155	80	2	2	2	0	4	7	2	4	0	0	1	0	1	1	1	4
FBgn0027655	htt	3R	179	120	144	111	1079	514	828	995	94	178	87	79	385	346	428	376	551	330	531	398	156	204	221	210
FBgn0010300	brat	2L	553	392	422	339	3932	2151	3605	3802	146	198	89	107	442	422	432	417	2565	1356	2405	1678	107	153	173	155
FBgn0028516	ZnT35C	2L	1	0	2	4	18	10	6	8	777	1153	509	532	2138	2164	2626	2271	1209	820	976	959	586	805	745	774
FBgn0052412	QC	3L	44	26	36	31	227	155	247	239	36	37	14	23	51	98	76	93	572	362	490	389	127	144	114	114
FBgn0261055	Sfp26Ad	2L	0	0	0	0	0	0	0	0	9	7	12	2	15	26	27	14	0	0	0	1	5	24	18	21
FBgn0032059	PrBP	2L	68	41	56	44	333	189	296	345	173	232	105	107	374	449	526	399	131	83	166	104	104	136	120	131
FBgn0031554	CG15418	2L	0	0	0	0	0	1	2	0	599	760	289	255	1027	1181	1050	1034	39	35	15	2	124	169	184	188
FBgn0030478	CG1640	X	223	138	170	153	1208	708	1152	1267	745	1177	515	504	2205	2159	2341	2237	1577	860	1431	1186	1493	1928	1889	2067
FBgn0030506	DNAlig4	X	42	20	23	23	204	101	206	223	249	353	152	159	648	660	780	728	138	110	206	131	178	208	191	248
FBgn0035533	Cip4	3L	287	183	226	206	1967	1260	1923	2156	112	210	101	87	372	446	389	366	723	553	684	718	129	179	141	151
FBgn0039609	Nepl17	3R	0	0	4	2	6	5	12	3	0	0	0	0	1	0	0	2	0	1	0	0	0	0	0	0
FBgn0025186	ari-2	2R	133	82	96	86	669	420	637	691	137	275	143	115	469	466	551	481	537	356	601	439	203	273	275	305
FBgn0262008	CG42826	3L	0	0	0	0	0	0	0	0	3	5	0	2	8	10	7	5	0	0	0	0	0	2	0	3
FBgn0033580	CG13231	2R	0	0	0	0	0	0	0	0	0	0	0	0	0	0	1	0	0	0	0	0	1	1	3	0
FBgn0035271	CG2021	3L	34	34	26	31	146	113	125	199	59	116	41	37	144	169	157	124	164	94	134	88	49	63	80	78
FBgn0035677	CG13293	3L	0	0	0	0	2	0	0	1	17	35	8	9	36	40	31	41	0	0	0	0	9	14	12	16
FBgn0036391	CG17364	3L	2	1	0	0	2	2	3	7	3	5	4	6	27	17	19	22	0	0	0	0	11	20	26	19
FBgn0034853	Ice1	2R	72	45	50	34	464	254	447	445	185	408	212	175	778	691	833	762	894	562	870	637	164	194	233	210
FBgn0014870	Psi	2R	449	242	292	231	2839	1711	2653	2899	691	1286	639	562	2428	2410	2707	2590	740	442	674	483	486	554	592	680
FBgn0027339	jim	3L	875	553	585	488	4414	2513	4010	4466	205	358	183	151	682	644	684	688	314	188	378	261	267	388	338	358
FBgn0036180	Duba	3L	95	79	90	63	672	334	568	594	1817	3134	1492	1493	6844	6178	7208	6645	512	380	529	413	4202	5598	5402	6113
FBgn0023023	CRMP	3R	60	48	91	47	377	235	412	466	5	7	0	2	16	11	14	14	102	57	132	66	25	25	17	23
FBgn0035812	CG7457	3L	85	55	49	49	516	325	552	549	53	89	35	48	144	192	200	158	692	492	728	486	13	20	10	29
FBgn0016660	H15	2L	0	0	0	0	0	0	1	0	7	6	1	3	16	11	23	17	13	11	26	14	20	31	16	32
FBgn0027565	CG5498	3L	157	85	107	94	798	481	700	821	138	253	120	98	417	461	502	447	495	349	438	357	196	257	266	317
FBgn0001086	fzy	2L	365	188	294	191	1653	1036	1495	1602	688	1094	509	492	2000	2038	2341	2061	709	528	768	645	438	541	474	573
FBgn0033117	CG3358	2R	72	42	53	36	296	211	349	382	34	51	17	21	91	76	89	76	314	245	280	232	36	25	34	23
FBgn0026378	Rep	2R	48	32	44	32	239	145	279	271	14	18	10	6	32	49	41	46	221	147	185	154	22	12	17	16
FBgn0038042	Scgbeta	3R	4	4	1	3	19	10	11	17	20	34	11	5	38	51	43	43	6	5	10	2	48	74	62	63
FBgn0037538	CG3223	3R	124	74	107	73	584	343	592	595	556	871	392	399	1599	1658	1841	1634	215	137	200	127	490	597	547	585
FBgn0032691	Atac2	2L	65	43	38	35	337	197	332	410	53	98	47	48	178	159	194	165	161	148	189	146	43	52	53	52
FBgn0031110	Obp19b	X	0	0	0	0	0	0	0	0	0	0	1	0	0	0	0	0	0	0	0	0	0	0	0	0
FBgn0031449	CG31689	2L	6	6	3	7	27	14	29	26	37	84	27	46	94	126	142	101	953	645	877	726	132	156	146	145
FBgn0010425	epsilonTry	2R	0	9	0	0	0	1	0	0	0	0	0	0	0	0	0	0	0	0	0	0	0	0	0	0
FBgn0052987	CG32987	2L	0	0	0	0	0	0	0	0	47	64	36	32	114	126	123	116	0	0	0	0	57	78	88	87
FBgn0040699	CG15024	3L	0	0	0	0	0	0	0	0	6	3	2	1	8	8	5	7	0	0	0	0	4	2	0	2
FBgn0052182	CG32182	3L	0	2	0	2	3	3	2	1	0	0	1	0	0	1	2	0	0	0	0	0	0	1	0	5
FBgn0000541	E(bx)	3L	810	521	576	451	5188	2797	4648	5240	861	1873	888	758	4330	3324	4741	4164	3786	2178	4022	2666	1508	1983	2032	2267
FBgn0032637	CG5050	2L	3	0	0	1	16	3	1	6	1383	2312	1052	992	5135	4851	5017	4494	1	5	2	1	2713	3570	3289	3584
FBgn0033379	Mys45A	2R	142	85	73	69	671	473	681	792	98	184	104	92	404	427	449	363	900	575	750	630	131	174	168	193
FBgn0033754	Ak6	2R	47	20	23	15	156	117	180	238	33	63	24	18	88	82	86	93	266	181	241	162	19	21	26	33
FBgn0051697	CG31697	2L	2	0	0	0	11	2	6	6	625	676	270	263	1028	1275	1024	1021	1	0	0	1	667	939	929	888
FBgn0259935	CG42458	3L	18	19	14	21	149	71	131	123	4	17	10	5	24	29	25	27	3	4	3	4	56	82	72	85
FBgn0033590	CG13217	2R	0	0	0	0	0	0	0	0	0	0	0	0	0	0	0	0	0	0	0	0	0	0	0	0
FBgn0051231	CG31231	3R	2	1	1	0	25	4	6	5	1174	2012	1052	897	4847	4064	4968	4602	2	1	2	1	2713	3560	3249	3805
FBgn0010399	Nmdar1	3R	0	0	0	0	1	1	1	2	6	15	4	1	23	25	35	25	1	2	5	1	16	30	29	45
FBgn0038702	CG3739	3R	0	0	0	0	0	0	0	0	0	1	0	0	0	0	0	0	0	0	0	0	0	1	0	1
FBgn0011802	Gem3	3L	48	36	43	27	327	195	300	365	448	1141	499	478	2268	1838	2145	1989	455	323	415	317	1042	1480	1409	1536
FBgn0030290	CG11756	X	1	1	1	3	11	4	7	1	540	594	281	239	1058	1385	1131	1150	1	0	7	2	370	545	531	562
FBgn0016756	Usp47	3L	583	298	407	296	3153	1591	2828	2904	1462	2934	1459	1326	6272	5157	6562	5676	2324	1462	2184	1858	5289	6938	7246	7514
FBgn0030700	CG15914	X	18	6	11	14	90	47	78	94	14	32	9	13	51	70	68	51	88	63	78	65	11	20	18	23
FBgn0032402	CG14945	2L	190	100	160	141	1047	734	1065	1413	43	68	43	44	117	175	126	137	4	9	4	1	73	101	86	85
FBgn0040751	CG13018	2R	15	11	19	7	61	42	66	89	58	107	44	36	183	191	171	163	22	16	29	24	77	69	57	83
FBgn0035871	BI-1	3L	148	96	146	130	738	486	644	808	2879	3662	1517	1563	6138	7262	6627	5880	519	371	454	344	2635	3596	3455	3809
FBgn0046247	CG5938	3R	83	51	65	35	490	295	472	502	501	773	326	305	1374	1447	1576	1390	321	244	303	200	490	677	568	697
FBgn0034935	Orcokinin	2R	0	0	0	0	2	0	3	2	32	57	29	27	80	102	127	79	0	0	1	0	0	6	4	3
FBgn0260858	Ykt6	X	97	60	69	51	522	334	470	508	182	293	147	128	519	515	595	487	512	288	429	374	179	247	224	282
FBgn0031360	CG31937	2L	96	55	76	64	405	260	484	488	167	230	99	118	367	441	444	400	544	371	455	368	83	100	76	99
FBgn0034692	CG13502	2R	0	0	0	0	0	0	0	0	2	6	3	0	8	6	10	3	0	0	0	0	1	2	1	3
FBgn0040339	MED22	X	65	41	56	36	373	247	347	409	126	185	79	75	312	348	335	319	246	168	206	177	84	104	112	110
FBgn0037090	Est-Q	3L	0	0	0	0	2	1	0	2	1	2	1	0	7	7	8	7	0	0	1	0	20	30	12	16
FBgn0027564	CG3149	X	70	47	63	40	388	224	377	467	136	236	80	88	370	441	418	373	167	85	156	104	169	208	208	229
FBgn0031716	CG14015	2L	0	0	0	0	1	3	5	3	1	3	1	0	1	1	4	7	1	0	0	0	2	1	1	2
FBgn0285948	RpL27A	2L	5084	2987	3939	3374	24836	16004	25354	30804	1645	2213	952	902	3779	4650	4676	4120	19613	16271	17812	18392	923	1229	1145	1166
[truncated: 9,022 more rows]

## Sheet: Spearman Among Samples
Sample ID	sc_L3_testis_rep1_GSM3585574	sc_L3_testis_rep2_GSM3585575	sc_L3_testis_rep3_GSM3585576	bulk_L3_testis_rep3_GSM3178898	bulk_L3_testis_rep4_GSM3178899	bulk_L3_ovary_rep6_GSM4331893	bulk_L3_ovary_rep4_GSM3179829	bulk_L3_ovary_rep5_GSM4331892	bulk_L3_ovary_rep8_GSM4331895	bulk_L3_testis_rep1_GSM3178896	bulk_L3_testis_rep5_GSM4318707	bulk_L3_testis_rep2_GSM3178897	bulk_L3_testis_rep6_GSM4318708	bulk_L3_testis_rep7_GSM4318709	bulk_L3_ovary_rep7_GSM4331894	bulk_L3_ovary_rep3_GSM3179828	bulk_L3_ovary_rep2_GSM3179827	bulk_L3_testis_rep8_GSM4318710	bulk_L3_ovary_rep1_GSM3179826
sc_L3_testis_rep1_GSM3585574	1	0.941245	0.926185	0.768734	0.771249	0.529919	0.535107	0.637674	0.527012	0.786809	0.774546	0.778403	0.786245	0.771967	0.520603	0.523549	0.517848	0.769436	0.531354
sc_L3_testis_rep2_GSM3585575	0.941245	1	0.985453	0.859187	0.860606	0.449661	0.456762	0.571442	0.445959	0.875869	0.86497	0.869276	0.875575	0.864654	0.438951	0.443941	0.441743	0.86106	0.455377
sc_L3_testis_rep3_GSM3585576	0.926185	0.985453	1	0.879907	0.881561	0.416	0.424962	0.543615	0.412821	0.897388	0.888104	0.889976	0.897181	0.887125	0.406301	0.41243	0.409007	0.883911	0.422574
bulk_L3_testis_rep3_GSM3178898	0.768734	0.859187	0.879907	1	0.975064	0.409847	0.41598	0.55022	0.406761	0.974794	0.979679	0.978315	0.979584	0.979766	0.400401	0.404125	0.406037	0.978909	0.421293
bulk_L3_testis_rep4_GSM3178899	0.771249	0.860606	0.881561	0.975064	1	0.406399	0.412158	0.546369	0.403725	0.97529	0.979042	0.978672	0.979538	0.979378	0.395801	0.401654	0.403834	0.97873	0.418647
bulk_L3_ovary_rep6_GSM4331893	0.529919	0.449661	0.416	0.409847	0.406399	1	0.946552	0.9465	0.968231	0.408036	0.407704	0.407827	0.411053	0.408184	0.970814	0.953806	0.94708	0.40571	0.958458
bulk_L3_ovary_rep4_GSM3179829	0.535107	0.456762	0.424962	0.41598	0.412158	0.946552	1	0.925228	0.939799	0.415221	0.411706	0.413453	0.414697	0.41025	0.9431	0.955227	0.944185	0.407944	0.947442
bulk_L3_ovary_rep5_GSM4331892	0.637674	0.571442	0.543615	0.55022	0.546369	0.9465	0.925228	1	0.946415	0.54775	0.549978	0.548212	0.552617	0.549894	0.94384	0.928391	0.923072	0.54755	0.935391
bulk_L3_ovary_rep8_GSM4331895	0.527012	0.445959	0.412821	0.406761	0.403725	0.968231	0.939799	0.946415	1	0.404469	0.404273	0.404024	0.408063	0.404562	0.970915	0.947459	0.944086	0.403147	0.956059
bulk_L3_testis_rep1_GSM3178896	0.786809	0.875869	0.897388	0.974794	0.97529	0.408036	0.415221	0.54775	0.404469	1	0.981097	0.979882	0.98243	0.98047	0.398234	0.403979	0.404527	0.97967	0.418283
bulk_L3_testis_rep5_GSM4318707	0.774546	0.86497	0.888104	0.979679	0.979042	0.407704	0.411706	0.549978	0.404273	0.981097	1	0.984356	0.9889	0.989302	0.398422	0.401298	0.402579	0.987958	0.417434
bulk_L3_testis_rep2_GSM3178897	0.778403	0.869276	0.889976	0.978315	0.978672	0.407827	0.413453	0.548212	0.404024	0.979882	0.984356	1	0.985156	0.984587	0.398116	0.401822	0.404233	0.983622	0.419531
bulk_L3_testis_rep6_GSM4318708	0.786245	0.875575	0.897181	0.979584	0.979538	0.411053	0.414697	0.552617	0.408063	0.98243	0.9889	0.985156	1	0.988757	0.401586	0.404058	0.405431	0.987954	0.421083
bulk_L3_testis_rep7_GSM4318709	0.771967	0.864654	0.887125	0.979766	0.979378	0.408184	0.41025	0.549894	0.404562	0.98047	0.989302	0.984587	0.988757	1	0.39845	0.399998	0.402115	0.989159	0.417125
bulk_L3_ovary_rep7_GSM4331894	0.520603	0.438951	0.406301	0.400401	0.395801	0.970814	0.9431	0.94384	0.970915	0.398234	0.398422	0.398116	0.401586	0.39845	1	0.951088	0.9459	0.396245	0.95728
bulk_L3_ovary_rep3_GSM3179828	0.523549	0.443941	0.41243	0.404125	0.401654	0.953806	0.955227	0.928391	0.947459	0.403979	0.401298	0.401822	0.404058	0.399998	0.951088	1	0.94918	0.397568	0.952235
bulk_L3_ovary_rep2_GSM3179827	0.517848	0.441743	0.409007	0.406037	0.403834	0.94708	0.944185	0.923072	0.944086	0.404527	0.402579	0.404233	0.405431	0.402115	0.9459	0.94918	1	0.400223	0.952312
bulk_L3_testis_rep8_GSM4318710	0.769436	0.86106	0.883911	0.978909	0.97873	0.40571	0.407944	0.54755	0.403147	0.97967	0.987958	0.983622	0.987954	0.989159	0.396245	0.397568	0.400223	1	0.414818
bulk_L3_ovary_rep1_GSM3179826	0.531354	0.455377	0.422574	0.421293	0.418647	0.958458	0.947442	0.935391	0.956059	0.418283	0.417434	0.419531	0.421083	0.417125	0.95728	0.952235	0.952312	0.414818	1

## Sheet: Spearman With Clusters
Sample ID	sc_L3_testis_rep1_GSM3585574_G	sc_L3_testis_rep2_GSM3585575_G	sc_L3_testis_rep3_GSM3585576_G	sc_L3_testis_rep1_GSM3585574_E1°	sc_L3_testis_rep2_GSM3585575_E1°	sc_L3_testis_rep3_GSM3585576_E1°	sc_L3_testis_rep1_GSM3585574_M1°	sc_L3_testis_rep2_GSM3585575_M1°	sc_L3_testis_rep3_GSM3585576_M1°	sc_L3_testis_rep1_GSM3585574_L1°	sc_L3_testis_rep2_GSM3585575_L1°	sc_L3_testis_rep3_GSM3585576_L1°	sc_L3_testis_rep1_GSM3585574_C1	sc_L3_testis_rep2_GSM3585575_C1	sc_L3_testis_rep3_GSM3585576_C1	sc_L3_testis_rep1_GSM3585574_C2	sc_L3_testis_rep2_GSM3585575_C2	sc_L3_testis_rep3_GSM3585576_C2	sc_L3_testis_rep1_GSM3585574_C3	sc_L3_testis_rep2_GSM3585575_C3	sc_L3_testis_rep3_GSM3585576_C3	sc_L3_testis_rep1_GSM3585574_C4	sc_L3_testis_rep2_GSM3585575_C4	sc_L3_testis_rep3_GSM3585576_C4	sc_L3_testis_rep1_GSM3585574_T	sc_L3_testis_rep2_GSM3585575_T	sc_L3_testis_rep3_GSM3585576_T	sc_L3_testis_rep1_GSM3585574_P	sc_L3_testis_rep2_GSM3585575_P	sc_L3_testis_rep3_GSM3585576_P	bulk_L3_ovary_rep1_GSM3179826	bulk_L3_ovary_rep2_GSM3179827	bulk_L3_ovary_rep3_GSM3179828	bulk_L3_ovary_rep4_GSM3179829	bulk_L3_ovary_rep5_GSM4331892	bulk_L3_ovary_rep6_GSM4331893	bulk_L3_ovary_rep7_GSM4331894	bulk_L3_ovary_rep8_GSM4331895	bulk_L3_testis_rep1_GSM3178896	bulk_L3_testis_rep2_GSM3178897	bulk_L3_testis_rep3_GSM3178898	bulk_L3_testis_rep4_GSM3178899	bulk_L3_testis_rep5_GSM4318707	bulk_L3_testis_rep6_GSM4318708	bulk_L3_testis_rep7_GSM4318709	bulk_L3_testis_rep8_GSM4318710
sc_L3_testis_rep1_GSM3585574_G	1	0.849753	0.852407	0.664064	0.694466	0.717455	0.533872	0.583347	0.612142	0.519608	0.557829	0.568736	0.722447	0.695323	0.677035	0.757323	0.712567	0.708509	0.749287	0.712371	0.707799	0.7941	0.756908	0.764192	0.811841	0.763042	0.730717	0.758772	0.728159	0.713345	0.740033	0.721332	0.715518	0.72456	0.780809	0.728285	0.720814	0.728975	0.6602	0.667292	0.666534	0.661888	0.656313	0.664666	0.659626	0.655037
sc_L3_testis_rep2_GSM3585575_G	0.849753	1	0.969838	0.833017	0.887709	0.912261	0.751132	0.821582	0.856153	0.759428	0.813202	0.824636	0.818594	0.87366	0.881363	0.766326	0.874436	0.882718	0.708497	0.864522	0.867395	0.709221	0.902476	0.909393	0.734737	0.892634	0.901141	0.69477	0.835397	0.874287	0.575003	0.557203	0.553812	0.566249	0.669935	0.564906	0.553712	0.562914	0.84561	0.844867	0.839511	0.837615	0.83738	0.846685	0.838366	0.83389
sc_L3_testis_rep3_GSM3585576_G	0.852407	0.969838	1	0.837806	0.892337	0.917384	0.754569	0.825702	0.862063	0.764894	0.817177	0.831425	0.819512	0.873921	0.88445	0.764728	0.870958	0.882806	0.708014	0.861478	0.869448	0.704919	0.897316	0.906254	0.733465	0.890765	0.902488	0.694962	0.8362	0.875582	0.575514	0.557412	0.555298	0.566585	0.671384	0.565524	0.555158	0.563172	0.854471	0.853473	0.848692	0.846666	0.845837	0.855633	0.848008	0.843328
sc_L3_testis_rep1_GSM3585574_E1°	0.664064	0.833017	0.837806	1	0.88442	0.890618	0.822341	0.857605	0.870379	0.836512	0.849792	0.855197	0.731922	0.80534	0.835875	0.629994	0.793771	0.81496	0.560607	0.786765	0.806248	0.504452	0.785782	0.799651	0.553368	0.798858	0.844448	0.537039	0.754603	0.81072	0.335641	0.322644	0.318598	0.335901	0.445581	0.325845	0.313847	0.322411	0.832742	0.831714	0.828396	0.827946	0.826296	0.832069	0.826829	0.825197
sc_L3_testis_rep2_GSM3585575_E1°	0.694466	0.887709	0.892337	0.88442	1	0.943939	0.826154	0.908336	0.927659	0.858108	0.90936	0.916727	0.75136	0.852869	0.884506	0.647319	0.838635	0.859737	0.569927	0.825479	0.841665	0.52665	0.832195	0.844237	0.570255	0.836845	0.884825	0.546244	0.779675	0.846611	0.374956	0.35918	0.357335	0.371803	0.48614	0.360703	0.349442	0.357992	0.897284	0.89554	0.891825	0.890869	0.889045	0.896146	0.891479	0.888993
sc_L3_testis_rep3_GSM3585576_E1°	0.717455	0.912261	0.917384	0.890618	0.943939	1	0.829171	0.91161	0.941993	0.862752	0.91777	0.928102	0.7642	0.86485	0.901617	0.662599	0.849273	0.873513	0.586654	0.838966	0.857134	0.545733	0.8481	0.863452	0.591621	0.851446	0.901626	0.568668	0.797219	0.867604	0.395793	0.380283	0.378339	0.392755	0.508245	0.383575	0.37284	0.380358	0.906802	0.905297	0.89984	0.898451	0.900192	0.907109	0.901108	0.898767
sc_L3_testis_rep1_GSM3585574_M1°	0.533872	0.751132	0.754569	0.822341	0.826154	0.829171	1	0.850024	0.859097	0.866671	0.851287	0.854202	0.727244	0.804672	0.838769	0.596961	0.781837	0.807184	0.520419	0.781278	0.799659	0.442655	0.763791	0.775681	0.478432	0.758552	0.816423	0.478453	0.720285	0.793553	0.231155	0.220503	0.22278	0.238304	0.345985	0.225027	0.213282	0.219787	0.792835	0.78427	0.776359	0.780052	0.782855	0.788719	0.779467	0.780041
sc_L3_testis_rep2_GSM3585575_M1°	0.583347	0.821582	0.825702	0.857605	0.908336	0.91161	0.850024	1	0.938004	0.892501	0.934085	0.937858	0.717944	0.836814	0.877598	0.58858	0.815109	0.840845	0.505515	0.801359	0.822068	0.442166	0.793917	0.806651	0.484157	0.793298	0.858757	0.46847	0.735897	0.819532	0.267441	0.25412	0.254273	0.268265	0.385014	0.257579	0.245262	0.252697	0.883278	0.879183	0.875015	0.875697	0.876309	0.881974	0.876589	0.87579
sc_L3_testis_rep3_GSM3585576_M1°	0.612142	0.856153	0.862063	0.870379	0.927659	0.941993	0.859097	0.938004	1	0.908603	0.954897	0.967369	0.742854	0.863346	0.909605	0.615234	0.836544	0.86466	0.528954	0.823445	0.844475	0.470917	0.821491	0.836887	0.509257	0.81316	0.883269	0.497215	0.76089	0.851059	0.297367	0.284588	0.286622	0.299806	0.414367	0.286418	0.275909	0.281535	0.903886	0.898254	0.888837	0.890625	0.8965	0.902091	0.897051	0.894198
sc_L3_testis_rep1_GSM3585574_L1°	0.519608	0.759428	0.764894	0.836512	0.858108	0.862752	0.866671	0.892501	0.908603	1	0.910518	0.913998	0.705592	0.806088	0.851967	0.561633	0.773746	0.802475	0.480988	0.766589	0.790583	0.403215	0.748899	0.765443	0.44026	0.743663	0.819629	0.437332	0.69727	0.787074	0.202076	0.187515	0.1913	0.204622	0.317001	0.193571	0.181964	0.186204	0.831131	0.824771	0.817477	0.819982	0.823941	0.829455	0.823437	0.823249
sc_L3_testis_rep2_GSM3585575_L1°	0.557829	0.813202	0.817177	0.849792	0.90936	0.91777	0.851287	0.934085	0.954897	0.910518	1	0.964446	0.698795	0.828851	0.877999	0.562973	0.800317	0.830169	0.478339	0.786759	0.808953	0.413277	0.780742	0.794582	0.455293	0.77596	0.850326	0.440503	0.717847	0.809959	0.240513	0.22621	0.228126	0.240831	0.356533	0.228716	0.216395	0.222194	0.890908	0.886293	0.877635	0.879902	0.885423	0.889545	0.886024	0.884892
sc_L3_testis_rep3_GSM3585576_L1°	0.568736	0.824636	0.831425	0.855197	0.916727	0.928102	0.854202	0.937858	0.967369	0.913998	0.964446	1	0.706393	0.83511	0.888112	0.570391	0.806806	0.836271	0.483747	0.791907	0.81582	0.422697	0.787584	0.803374	0.464546	0.783727	0.859194	0.452802	0.728596	0.824602	0.25101	0.238139	0.240285	0.251575	0.369543	0.239913	0.229813	0.234689	0.898964	0.894078	0.885239	0.886149	0.894605	0.899295	0.894741	0.89289
sc_L3_testis_rep1_GSM3585574_C1	0.722447	0.818594	0.819512	0.731922	0.75136	0.7642	0.727244	0.717944	0.742854	0.705592	0.698795	0.706393	1	0.913312	0.886255	0.877109	0.889573	0.874385	0.845442	0.906647	0.896006	0.768997	0.882545	0.880782	0.744651	0.845158	0.837527	0.742162	0.81965	0.837308	0.530314	0.519402	0.522831	0.535072	0.620045	0.527115	0.51835	0.523396	0.722323	0.71577	0.70779	0.710101	0.708918	0.720487	0.706529	0.70524
sc_L3_testis_rep2_GSM3585575_C1	0.695323	0.87366	0.873921	0.80534	0.852869	0.86485	0.804672	0.836814	0.863346	0.806088	0.828851	0.83511	0.913312	1	0.956979	0.812049	0.933406	0.928013	0.7601	0.940606	0.937895	0.681643	0.917887	0.919418	0.670523	0.878694	0.898863	0.660805	0.83572	0.885306	0.450375	0.438487	0.442296	0.453683	0.557185	0.444344	0.434318	0.440227	0.821169	0.813218	0.803659	0.806293	0.806426	0.818637	0.805998	0.803336
sc_L3_testis_rep3_GSM3585576_C1	0.677035	0.881363	0.88445	0.835875	0.884506	0.901617	0.838769	0.877598	0.909605	0.851967	0.877999	0.888112	0.886255	0.956979	1	0.771812	0.924373	0.931294	0.708936	0.92888	0.93427	0.632898	0.909694	0.91566	0.630081	0.87418	0.912356	0.622625	0.827708	0.894723	0.407787	0.396188	0.400344	0.413016	0.522379	0.402884	0.391642	0.397622	0.857688	0.849537	0.839275	0.842765	0.844583	0.855018	0.843275	0.841046
sc_L3_testis_rep1_GSM3585574_C2	0.757323	0.766326	0.764728	0.629994	0.647319	0.662599	0.596961	0.58858	0.615234	0.561633	0.562973	0.570391	0.877109	0.812049	0.771812	1	0.824585	0.802285	0.869969	0.830319	0.814355	0.847074	0.83694	0.830914	0.796334	0.787931	0.751014	0.785514	0.773088	0.756975	0.629977	0.620849	0.622487	0.630054	0.692319	0.62608	0.619417	0.623535	0.618184	0.615125	0.608941	0.610768	0.606239	0.618656	0.605235	0.603362
sc_L3_testis_rep2_GSM3585575_C2	0.712567	0.874436	0.870958	0.793771	0.838635	0.849273	0.781837	0.815109	0.836544	0.773746	0.800317	0.806806	0.889573	0.933406	0.924373	0.824585	1	0.93413	0.763338	0.928867	0.925837	0.713234	0.92944	0.928339	0.688712	0.881128	0.891437	0.673819	0.84308	0.877786	0.477599	0.465976	0.467493	0.479906	0.580625	0.47006	0.459273	0.466395	0.80584	0.798635	0.790924	0.793151	0.790598	0.802726	0.791118	0.788472
sc_L3_testis_rep3_GSM3585576_C2	0.708509	0.882718	0.882806	0.81496	0.859737	0.873513	0.807184	0.840845	0.86466	0.802475	0.830169	0.836271	0.874385	0.928013	0.931294	0.802285	0.93413	1	0.730765	0.920494	0.92524	0.687879	0.929836	0.933201	0.671925	0.885233	0.904675	0.660261	0.843285	0.890843	0.461013	0.447325	0.45117	0.463453	0.56805	0.453459	0.441536	0.447629	0.831622	0.825381	0.816902	0.819013	0.817342	0.828451	0.817172	0.814395
sc_L3_testis_rep1_GSM3585574_C3	0.749287	0.708497	0.708014	0.560607	0.569927	0.586654	0.520419	0.505515	0.528954	0.480988	0.478339	0.483747	0.845442	0.7601	0.708936	0.869969	0.763338	0.730765	1	0.791641	0.770133	0.867433	0.777506	0.76976	0.815549	0.736402	0.690986	0.800256	0.725916	0.70337	0.662872	0.651535	0.652526	0.659081	0.707905	0.65825	0.654781	0.657995	0.547475	0.546157	0.540618	0.540299	0.537495	0.549358	0.537305	0.535758
sc_L3_testis_rep2_GSM3585575_C3	0.712371	0.864522	0.861478	0.786765	0.825479	0.838966	0.781278	0.801359	0.823445	0.766589	0.786759	0.791907	0.906647	0.940606	0.92888	0.830319	0.928867	0.920494	0.791641	1	0.93879	0.716848	0.923313	0.920867	0.699026	0.881313	0.889897	0.690556	0.844919	0.881523	0.47702	0.465956	0.465161	0.478526	0.582243	0.470601	0.46219	0.468446	0.793673	0.786885	0.779868	0.781492	0.780183	0.791556	0.778904	0.777412
sc_L3_testis_rep3_GSM3585576_C3	0.707799	0.867395	0.869448	0.806248	0.841665	0.857134	0.799659	0.822068	0.844475	0.790583	0.808953	0.81582	0.896006	0.937895	0.93427	0.814355	0.925837	0.92524	0.770133	0.93879	1	0.696947	0.918547	0.920577	0.682766	0.881494	0.898993	0.676063	0.844592	0.887036	0.466074	0.453191	0.453014	0.466958	0.573977	0.458435	0.449429	0.455507	0.816871	0.810746	0.802203	0.804754	0.804082	0.813983	0.802839	0.80111
sc_L3_testis_rep1_GSM3585574_C4	0.7941	0.709221	0.704919	0.504452	0.52665	0.545733	0.442655	0.442166	0.470917	0.403215	0.413277	0.422697	0.768997	0.681643	0.632898	0.847074	0.713234	0.687879	0.867433	0.716848	0.696947	1	0.768566	0.763859	0.855325	0.713845	0.652882	0.824156	0.699903	0.665126	0.773535	0.760444	0.761043	0.765273	0.794315	0.770383	0.765546	0.770147	0.503121	0.502727	0.499338	0.498188	0.494374	0.504472	0.494973	0.492426
sc_L3_testis_rep2_GSM3585575_C4	0.756908	0.902476	0.897316	0.785782	0.832195	0.8481	0.763791	0.793917	0.821491	0.748899	0.780742	0.787584	0.882545	0.917887	0.909694	0.83694	0.92944	0.929836	0.777506	0.923313	0.918547	0.768566	1	0.95661	0.738542	0.904184	0.902048	0.718523	0.859669	0.890526	0.541705	0.528363	0.528908	0.539733	0.642344	0.534213	0.524048	0.531201	0.797893	0.790504	0.783197	0.784848	0.782751	0.794305	0.783286	0.780554
sc_L3_testis_rep3_GSM3585576_C4	0.764192	0.909393	0.906254	0.799651	0.844237	0.863452	0.775681	0.806651	0.836887	0.765443	0.794582	0.803374	0.880782	0.919418	0.91566	0.830914	0.928339	0.933201	0.76976	0.920867	0.920577	0.763859	0.95661	1	0.741693	0.910052	0.915443	0.722295	0.866406	0.902946	0.544899	0.530051	0.531521	0.541822	0.647655	0.536573	0.527282	0.534451	0.815299	0.807456	0.800783	0.801899	0.799824	0.811815	0.799948	0.797753
sc_L3_testis_rep1_GSM3585574_T	0.811841	0.734737	0.733465	0.553368	0.570255	0.591621	0.478432	0.484157	0.509257	0.44026	0.455293	0.464546	0.744651	0.670523	0.630081	0.796334	0.688712	0.671925	0.815549	0.699026	0.682766	0.855325	0.738542	0.741693	1	0.792881	0.729683	0.849914	0.742737	0.707243	0.78283	0.770702	0.766154	0.774562	0.81478	0.774062	0.766787	0.774062	0.553919	0.553153	0.552351	0.550918	0.54684	0.554851	0.54685	0.543625
sc_L3_testis_rep2_GSM3585575_T	0.763042	0.892634	0.890765	0.798858	0.836845	0.851446	0.758552	0.793298	0.81316	0.743663	0.77596	0.783727	0.845158	0.878694	0.87418	0.787931	0.881128	0.885233	0.736402	0.881313	0.881494	0.713845	0.904184	0.910052	0.792881	1	0.937906	0.73359	0.874604	0.89542	0.559382	0.544771	0.541349	0.555322	0.66219	0.547734	0.537853	0.546506	0.807676	0.801575	0.798494	0.798765	0.795486	0.805276	0.795967	0.792857
sc_L3_testis_rep3_GSM3585576_T	0.730717	0.901141	0.902488	0.844448	0.884825	0.901626	0.816423	0.858757	0.883269	0.819629	0.850326	0.859194	0.837527	0.898863	0.912356	0.751014	0.891437	0.904675	0.690986	0.889897	0.898993	0.652882	0.902048	0.915443	0.729683	0.937906	1	0.681199	0.868843	0.917713	0.487475	0.473588	0.471351	0.486887	0.601298	0.477144	0.466749	0.473789	0.859762	0.852929	0.847562	0.848596	0.847981	0.857062	0.846778	0.844638
sc_L3_testis_rep1_GSM3585574_P	0.758772	0.69477	0.694962	0.537039	0.546244	0.568668	0.478453	0.46847	0.497215	0.437332	0.440503	0.452802	0.742162	0.660805	0.622625	0.785514	0.673819	0.660261	0.800256	0.690556	0.676063	0.824156	0.718523	0.722295	0.849914	0.73359	0.681199	1	0.794735	0.762035	0.746453	0.740106	0.746489	0.754098	0.790127	0.746806	0.743247	0.74617	0.540297	0.535195	0.53338	0.533464	0.533636	0.541403	0.531494	0.528798
sc_L3_testis_rep2_GSM3585575_P	0.728159	0.835397	0.8362	0.754603	0.779675	0.797219	0.720285	0.735897	0.76089	0.69727	0.717847	0.728596	0.81965	0.83572	0.827708	0.773088	0.84308	0.843285	0.725916	0.844919	0.844592	0.699903	0.859669	0.866406	0.742737	0.874604	0.868843	0.794735	1	0.912331	0.550735	0.541823	0.543355	0.557542	0.652136	0.545531	0.537626	0.545379	0.762999	0.754317	0.751101	0.751748	0.750664	0.759079	0.748628	0.746238
sc_L3_testis_rep3_GSM3585576_P	0.713345	0.874287	0.875582	0.81072	0.846611	0.867604	0.793553	0.819532	0.851059	0.787074	0.809959	0.824602	0.837308	0.885306	0.894723	0.756975	0.877786	0.890843	0.70337	0.881523	0.887036	0.665126	0.890526	0.902946	0.707243	0.89542	0.917713	0.762035	0.912331	1	0.501427	0.489999	0.495568	0.50973	0.616576	0.497438	0.490377	0.496678	0.829359	0.81877	0.813421	0.815238	0.818312	0.827011	0.815146	0.81281
bulk_L3_ovary_rep1_GSM3179826	0.740033	0.575003	0.575514	0.335641	0.374956	0.395793	0.231155	0.267441	0.297367	0.202076	0.240513	0.25101	0.530314	0.450375	0.407787	0.629977	0.477599	0.461013	0.662872	0.47702	0.466074	0.773535	0.541705	0.544899	0.78283	0.559382	0.487475	0.746453	0.550735	0.501427	1	0.952409	0.952081	0.947302	0.935319	0.958252	0.957064	0.955837	0.419926	0.421003	0.422624	0.420061	0.418856	0.422575	0.418606	0.416247
bulk_L3_ovary_rep2_GSM3179827	0.721332	0.557203	0.557412	0.322644	0.35918	0.380283	0.220503	0.25412	0.284588	0.187515	0.22621	0.238139	0.519402	0.438487	0.396188	0.620849	0.465976	0.447325	0.651535	0.465956	0.453191	0.760444	0.528363	0.530051	0.770702	0.544771	0.473588	0.740106	0.541823	0.489999	0.952409	1	0.949075	0.944082	0.922997	0.946865	0.945682	0.943855	0.4062	0.405782	0.407443	0.405318	0.404066	0.406956	0.40364	0.401682
bulk_L3_ovary_rep3_GSM3179828	0.715518	0.553812	0.555298	0.318598	0.357335	0.378339	0.22278	0.254273	0.286622	0.1913	0.228126	0.240285	0.522831	0.442296	0.400344	0.622487	0.467493	0.45117	0.652526	0.465161	0.453014	0.761043	0.528908	0.531521	0.766154	0.541349	0.471351	0.746489	0.543355	0.495568	0.952081	0.949075	1	0.95493	0.927964	0.953286	0.950528	0.946882	0.405575	0.403383	0.405513	0.403223	0.402656	0.405416	0.401399	0.398908
bulk_L3_ovary_rep4_GSM3179829	0.72456	0.566249	0.566585	0.335901	0.371803	0.392755	0.238304	0.268265	0.299806	0.204622	0.240831	0.251575	0.535072	0.453683	0.413016	0.630054	0.479906	0.463453	0.659081	0.478526	0.466958	0.765273	0.539733	0.541822	0.774562	0.555322	0.486887	0.754098	0.557542	0.50973	0.947302	0.944082	0.95493	1	0.925247	0.94652	0.943023	0.939719	0.41671	0.41504	0.417454	0.413615	0.413259	0.41625	0.411739	0.409392
bulk_L3_ovary_rep5_GSM4331892	0.780809	0.669935	0.671384	0.445581	0.48614	0.508245	0.345985	0.385014	0.414367	0.317001	0.356533	0.369543	0.620045	0.557185	0.522379	0.692319	0.580625	0.56805	0.707905	0.582243	0.573977	0.794315	0.642344	0.647655	0.81478	0.66219	0.601298	0.790127	0.652136	0.616576	0.935319	0.922997	0.927964	0.925247	1	0.946588	0.943819	0.946404	0.548946	0.549426	0.551336	0.547489	0.551207	0.553918	0.551108	0.548741
bulk_L3_ovary_rep6_GSM4331893	0.728285	0.564906	0.565524	0.325845	0.360703	0.383575	0.225027	0.257579	0.286418	0.193571	0.228716	0.239913	0.527115	0.444344	0.402884	0.62608	0.47006	0.453459	0.65825	0.470601	0.458435	0.770383	0.534213	0.536573	0.774062	0.547734	0.477144	0.746806	0.545531	0.497438	0.958252	0.946865	0.953286	0.94652	0.946588	1	0.970748	0.968211	0.409435	0.409293	0.411238	0.407807	0.409185	0.412617	0.409633	0.407148
bulk_L3_ovary_rep7_GSM4331894	0.720814	0.553712	0.555158	0.313847	0.349442	0.37284	0.213282	0.245262	0.275909	0.181964	0.216395	0.229813	0.51835	0.434318	0.391642	0.619417	0.459273	0.441536	0.654781	0.46219	0.449429	0.765546	0.524048	0.527282	0.766787	0.537853	0.466749	0.743247	0.537626	0.490377	0.957064	0.945682	0.950528	0.943023	0.943819	0.970748	1	0.970813	0.399592	0.399479	0.40172	0.397042	0.399822	0.40307	0.399818	0.397579
bulk_L3_ovary_rep8_GSM4331895	0.728975	0.562914	0.563172	0.322411	0.357992	0.380358	0.219787	0.252697	0.281535	0.186204	0.222194	0.234689	0.523396	0.440227	0.397622	0.623535	0.466395	0.447629	0.657995	0.468446	0.455507	0.770147	0.531201	0.534451	0.774062	0.546506	0.473789	0.74617	0.545379	0.496678	0.955837	0.943855	0.946882	0.939719	0.946404	0.968211	0.970813	1	0.405861	0.405403	0.408088	0.404981	0.40569	0.409669	0.406069	0.404637
bulk_L3_testis_rep1_GSM3178896	0.6602	0.84561	0.854471	0.832742	0.897284	0.906802	0.792835	0.883278	0.903886	0.831131	0.890908	0.898964	0.722323	0.821169	0.857688	0.618184	0.80584	0.831622	0.547475	0.793673	0.816871	0.503121	0.797893	0.815299	0.553919	0.807676	0.859762	0.540297	0.762999	0.829359	0.419926	0.4062	0.405575	0.41671	0.548946	0.409435	0.399592	0.405861	1	0.979703	0.974672	0.975095	0.980973	0.982282	0.980384	0.979515
bulk_L3_testis_rep2_GSM3178897	0.667292	0.844867	0.853473	0.831714	0.89554	0.905297	0.78427	0.879183	0.898254	0.824771	0.886293	0.894078	0.71577	0.813218	0.849537	0.615125	0.798635	0.825381	0.546157	0.786885	0.810746	0.502727	0.790504	0.807456	0.553153	0.801575	0.852929	0.535195	0.754317	0.81877	0.421003	0.405782	0.403383	0.41504	0.549426	0.409293	0.399479	0.405403	0.979703	1	0.978232	0.978515	0.984263	0.98497	0.984425	0.9834
bulk_L3_testis_rep3_GSM3178898	0.666534	0.839511	0.848692	0.828396	0.891825	0.89984	0.776359	0.875015	0.888837	0.817477	0.877635	0.885239	0.70779	0.803659	0.839275	0.608941	0.790924	0.816902	0.540618	0.779868	0.802203	0.499338	0.783197	0.800783	0.552351	0.798494	0.847562	0.53338	0.751101	0.813421	0.422624	0.407443	0.405513	0.417454	0.551336	0.411238	0.40172	0.408088	0.974672	0.978232	1	0.974956	0.979638	0.979501	0.97966	0.978777
bulk_L3_testis_rep4_GSM3178899	0.661888	0.837615	0.846666	0.827946	0.890869	0.898451	0.780052	0.875697	0.890625	0.819982	0.879902	0.886149	0.710101	0.806293	0.842765	0.610768	0.793151	0.819013	0.540299	0.781492	0.804754	0.498188	0.784848	0.801899	0.550918	0.798765	0.848596	0.533464	0.751748	0.815238	0.420061	0.405318	0.403223	0.413615	0.547489	0.407807	0.397042	0.404981	0.975095	0.978515	0.974956	1	0.978913	0.979307	0.979235	0.978535
bulk_L3_testis_rep5_GSM4318707	0.656313	0.83738	0.845837	0.826296	0.889045	0.900192	0.782855	0.876309	0.8965	0.823941	0.885423	0.894605	0.708918	0.806426	0.844583	0.606239	0.790598	0.817342	0.537495	0.780183	0.804082	0.494374	0.782751	0.799824	0.54684	0.795486	0.847981	0.533636	0.750664	0.818312	0.418856	0.404066	0.402656	0.413259	0.551207	0.409185	0.399822	0.40569	0.980973	0.984263	0.979638	0.978913	1	0.988843	0.989209	0.987832
bulk_L3_testis_rep6_GSM4318708	0.664666	0.846685	0.855633	0.832069	0.896146	0.907109	0.788719	0.881974	0.902091	0.829455	0.889545	0.899295	0.720487	0.818637	0.855018	0.618656	0.802726	0.828451	0.549358	0.791556	0.813983	0.504472	0.794305	0.811815	0.554851	0.805276	0.857062	0.541403	0.759079	0.827011	0.422575	0.406956	0.405416	0.41625	0.553918	0.412617	0.40307	0.409669	0.982282	0.98497	0.979501	0.979307	0.988843	1	0.988706	0.98793
bulk_L3_testis_rep7_GSM4318709	0.659626	0.838366	0.848008	0.826829	0.891479	0.901108	0.779467	0.876589	0.897051	0.823437	0.886024	0.894741	0.706529	0.805998	0.843275	0.605235	0.791118	0.817172	0.537305	0.778904	0.802839	0.494973	0.783286	0.799948	0.54685	0.795967	0.846778	0.531494	0.748628	0.815146	0.418606	0.40364	0.401399	0.411739	0.551108	0.409633	0.399818	0.406069	0.980384	0.984425	0.97966	0.979235	0.989209	0.988706	1	0.989135
bulk_L3_testis_rep8_GSM4318710	0.655037	0.83389	0.843328	0.825197	0.888993	0.898767	0.780041	0.87579	0.894198	0.823249	0.884892	0.89289	0.70524	0.803336	0.841046	0.603362	0.788472	0.814395	0.535758	0.777412	0.80111	0.492426	0.780554	0.797753	0.543625	0.792857	0.844638	0.528798	0.746238	0.81281	0.416247	0.401682	0.398908	0.409392	0.548741	0.407148	0.397579	0.404637	0.979515	0.9834	0.978777	0.978535	0.987832	0.98793	0.989135	1
