# Supplementary material for: Dynamic sex chromosome expression in Drosophila male germ cells
Source: Nat Commun. 2021 Feb 9;12:892. doi: 10.1038/s41467-021-20897-y (PMC7873209; doi:10.1038/s41467-021-20897-y)
Supplement: Supplementary file 8 — Supplementary Dataset 5 [file 41467_2021_20897_MOESM8_ESM.xlsx]

## Sheet: Readme
Gene Sets	Description
Expressed	Genes expressed anywhere in the scRNA-seq data.
Tau	Genes not showing tissue specificty using Tau (t <= 0.5) across a panel of adult tissues.
TSPS	Genes not showing tissue specificty using TSPS (tsps <= 1) across a panel of adult tissues.
Widely Expressed	Genes expressed in >= 33 % of cells in the scRNA-seq data.
WorkSheet Name	Description	Column Names	Column Descriptions
Gene Set Chromosome Enrichment	This table includes all post hoc tests to see if the different gene sets show chromosomal biases.	Gene Set	The gene set being examined. One of (Expressed, Tau, TSPS, Widely Expressed).
		type	Indicates various outputs from the chi-squre enrichment table: observed: The observed count in the cross tabulation table. Expected: The expected frequency given the marginal distributions. Residual: The differences between observed and expected. adj std residual: The adjusted residual normalized by standard deviation. X^2: Cell level chi-squre value based on adj std residual ** 2 fdr q-value: p-…
		X	The X chromosome element.
		Y	The Y chromosome element.
		2L	The 2L chromosome element.
		2R	The 2R chromosome element.
		3L	The 3L chromosome element.
		3R	The 3R chromosome element.
		4	The 4 chromosome element.
Pairwise Total Expression	This table includes all pairwise comparisons of total gene expression among cell type clusters for our four different gene sets.	Gene Set	The gene set being examined. One of (Expressed, Tau, TSPS, Widely Expressed).
		name1	Cluster 1 for comparison
		name2	Cluster 2 for comparison
		baseMean	The baseMean TPM across individual cells.
		log2FoldChange	log2(cluster 1 / cluster 2)
		p_value	p-value determined by 10,000 random permutation of cluster 1 and cluster 2.
		padj_value	p-value adjusted for multiple testing using False Discovery Rate.
Gene Set GO Analysis	This table show GO enrichment for each gene set.	Gene Set	The gene set being examined. One of (Expressed, Tau, TSPS, Widely Expressed).
		GO	Gene Ontology Term
		Asset	Gene Ontology Asset. One of Biological Process (BP), Molecular Function (MF), or Cellular Component (CC).
		Title	Title of the GO Term.
		FDR Adj P-value	p-value adjusted for multiple testing using False Discovery Rate.
Autosome Ratio p-values	This table contains the p-values from the permutation test where we compared each cluster vs the mean.	Gene Set	The gene set being examined. One of (Expressed, Tau, TSPS, Widely Expressed).
		cluster	The clustering being compared to all other cells.
		x_to_a_ratio	The permuted p-value for X:AA ratio.
		fourth_to_a_ratio	The permuted p-value for 44:AA ratio.
		y_to_a_ratio	The permuted p-value for Y:AA ratio.
Pairwise Autosome Ratios	This table includes all pairwise comparisons of X, Y, or 4th to autosome ratios among cell type clusters for our four different gene sets.	Gene Set	The gene set being examined. One of (Expressed, Tau, TSPS, Widely Expressed).
		chrom_ratio	Which kind of chromosome ratio used for test. One of (x_to_a_ratio, fourth_to_a_ratio, or y_to_a_ratio).
		name1	Cluster 1 for comparison
		name2	Cluster 2 for comparison
		baseMean	The baseMean TPM across individual cells.
		log2FoldChange	log2(cluster 1 / cluster 2)
		p_value	p-value determined by 10,000 random permutation of cluster 1 and cluster 2.
		padj_value	p-value adjusted for multiple testing using False Discovery Rate.

## Sheet: Gene Set Chromosome Enrichment
Gene Set	type	X	Y	2L	2R	3L	3R	4
Expressed	observed	2207	42	2767	2861	2867	3467	102
Expressed	expected	2163.73	91.4026	2831.86	2934.59	2803.55	3398.07	89.7849
Expressed	residual	43.2659	-49.4026	-64.8628	-73.5897	63.4477	68.9264	12.2151
Expressed	adj std residual	2.3093	-11.8577	-3.1129	-3.485	3.0566	3.0972	2.958
Expressed	X^2	0.8651	26.7018	1.4857	1.8454	1.4359	1.3981	1.6619
Expressed	fdr q-value	0.0277	0	0.0052	0.0032	0.0052	0.0052	0.0059
Expressed	flag_sig	1	1	1	1	1	1	1
Tau	observed	336	0	367	406	371	498	7
Tau	expected	306.078	5.8248	383.742	396.778	397.61	480.821	14.1459
Tau	residual	29.922	-5.8248	-16.7417	9.2219	-26.6102	17.1787	-7.1459
Tau	adj std residual	2.0038	-2.6043	-1.0253	0.5577	-1.608	0.9697	-2.0545
Tau	X^2	2.9251	5.8248	0.7304	0.2143	1.7809	0.6138	3.6098
Tau	fdr q-value	0.125	0.094	0.2908	0.3415	0.1916	0.2908	0.125
Tau	flag_sig	0	0	0	0	0	0	0
TSPS	observed	1102	0	1228	1389	1328	1638	54
TSPS	expected	1039.12	19.7749	1302.79	1347.05	1349.87	1632.37	48.0247
TSPS	residual	62.8766	-19.7749	-74.7886	41.9533	-21.8717	5.6299	5.9753
TSPS	adj std residual	2.9156	-6.1221	-3.1714	1.7567	-0.9151	0.2201	1.1895
TSPS	X^2	3.8046	19.7749	4.2934	1.3066	0.3544	0.0194	0.7434
TSPS	fdr q-value	0.0133	0	0.0091	0.1492	0.3062	0.3894	0.2753
TSPS	flag_sig	1	1	1	0	0	0	0
Widely Expressed	observed	65	0	126	138	101	145	3
Widely Expressed	expected	89.125	1.6961	111.739	115.535	115.778	140.007	4.1191
Widely Expressed	residual	-24.125	-1.6961	14.2606	22.4646	-14.7777	4.9926	-1.1191
Widely Expressed	adj std residual	-2.8365	-1.3314	1.5333	2.3852	-1.5678	0.4948	-0.5649
Widely Expressed	X^2	6.5303	1.6961	1.82	4.368	1.8862	0.178	0.304
Widely Expressed	fdr q-value	0.05	0.2302	0.2155	0.0812	0.2155	0.353	0.353
Widely Expressed	flag_sig	1	0	0	0	0	0	0

## Sheet: Pairwise Total Expression
Gene Set	name1	name2	baseMean	log2FoldChange	p_value	padj_value
Expressed	G	EPS	69.701	3.84411e-15	0	0
Expressed	G	MPS	69.701	1.60171e-15	0	0
Expressed	G	LPS	69.701	1.92206e-14	0.0643	0.0782027
Expressed	G	C1	69.701	7.68822e-15	0.0356	0.0445
Expressed	G	C2	69.701	2.05019e-14	0	0
Expressed	G	C3	69.701	6.08651e-15	0.1751	0.187607
Expressed	G	C4	69.701	8.00857e-15	0	0
Expressed	G	T	69.701	-1.44154e-15	0	0
Expressed	G	P	69.701	-2.40257e-15	0	0
Expressed	EPS	MPS	69.701	-2.40257e-15	0	0
Expressed	EPS	LPS	69.701	1.53764e-14	0	0
Expressed	EPS	C1	69.701	3.84411e-15	0	0
Expressed	EPS	C2	69.701	1.66578e-14	0	0
Expressed	EPS	C3	69.701	2.2424e-15	0	0
Expressed	EPS	C4	69.701	4.16445e-15	0	0
Expressed	EPS	T	69.701	-5.28565e-15	0	0
Expressed	EPS	P	69.701	-6.24668e-15	0	0
Expressed	MPS	LPS	69.701	1.76188e-14	0.0072	0.00925714
Expressed	MPS	C1	69.701	6.08651e-15	0	0
Expressed	MPS	C2	69.701	1.92206e-14	0	0
Expressed	MPS	C3	69.701	4.80514e-15	0	0
Expressed	MPS	C4	69.701	6.40685e-15	0	0
Expressed	MPS	T	69.701	-2.88308e-15	0	0
Expressed	MPS	P	69.701	-3.84411e-15	0	0
Expressed	LPS	C1	69.701	-1.15323e-14	0.0009	0.00122727
Expressed	LPS	C2	69.701	1.60171e-15	0	0
Expressed	LPS	C3	69.701	-1.29739e-14	0.0709	0.0839605
Expressed	LPS	C4	69.701	-1.1212e-14	0	0
Expressed	LPS	T	69.701	-2.06621e-14	0	0
Expressed	LPS	P	69.701	-2.1463e-14	0	0
Expressed	C1	C2	69.701	1.28137e-14	0	0
Expressed	C1	C3	69.701	-1.44154e-15	0.084	0.0969231
Expressed	C1	C4	69.701	3.20343e-16	0	0
Expressed	C1	T	69.701	-9.12977e-15	0.4946	0.517605
Expressed	C1	P	69.701	-9.93062e-15	0.5827	0.595943
Expressed	C2	C3	69.701	-1.44154e-14	0	0
Expressed	C2	C4	69.701	-1.26535e-14	0.0053	0.00701471
Expressed	C2	T	69.701	-2.21036e-14	0	0
Expressed	C2	P	69.701	-2.29045e-14	0	0
Expressed	C3	C4	69.701	1.92206e-15	0	0
Expressed	C3	T	69.701	-7.68822e-15	0.0929	0.101963
Expressed	C3	P	69.701	-8.48908e-15	0.0906	0.101925
Expressed	C4	T	69.701	-9.45011e-15	0	0
Expressed	C4	P	69.701	-1.0251e-14	0	0
Expressed	T	P	69.701	-9.61028e-16	0.9964	0.9964
TSPS	G	EPS	76.3755	0.784603	0.0709	0.0797625
TSPS	G	MPS	65.8474	1.46338	0	0
TSPS	G	LPS	62.9008	1.72898	0	0
TSPS	G	C1	83.4588	0.459787	0	0
TSPS	G	C2	87.863	0.289417	0	0
TSPS	G	C3	87.2553	0.311761	0	0
TSPS	G	C4	92.6916	0.12319	0	0
TSPS	G	T	87.4661	0.30397	0	0
TSPS	G	P	89.513	0.230436	0.0001	0.000136364
TSPS	EPS	MPS	45.5763	0.678778	0	0
TSPS	EPS	LPS	42.6297	0.944373	0	0
TSPS	EPS	C1	63.1878	-0.324816	0	0
TSPS	EPS	C2	67.5919	-0.495186	0	0
TSPS	EPS	C3	66.9843	-0.472842	0.0086	0.0104595
TSPS	EPS	C4	72.4205	-0.661413	0	0
TSPS	EPS	T	67.1951	-0.480633	0.0261	0.0309079
TSPS	EPS	P	69.2419	-0.554167	0.0848	0.0930732
TSPS	MPS	LPS	32.1016	0.265596	0	0
TSPS	MPS	C1	52.6596	-1.00359	0.0003	0.000385714
TSPS	MPS	C2	57.0638	-1.17396	0.1498	0.1605
TSPS	MPS	C3	56.4561	-1.15162	0	0
TSPS	MPS	C4	61.8924	-1.34019	0	0
TSPS	MPS	T	56.6669	-1.15941	0	0
TSPS	MPS	P	58.7137	-1.23294	0	0
TSPS	LPS	C1	49.713	-1.26919	0	0
TSPS	LPS	C2	54.1172	-1.43956	0	0
TSPS	LPS	C3	53.5095	-1.41722	0	0
TSPS	LPS	C4	58.9458	-1.60579	0	0
TSPS	LPS	T	53.7203	-1.42501	0	0
TSPS	LPS	P	55.7672	-1.49854	0	0
TSPS	C1	C2	74.6752	-0.17037	0.0391	0.0451154
TSPS	C1	C3	74.0676	-0.148026	0	0
TSPS	C1	C4	79.5038	-0.336597	0.0024	0.003
TSPS	C1	T	74.2784	-0.155817	0	0
TSPS	C1	P	76.3252	-0.229351	0	0
TSPS	C2	C3	78.4717	0.0223439	0	0
TSPS	C2	C4	83.908	-0.166227	0	0
TSPS	C2	T	78.6825	0.0145535	0	0
TSPS	C2	P	80.7294	-0.0589809	0	0
TSPS	C3	C4	83.3003	-0.188571	0.0003	0.000385714
TSPS	C3	T	78.0749	-0.00779042	0.3143	0.321443
TSPS	C3	P	80.1217	-0.0813248	0.1567	0.163988
TSPS	C4	T	83.5111	0.18078	0	0
TSPS	C4	P	85.5579	0.107246	0	0
TSPS	T	P	80.3325	-0.0735344	0.6603	0.6603
Tau	G	EPS	163	1.07472	0	0
Tau	G	MPS	138.157	2.00003	0	0
Tau	G	LPS	131.056	2.42859	0	0
Tau	G	C1	176.466	0.745162	0	0
Tau	G	C2	184.85	0.572482	0	0
Tau	G	C3	184.191	0.585332	0	0
Tau	G	C4	195.826	0.373772	0	0
Tau	G	T	207.243	0.192552	0	0
Tau	G	P	204.948	0.227192	0	0
Tau	EPS	MPS	80.1047	0.925317	0	0
Tau	EPS	LPS	73.0037	1.35387	0	0
Tau	EPS	C1	118.414	-0.329555	0	0
Tau	EPS	C2	126.798	-0.502235	0	0
Tau	EPS	C3	126.139	-0.489385	0	0
Tau	EPS	C4	137.774	-0.700946	0	0
Tau	EPS	T	149.19	-0.882166	0.0001	0.000140625
Tau	EPS	P	146.896	-0.847526	0	0
Tau	MPS	LPS	48.1608	0.428556	0	0
Tau	MPS	C1	93.5709	-1.25487	0.0936	0.100286
Tau	MPS	C2	101.955	-1.42755	0.093	0.100286
Tau	MPS	C3	101.296	-1.4147	0	0
Tau	MPS	C4	112.931	-1.62626	0	0
Tau	MPS	T	124.348	-1.80748	0	0
Tau	MPS	P	122.053	-1.77284	0	0
Tau	LPS	C1	86.4699	-1.68343	0	0
Tau	LPS	C2	94.8542	-1.85611	0	0
Tau	LPS	C3	94.1951	-1.84326	0	0
Tau	LPS	C4	105.83	-2.05482	0	0
Tau	LPS	T	117.247	-2.23604	0	0
Tau	LPS	P	114.952	-2.2014	0	0
Tau	C1	C2	140.264	-0.17268	0.9791	0.9791
Tau	C1	C3	139.605	-0.15983	0.0007	0.000851351
Tau	C1	C4	151.24	-0.37139	0.0002	0.000264706
Tau	C1	T	162.657	-0.55261	0	0
Tau	C1	P	160.362	-0.51797	0	0
Tau	C2	C3	147.989	0.01285	0.0007	0.000851351
Tau	C2	C4	159.624	-0.19871	0.0002	0.000264706
Tau	C2	T	171.041	-0.37993	0	0
Tau	C2	P	168.746	-0.34529	0	0
Tau	C3	C4	158.965	-0.21156	0.5904	0.603818
Tau	C3	T	170.382	-0.39278	0.0004	0.000514286
Tau	C3	P	168.087	-0.35814	0.0102	0.0117692
Tau	C4	T	182.017	-0.18122	0.0045	0.00532895
Tau	C4	P	179.722	-0.14658	0.0632	0.0711
Tau	T	P	191.139	0.03464	0.3533	0.369733
Widely Expressed	G	EPS	994.108	0.248516	0.0357	0.1071
Widely Expressed	G	MPS	990.677	0.259452	0.9814	0.9814
Widely Expressed	G	LPS	959.151	0.364016	0.0829	0.170795
Widely Expressed	G	C1	1177.03	-0.239588	0.0618	0.14355
Widely Expressed	G	C2	1201.95	-0.294937	0.34	0.45
Widely Expressed	G	C3	1185.53	-0.258708	0.1987	0.343904
Widely Expressed	G	C4	1203.01	-0.297243	0.8106	0.8685
Widely Expressed	G	T	1196.4	-0.282791	0.2565	0.386419
Widely Expressed	G	P	1164.13	-0.210088	0.1503	0.27054
Widely Expressed	EPS	MPS	905.266	0.0109361	0.0109	0.043125
Widely Expressed	EPS	LPS	873.741	0.115499	0	0
Widely Expressed	EPS	C1	1091.62	-0.488105	0.6007	0.711355
Widely Expressed	EPS	C2	1116.54	-0.543453	0.2284	0.367071
Widely Expressed	EPS	C3	1100.12	-0.507225	0.2894	0.404318
Widely Expressed	EPS	C4	1117.6	-0.54576	0.0294	0.0945
Widely Expressed	EPS	T	1110.99	-0.531308	0	0
Widely Expressed	EPS	P	1078.72	-0.458604	0	0
Widely Expressed	MPS	LPS	870.31	0.104563	0.0563	0.1425
Widely Expressed	MPS	C1	1088.19	-0.499041	0.0638	0.14355
Widely Expressed	MPS	C2	1113.11	-0.554389	0.2965	0.404318
Widely Expressed	MPS	C3	1096.69	-0.518161	0.2148	0.358
Widely Expressed	MPS	C4	1114.17	-0.556696	0.9403	0.9814
Widely Expressed	MPS	T	1107.56	-0.542244	0.0835	0.170795
Widely Expressed	MPS	P	1075.29	-0.469541	0.0442	0.124313
Widely Expressed	LPS	C1	1056.66	-0.603604	0.0002	0.0018
Widely Expressed	LPS	C2	1081.59	-0.658953	0.0082	0.041
Widely Expressed	LPS	C3	1065.16	-0.622724	0.0027	0.0151875
Widely Expressed	LPS	C4	1082.64	-0.661259	0.113	0.221087
Widely Expressed	LPS	T	1076.03	-0.646807	0.7253	0.815963
Widely Expressed	LPS	P	1043.76	-0.574104	0.9707	0.9814
Widely Expressed	C1	C2	1299.46	-0.0553488	0.3833	0.492814
Widely Expressed	C1	C3	1283.04	-0.0191199	0.5342	0.649703
Widely Expressed	C1	C4	1300.52	-0.0576549	0.057	0.1425
Widely Expressed	C1	T	1293.91	-0.0432031	0.0008	0.006
Widely Expressed	C1	P	1261.64	0.0295002	0.0001	0.001125
Widely Expressed	C2	C3	1307.97	0.0362289	0.7612	0.835463
Widely Expressed	C2	C4	1325.45	-0.00230612	0.2598	0.386419
Widely Expressed	C2	T	1318.84	0.0121457	0.0288	0.0945
Widely Expressed	C2	P	1286.56	0.0848489	0.0115	0.043125
Widely Expressed	C3	C4	1309.02	-0.038535	0.1415	0.265313
Widely Expressed	C3	T	1302.41	-0.0240832	0.0097	0.043125
Widely Expressed	C3	P	1270.14	0.0486201	0.0026	0.0151875
Widely Expressed	C4	T	1319.89	0.0144518	0.4178	0.52225
Widely Expressed	C4	P	1287.62	0.0871551	0.2662	0.386419
Widely Expressed	T	P	1281.01	0.0727032	0.69	0.796154

## Sheet: Gene Set GO Analysis
Gene Set	GO	Asset	Title	FDR Adj P-value
Expressed	GO:0000003	BP	reproduction	7.25507e-09
Expressed	GO:0002376	BP	immune system process	4.58401e-07
Expressed	GO:0005975	BP	carbohydrate metabolic process	1.46544e-10
Expressed	GO:0006091	BP	generation of precursor metabolites and energy	1.3859e-12
Expressed	GO:0006259	BP	DNA metabolic process	3.57336e-12
Expressed	GO:0006351	BP	transcription, DNA-templated	0.000150389
Expressed	GO:0006399	BP	tRNA metabolic process	4.58401e-07
Expressed	GO:0006401	BP	RNA catabolic process	5.6641e-06
Expressed	GO:0006457	BP	protein folding	0.00100648
Expressed	GO:0006629	BP	lipid metabolic process	1.31399e-08
Expressed	GO:0006790	BP	sulfur compound metabolic process	0.000125506
Expressed	GO:0006914	BP	autophagy	6.37867e-05
Expressed	GO:0007049	BP	cell cycle	3.36216e-17
Expressed	GO:0007155	BP	cell adhesion	1.85008e-11
Expressed	GO:0007166	BP	cell surface receptor signaling pathway	2.6055e-19
Expressed	GO:0007186	BP	G protein-coupled receptor signaling pathway	0.00019723
Expressed	GO:0007292	BP	female gamete generation	3.21099e-15
Expressed	GO:0007389	BP	pattern specification process	1.80455e-18
Expressed	GO:0007610	BP	behavior	1.85035e-09
Expressed	GO:0007623	BP	circadian rhythm	0.000113093
Expressed	GO:0008219	BP	cell death	1.02386e-08
Expressed	GO:0008283	BP	cell population proliferation	0.000941256
Expressed	GO:0010467	BP	gene expression	0.0639388
Expressed	GO:0010586	BP	miRNA metabolic process	0.603527
Expressed	GO:0016049	BP	cell growth	0.000125506
Expressed	GO:0016071	BP	mRNA metabolic process	3.34002e-11
Expressed	GO:0016072	BP	rRNA metabolic process	3.29998e-08
Expressed	GO:0016073	BP	snRNA metabolic process	0.0111429
Expressed	GO:0016074	BP	snoRNA metabolic process	0.0950895
Expressed	GO:0016458	BP	gene silencing	0.410123
Expressed	GO:0019538	BP	protein metabolic process	0.00017944
Expressed	GO:0023052	BP	signaling	2.06744e-09
Expressed	GO:0032502	BP	developmental process	8.41038e-69
Expressed	GO:0033036	BP	macromolecule localization	2.29038e-40
Expressed	GO:0034587	BP	piRNA metabolic process	0.0658339
Expressed	GO:0035556	BP	intracellular signal transduction	6.95112e-18
Expressed	GO:0042303	BP	molting cycle	1
Expressed	GO:0044281	BP	small molecule metabolic process	2.17263e-28
Expressed	GO:0045454	BP	cell redox homeostasis	0.0724538
Expressed	GO:0048232	BP	male gamete generation	1.85035e-09
Expressed	GO:0048870	BP	cell motility	7.66914e-16
Expressed	GO:0048878	BP	chemical homeostasis	3.60423e-16
Expressed	GO:0050877	BP	nervous system process	0.139599
Expressed	GO:0050896	BP	response to stimulus	2.95792e-18
Expressed	GO:0051234	BP	establishment of localization	4.29107e-72
Expressed	GO:0051301	BP	cell division	3.63036e-09
Expressed	GO:0071840	BP	cellular component organization or biogenesis	2.03094e-63
Expressed	GO:0005576	CC	extracellular region	1
Expressed	GO:0005615	CC	extracellular space	0.00335877
Expressed	GO:0005634	CC	nucleus	6.73431e-93
Expressed	GO:0005694	CC	chromosome	2.89245e-14
Expressed	GO:0005730	CC	nucleolus	6.99131e-11
Expressed	GO:0005739	CC	mitochondrion	5.56918e-27
Expressed	GO:0005768	CC	endosome	4.314e-11
Expressed	GO:0005773	CC	vacuole	0.00977071
Expressed	GO:0005777	CC	peroxisome	0.0272246
Expressed	GO:0005783	CC	endoplasmic reticulum	7.28378e-09
Expressed	GO:0005794	CC	Golgi apparatus	4.22672e-17
Expressed	GO:0005829	CC	cytosol	3.72991e-18
Expressed	GO:0005856	CC	cytoskeleton	1.00258e-09
Expressed	GO:0012505	CC	endomembrane system	1.16623e-15
Expressed	GO:0016020	CC	membrane	3.9299e-53
Expressed	GO:0030054	CC	cell junction	4.24259e-12
Expressed	GO:0030135	CC	coated vesicle	0.0215848
Expressed	GO:0030312	CC	external encapsulating structure	0.0644059
Expressed	GO:0031012	CC	extracellular matrix	0.0913161
Expressed	GO:0032991	CC	macromolecular complex	3.14282e-46
Expressed	GO:0042995	CC	cell projection	7.99418e-07
Expressed	GO:0045202	CC	synapse	2.22763e-09
Expressed	GO:0071944	CC	cell periphery	0.235646
Expressed	GO:0099503	CC	secretory vesicle	0.00335877
Expressed	GO:0003677	MF	DNA binding	0.000371475
Expressed	GO:0003682	MF	chromatin binding	0.633842
Expressed	GO:0003723	MF	RNA binding	7.5077e-23
Expressed	GO:0003824	MF	catalytic activity	1.18788e-114
Expressed	GO:0005102	MF	receptor binding	7.83058e-07
Expressed	GO:0005198	MF	structural molecule activity	7.85996e-08
Expressed	GO:0005215	MF	transporter activity	1.66111e-12
Expressed	GO:0008061	MF	chitin binding	0.820201
Expressed	GO:0008092	MF	cytoskeletal protein binding	9.70942e-22
Expressed	GO:0008134	MF	transcription factor binding	2.15545e-09
Expressed	GO:0008289	MF	lipid binding	1.1305e-08
Expressed	GO:0019899	MF	enzyme binding	3.23271e-33
Expressed	GO:0030246	MF	carbohydrate binding	0.767757
Expressed	GO:0036094	MF	small molecule binding	6.85179e-50
Expressed	GO:0038023	MF	signaling receptor activity	0.397862
Expressed	GO:0042393	MF	histone binding	0.514275
Expressed	GO:0045182	MF	translation regulator activity	0.0399805
Expressed	GO:0046872	MF	metal ion binding	1.09041e-26
Expressed	GO:0051082	MF	unfolded protein binding	0.00606656
Expressed	GO:0060090	MF	molecular adaptor activity	6.59023e-133
Expressed	GO:0098772	MF	molecular function regulator	2.08184e-07
Expressed	GO:0140110	MF	transcription regulator activity	3.94788e-21
Tau	GO:0000003	BP	reproduction	2.54973e-08
Tau	GO:0002376	BP	immune system process	1
Tau	GO:0005975	BP	carbohydrate metabolic process	0.811936
Tau	GO:0006091	BP	generation of precursor metabolites and energy	0.120874
Tau	GO:0006259	BP	DNA metabolic process	8.37431e-09
Tau	GO:0006351	BP	transcription, DNA-templated	5.01951e-19
Tau	GO:0006399	BP	tRNA metabolic process	1.01551e-32
Tau	GO:0006401	BP	RNA catabolic process	3.35327e-13
Tau	GO:0006457	BP	protein folding	6.91659e-05
Tau	GO:0006629	BP	lipid metabolic process	0.256044
Tau	GO:0006790	BP	sulfur compound metabolic process	0.202518
Tau	GO:0006914	BP	autophagy	1.95935e-06
Tau	GO:0007049	BP	cell cycle	1.31205e-05
Tau	GO:0007155	BP	cell adhesion	0.694495
Tau	GO:0007166	BP	cell surface receptor signaling pathway	0.000682712
Tau	GO:0007186	BP	G protein-coupled receptor signaling pathway	5.67099e-05
Tau	GO:0007292	BP	female gamete generation	1.10898e-05
Tau	GO:0007389	BP	pattern specification process	5.38233e-06
Tau	GO:0007610	BP	behavior	0.926901
Tau	GO:0007623	BP	circadian rhythm	0.0394623
Tau	GO:0008219	BP	cell death	0.00025756
Tau	GO:0008283	BP	cell population proliferation	0.00150151
Tau	GO:0010467	BP	gene expression	0.00165095
Tau	GO:0010586	BP	miRNA metabolic process	0.525134
Tau	GO:0016049	BP	cell growth	0.0280433
Tau	GO:0016071	BP	mRNA metabolic process	7.52708e-40
Tau	GO:0016072	BP	rRNA metabolic process	7.15751e-46
Tau	GO:0016073	BP	snRNA metabolic process	2.88052e-13
Tau	GO:0016074	BP	snoRNA metabolic process	0.0859775
Tau	GO:0016458	BP	gene silencing	0.00443362
Tau	GO:0019538	BP	protein metabolic process	2.92084e-22
Tau	GO:0023052	BP	signaling	0.28772
Tau	GO:0032502	BP	developmental process	1.12473e-17
Tau	GO:0033036	BP	macromolecule localization	2.98535e-29
Tau	GO:0034587	BP	piRNA metabolic process	0.779057
Tau	GO:0035556	BP	intracellular signal transduction	1.12025e-05
Tau	GO:0042303	BP	molting cycle	1
Tau	GO:0044281	BP	small molecule metabolic process	0.0101695
Tau	GO:0045454	BP	cell redox homeostasis	0.558028
Tau	GO:0048232	BP	male gamete generation	0.12182
Tau	GO:0048870	BP	cell motility	7.9683e-06
Tau	GO:0048878	BP	chemical homeostasis	0.008516
Tau	GO:0050877	BP	nervous system process	0.000273597
Tau	GO:0050896	BP	response to stimulus	6.88863e-11
Tau	GO:0051234	BP	establishment of localization	8.90028e-21
Tau	GO:0051301	BP	cell division	1.31205e-05
Tau	GO:0071840	BP	cellular component organization or biogenesis	2.80703e-55
Tau	GO:0005576	CC	extracellular region	2.04814e-09
Tau	GO:0005615	CC	extracellular space	5.1639e-18
Tau	GO:0005634	CC	nucleus	9.58321e-62
Tau	GO:0005694	CC	chromosome	5.8792e-08
Tau	GO:0005730	CC	nucleolus	5.43518e-53
Tau	GO:0005739	CC	mitochondrion	3.90388e-15
Tau	GO:0005768	CC	endosome	1.70634e-13
Tau	GO:0005773	CC	vacuole	5.31668e-08
Tau	GO:0005777	CC	peroxisome	0.0369826
Tau	GO:0005783	CC	endoplasmic reticulum	3.7428e-06
Tau	GO:0005794	CC	Golgi apparatus	1.31687e-11
Tau	GO:0005829	CC	cytosol	7.59626e-09
Tau	GO:0005856	CC	cytoskeleton	0.707545
Tau	GO:0012505	CC	endomembrane system	9.0774e-13
Tau	GO:0016020	CC	membrane	0.0033401
Tau	GO:0030054	CC	cell junction	0.102456
Tau	GO:0030135	CC	coated vesicle	0.0271645
Tau	GO:0030312	CC	external encapsulating structure	0.0111662
Tau	GO:0031012	CC	extracellular matrix	3.23002e-05
Tau	GO:0032991	CC	macromolecular complex	5.5027e-175
Tau	GO:0042995	CC	cell projection	0.00999813
Tau	GO:0045202	CC	synapse	0.671932
Tau	GO:0071944	CC	cell periphery	1
Tau	GO:0099503	CC	secretory vesicle	0.538513
Tau	GO:0003677	MF	DNA binding	4.06229e-11
Tau	GO:0003682	MF	chromatin binding	5.19276e-08
Tau	GO:0003723	MF	RNA binding	1.21667e-64
Tau	GO:0003824	MF	catalytic activity	7.21048e-24
Tau	GO:0005102	MF	receptor binding	0.511688
Tau	GO:0005198	MF	structural molecule activity	1.547e-16
Tau	GO:0005215	MF	transporter activity	0.000357626
Tau	GO:0008061	MF	chitin binding	0.00843702
Tau	GO:0008092	MF	cytoskeletal protein binding	0.408644
Tau	GO:0008134	MF	transcription factor binding	1.32583e-05
Tau	GO:0008289	MF	lipid binding	0.153157
Tau	GO:0019899	MF	enzyme binding	2.15974e-13
Tau	GO:0030246	MF	carbohydrate binding	0.140253
Tau	GO:0036094	MF	small molecule binding	3.87636e-20
Tau	GO:0038023	MF	signaling receptor activity	4.49177e-07
Tau	GO:0042393	MF	histone binding	1.32583e-05
Tau	GO:0045182	MF	translation regulator activity	0.558745
Tau	GO:0046872	MF	metal ion binding	3.43674e-06
Tau	GO:0051082	MF	unfolded protein binding	0.00073456
Tau	GO:0060090	MF	molecular adaptor activity	9.76261e-06
Tau	GO:0098772	MF	molecular function regulator	0.00073456
Tau	GO:0140110	MF	transcription regulator activity	4.32796e-09
TSPS	GO:0000003	BP	reproduction	2.25626e-14
TSPS	GO:0002376	BP	immune system process	5.63416e-14
TSPS	GO:0005975	BP	carbohydrate metabolic process	2.48259e-10
TSPS	GO:0006091	BP	generation of precursor metabolites and energy	4.39514e-08
TSPS	GO:0006259	BP	DNA metabolic process	6.75362e-26
TSPS	GO:0006351	BP	transcription, DNA-templated	1.26499e-16
TSPS	GO:0006399	BP	tRNA metabolic process	9.05336e-27
TSPS	GO:0006401	BP	RNA catabolic process	1.61686e-11
TSPS	GO:0006457	BP	protein folding	7.5877e-07
TSPS	GO:0006629	BP	lipid metabolic process	4.24315e-26
TSPS	GO:0006790	BP	sulfur compound metabolic process	1.80799e-07
TSPS	GO:0006914	BP	autophagy	3.53493e-13
TSPS	GO:0007049	BP	cell cycle	1.21012e-16
TSPS	GO:0007155	BP	cell adhesion	9.39875e-11
TSPS	GO:0007166	BP	cell surface receptor signaling pathway	1.3552e-34
TSPS	GO:0007186	BP	G protein-coupled receptor signaling pathway	0.587142
TSPS	GO:0007292	BP	female gamete generation	5.34091e-16
TSPS	GO:0007389	BP	pattern specification process	3.1284e-49
TSPS	GO:0007610	BP	behavior	8.39471e-15
TSPS	GO:0007623	BP	circadian rhythm	4.18976e-07
TSPS	GO:0008219	BP	cell death	4.14637e-15
TSPS	GO:0008283	BP	cell population proliferation	2.49634e-06
TSPS	GO:0010467	BP	gene expression	0.000100169
TSPS	GO:0010586	BP	miRNA metabolic process	0.0842197
TSPS	GO:0016049	BP	cell growth	1.46626e-09
TSPS	GO:0016071	BP	mRNA metabolic process	3.86778e-42
TSPS	GO:0016072	BP	rRNA metabolic process	1.23123e-27
TSPS	GO:0016073	BP	snRNA metabolic process	6.67304e-11
TSPS	GO:0016074	BP	snoRNA metabolic process	0.0656801
TSPS	GO:0016458	BP	gene silencing	7.9679e-10
TSPS	GO:0019538	BP	protein metabolic process	6.76198e-36
TSPS	GO:0023052	BP	signaling	0.0310683
TSPS	GO:0032502	BP	developmental process	2.79897e-154
TSPS	GO:0033036	BP	macromolecule localization	2.41039e-67
TSPS	GO:0034587	BP	piRNA metabolic process	0.00238907
TSPS	GO:0035556	BP	intracellular signal transduction	1.24774e-21
TSPS	GO:0042303	BP	molting cycle	0.340274
TSPS	GO:0044281	BP	small molecule metabolic process	1.58882e-35
TSPS	GO:0045454	BP	cell redox homeostasis	0.0824768
TSPS	GO:0048232	BP	male gamete generation	1
TSPS	GO:0048870	BP	cell motility	3.72061e-26
TSPS	GO:0048878	BP	chemical homeostasis	1.24504e-15
TSPS	GO:0050877	BP	nervous system process	0.983374
TSPS	GO:0050896	BP	response to stimulus	1.01707e-63
TSPS	GO:0051234	BP	establishment of localization	2.30367e-72
TSPS	GO:0051301	BP	cell division	2.91448e-15
TSPS	GO:0071840	BP	cellular component organization or biogenesis	3.90231e-142
TSPS	GO:0005576	CC	extracellular region	0.072276
TSPS	GO:0005615	CC	extracellular space	0.00970963
TSPS	GO:0005634	CC	nucleus	1.25475e-176
TSPS	GO:0005694	CC	chromosome	2.06585e-28
TSPS	GO:0005730	CC	nucleolus	1.9305e-24
TSPS	GO:0005739	CC	mitochondrion	5.62019e-62
TSPS	GO:0005768	CC	endosome	5.90139e-26
TSPS	GO:0005773	CC	vacuole	1.24155e-08
TSPS	GO:0005777	CC	peroxisome	3.32267e-07
TSPS	GO:0005783	CC	endoplasmic reticulum	6.88868e-24
TSPS	GO:0005794	CC	Golgi apparatus	3.09181e-25
TSPS	GO:0005829	CC	cytosol	7.72384e-15
TSPS	GO:0005856	CC	cytoskeleton	1.44608e-06
TSPS	GO:0012505	CC	endomembrane system	1.13679e-28
TSPS	GO:0016020	CC	membrane	5.4575e-69
TSPS	GO:0030054	CC	cell junction	4.85556e-17
TSPS	GO:0030135	CC	coated vesicle	7.9232e-05
TSPS	GO:0030312	CC	external encapsulating structure	0.036758
TSPS	GO:0031012	CC	extracellular matrix	0.0138537
TSPS	GO:0032991	CC	macromolecular complex	2.0493e-210
TSPS	GO:0042995	CC	cell projection	0.04636
TSPS	GO:0045202	CC	synapse	0.012452
TSPS	GO:0071944	CC	cell periphery	0.0576967
TSPS	GO:0099503	CC	secretory vesicle	0.42019
TSPS	GO:0003677	MF	DNA binding	4.61338e-50
TSPS	GO:0003682	MF	chromatin binding	2.15708e-12
TSPS	GO:0003723	MF	RNA binding	2.98227e-17
TSPS	GO:0003824	MF	catalytic activity	1.70859e-193
TSPS	GO:0005102	MF	receptor binding	1.0078e-14
TSPS	GO:0005198	MF	structural molecule activity	0.0578618
TSPS	GO:0005215	MF	transporter activity	0.000432715
TSPS	GO:0008061	MF	chitin binding	0.1015
TSPS	GO:0008092	MF	cytoskeletal protein binding	5.39365e-12
TSPS	GO:0008134	MF	transcription factor binding	1.16817e-27
TSPS	GO:0008289	MF	lipid binding	3.52134e-14
TSPS	GO:0019899	MF	enzyme binding	2.5029e-62
TSPS	GO:0030246	MF	carbohydrate binding	0.926655
TSPS	GO:0036094	MF	small molecule binding	1.78574e-72
TSPS	GO:0038023	MF	signaling receptor activity	0.0605242
TSPS	GO:0042393	MF	histone binding	9.48206e-05
TSPS	GO:0045182	MF	translation regulator activity	0.0932848
TSPS	GO:0046872	MF	metal ion binding	1.85406e-41
TSPS	GO:0051082	MF	unfolded protein binding	1.50131e-05
TSPS	GO:0060090	MF	molecular adaptor activity	2.47213e-18
TSPS	GO:0098772	MF	molecular function regulator	7.36467e-20
TSPS	GO:0140110	MF	transcription regulator activity	1.40131e-41
Widely Expressed	GO:0000003	BP	reproduction	0.876105
Widely Expressed	GO:0002376	BP	immune system process	0.359352
Widely Expressed	GO:0005975	BP	carbohydrate metabolic process	0.823762
Widely Expressed	GO:0006091	BP	generation of precursor metabolites and energy	2.43473e-42
Widely Expressed	GO:0006259	BP	DNA metabolic process	0.757584
Widely Expressed	GO:0006351	BP	transcription, DNA-templated	0.93665
Widely Expressed	GO:0006399	BP	tRNA metabolic process	0.360733
Widely Expressed	GO:0006401	BP	RNA catabolic process	1
Widely Expressed	GO:0006457	BP	protein folding	3.66176e-10
Widely Expressed	GO:0006629	BP	lipid metabolic process	0.00541999
Widely Expressed	GO:0006790	BP	sulfur compound metabolic process	0.375265
Widely Expressed	GO:0006914	BP	autophagy	0.016086
Widely Expressed	GO:0007049	BP	cell cycle	0.0943389
Widely Expressed	GO:0007155	BP	cell adhesion	0.0816656
Widely Expressed	GO:0007166	BP	cell surface receptor signaling pathway	0.108184
Widely Expressed	GO:0007186	BP	G protein-coupled receptor signaling pathway	0.108184
Widely Expressed	GO:0007292	BP	female gamete generation	0.0918169
Widely Expressed	GO:0007389	BP	pattern specification process	0.458894
Widely Expressed	GO:0007610	BP	behavior	0.636559
Widely Expressed	GO:0007623	BP	circadian rhythm	1
Widely Expressed	GO:0008219	BP	cell death	0.270556
Widely Expressed	GO:0008283	BP	cell population proliferation	0.757584
Widely Expressed	GO:0010467	BP	gene expression	0.741154
Widely Expressed	GO:0010586	BP	miRNA metabolic process	1
Widely Expressed	GO:0016049	BP	cell growth	0.93665
Widely Expressed	GO:0016071	BP	mRNA metabolic process	0.458894
Widely Expressed	GO:0016072	BP	rRNA metabolic process	0.156056
Widely Expressed	GO:0016073	BP	snRNA metabolic process	0.636559
Widely Expressed	GO:0016074	BP	snoRNA metabolic process	1
Widely Expressed	GO:0016458	BP	gene silencing	0.823762
Widely Expressed	GO:0019538	BP	protein metabolic process	1.32148e-17
Widely Expressed	GO:0023052	BP	signaling	0.270556
Widely Expressed	GO:0032502	BP	developmental process	0.624122
Widely Expressed	GO:0033036	BP	macromolecule localization	0.0905466
Widely Expressed	GO:0034587	BP	piRNA metabolic process	1
Widely Expressed	GO:0035556	BP	intracellular signal transduction	0.108184
Widely Expressed	GO:0042303	BP	molting cycle	1
Widely Expressed	GO:0044281	BP	small molecule metabolic process	0.0351077
Widely Expressed	GO:0045454	BP	cell redox homeostasis	0.108184
Widely Expressed	GO:0048232	BP	male gamete generation	0.0041768
Widely Expressed	GO:0048870	BP	cell motility	1
Widely Expressed	GO:0048878	BP	chemical homeostasis	0.757584
Widely Expressed	GO:0050877	BP	nervous system process	0.353845
Widely Expressed	GO:0050896	BP	response to stimulus	0.353845
Widely Expressed	GO:0051234	BP	establishment of localization	0.127568
Widely Expressed	GO:0051301	BP	cell division	0.981292
Widely Expressed	GO:0071840	BP	cellular component organization or biogenesis	3.28368e-06
Widely Expressed	GO:0005576	CC	extracellular region	0.209301
Widely Expressed	GO:0005615	CC	extracellular space	0.0146468
Widely Expressed	GO:0005634	CC	nucleus	0.142152
Widely Expressed	GO:0005694	CC	chromosome	8.472e-05
Widely Expressed	GO:0005730	CC	nucleolus	0.00560768
Widely Expressed	GO:0005739	CC	mitochondrion	7.94997e-20
Widely Expressed	GO:0005768	CC	endosome	0.493242
Widely Expressed	GO:0005773	CC	vacuole	0.209301
Widely Expressed	GO:0005777	CC	peroxisome	0.773855
Widely Expressed	GO:0005783	CC	endoplasmic reticulum	0.231212
Widely Expressed	GO:0005794	CC	Golgi apparatus	1
Widely Expressed	GO:0005829	CC	cytosol	2.14071e-12
Widely Expressed	GO:0005856	CC	cytoskeleton	0.535229
Widely Expressed	GO:0012505	CC	endomembrane system	0.00560768
Widely Expressed	GO:0016020	CC	membrane	0.389447
Widely Expressed	GO:0030054	CC	cell junction	0.231212
Widely Expressed	GO:0030135	CC	coated vesicle	0.856354
Widely Expressed	GO:0030312	CC	external encapsulating structure	0.805707
Widely Expressed	GO:0031012	CC	extracellular matrix	0.0687295
Widely Expressed	GO:0032991	CC	macromolecular complex	9.50878e-60
Widely Expressed	GO:0042995	CC	cell projection	1
Widely Expressed	GO:0045202	CC	synapse	0.209301
Widely Expressed	GO:0071944	CC	cell periphery	1
Widely Expressed	GO:0099503	CC	secretory vesicle	1
Widely Expressed	GO:0003677	MF	DNA binding	0.000142779
Widely Expressed	GO:0003682	MF	chromatin binding	0.898466
Widely Expressed	GO:0003723	MF	RNA binding	6.25703e-15
Widely Expressed	GO:0003824	MF	catalytic activity	0.00431956
Widely Expressed	GO:0005102	MF	receptor binding	0.851486
Widely Expressed	GO:0005198	MF	structural molecule activity	1.42599e-42
Widely Expressed	GO:0005215	MF	transporter activity	0.000138135
Widely Expressed	GO:0008061	MF	chitin binding	0.0730211
Widely Expressed	GO:0008092	MF	cytoskeletal protein binding	0.109825
Widely Expressed	GO:0008134	MF	transcription factor binding	1
Widely Expressed	GO:0008289	MF	lipid binding	0.0184106
Widely Expressed	GO:0019899	MF	enzyme binding	0.481291
Widely Expressed	GO:0030246	MF	carbohydrate binding	0.212836
Widely Expressed	GO:0036094	MF	small molecule binding	0.0730211
Widely Expressed	GO:0038023	MF	signaling receptor activity	0.00045504
Widely Expressed	GO:0042393	MF	histone binding	0.212836
Widely Expressed	GO:0045182	MF	translation regulator activity	0.469623
Widely Expressed	GO:0046872	MF	metal ion binding	0.717186
Widely Expressed	GO:0051082	MF	unfolded protein binding	5.02871e-08
Widely Expressed	GO:0060090	MF	molecular adaptor activity	0.851486
Widely Expressed	GO:0098772	MF	molecular function regulator	0.799291
Widely Expressed	GO:0140110	MF	transcription regulator activity	4.24776e-05

## Sheet: Autosome Ratio p-values
Gene Set	cluster	x_to_a_ratio	fourth_to_a_ratio	y_to_a_ratio
Expressed	G	1	1	0.7064
Expressed	EPS	0.0235	1	0.0006
Expressed	MPS	0	0	0
Expressed	LPS	0	0	0
Expressed	C1	1	0.9781	1
Expressed	C2	1	1	1
Expressed	C3	1	1	1
Expressed	C4	1	1	1
Expressed	T	1	1	1
Expressed	P	1	1	1
Tau	G	0	1	Na
Tau	EPS	0	1	Na
Tau	MPS	0	0.0025	Na
Tau	LPS	0	1	Na
Tau	C1	1	0	Na
Tau	C2	1	1	Na
Tau	C3	1	0.9719	Na
Tau	C4	1	1	Na
Tau	T	1	1	Na
Tau	P	1	1	Na
TSPS	G	0	1	Na
TSPS	EPS	0	1	Na
TSPS	MPS	0	0	Na
TSPS	LPS	0	0	Na
TSPS	C1	1	0	Na
TSPS	C2	1	1	Na
TSPS	C3	1	1	Na
TSPS	C4	1	1	Na
TSPS	T	1	1	Na
TSPS	P	1	1	Na
Widely Expressed	G	1	1	Na
Widely Expressed	EPS	0	0.9998	Na
Widely Expressed	MPS	0	0	Na
Widely Expressed	LPS	0	0	Na
Widely Expressed	C1	1	1	Na
Widely Expressed	C2	1	1	Na
Widely Expressed	C3	1	1	Na
Widely Expressed	C4	1	1	Na
Widely Expressed	T	1	1	Na
Widely Expressed	P	1	1	Na

## Sheet: Pairwise Autosome Ratios
Gene Set	chrom_ratio	name1	name2	baseMean	log2FoldChange	p_value	padj_value
Expressed	x_to_a_ratio	G	EPS	0.784174	0.0813095	0	0
Expressed	x_to_a_ratio	G	MPS	0.673256	0.332657	0	0
Expressed	x_to_a_ratio	G	LPS	0.650695	0.459495	0	0
Expressed	x_to_a_ratio	G	C1	0.909421	-0.211629	0	0
Expressed	x_to_a_ratio	G	C2	0.943045	-0.390894	0	0
Expressed	x_to_a_ratio	G	C3	0.889805	-0.285732	0	0
Expressed	x_to_a_ratio	G	C4	0.925554	-0.38817	0	0
Expressed	x_to_a_ratio	G	T	0.939025	-0.363774	0	0
Expressed	x_to_a_ratio	G	P	0.921057	-0.390504	0	0
Expressed	x_to_a_ratio	EPS	MPS	0.668314	0.251348	0	0
Expressed	x_to_a_ratio	EPS	LPS	0.644519	0.378186	0	0
Expressed	x_to_a_ratio	EPS	C1	0.89506	-0.292939	0	0
Expressed	x_to_a_ratio	EPS	C2	0.909665	-0.472204	0	0
Expressed	x_to_a_ratio	EPS	C3	0.856459	-0.367041	0	0
Expressed	x_to_a_ratio	EPS	C4	0.889471	-0.469479	0	0
Expressed	x_to_a_ratio	EPS	T	0.907832	-0.445083	0	0
Expressed	x_to_a_ratio	EPS	P	0.884098	-0.471814	0	0
Expressed	x_to_a_ratio	MPS	LPS	0.621894	0.126838	0	0
Expressed	x_to_a_ratio	MPS	C1	0.780249	-0.544286	0	0
Expressed	x_to_a_ratio	MPS	C2	0.730438	-0.723551	0	0
Expressed	x_to_a_ratio	MPS	C3	0.698835	-0.618389	0	0
Expressed	x_to_a_ratio	MPS	C4	0.713076	-0.720827	0	0
Expressed	x_to_a_ratio	MPS	T	0.734111	-0.696431	0	0
Expressed	x_to_a_ratio	MPS	P	0.708469	-0.723162	0	0
Expressed	x_to_a_ratio	LPS	C1	0.797989	-0.671125	0	0
Expressed	x_to_a_ratio	LPS	C2	0.736755	-0.85039	0	0
Expressed	x_to_a_ratio	LPS	C3	0.688904	-0.745227	0	0
Expressed	x_to_a_ratio	LPS	C4	0.710745	-0.847665	0	0
Expressed	x_to_a_ratio	LPS	T	0.741923	-0.823269	0	0
Expressed	x_to_a_ratio	LPS	P	0.703606	-0.85	0	0
Expressed	x_to_a_ratio	C1	C2	0.964707	-0.179265	0	0
Expressed	x_to_a_ratio	C1	C3	0.944961	-0.0741028	0	0
Expressed	x_to_a_ratio	C1	C4	0.958921	-0.176541	0	0
Expressed	x_to_a_ratio	C1	T	0.962309	-0.152145	0	0
Expressed	x_to_a_ratio	C1	P	0.957679	-0.178875	0	0
Expressed	x_to_a_ratio	C2	C3	1.02809	0.105163	0	0
Expressed	x_to_a_ratio	C2	C4	1.0589	0.00272482	0	0
Expressed	x_to_a_ratio	C2	T	1.04934	0.0271205	0.0105	0.0109884
Expressed	x_to_a_ratio	C2	P	1.05965	0.000389931	0.057	0.0582955
Expressed	x_to_a_ratio	C3	C4	1.0222	-0.102438	0	0
Expressed	x_to_a_ratio	C3	T	1.01826	-0.0780421	0	0
Expressed	x_to_a_ratio	C3	P	1.0215	-0.104773	0	0
Expressed	x_to_a_ratio	C4	T	1.04724	0.0243957	0	0
Expressed	x_to_a_ratio	C4	P	1.05859	-0.00233489	0.3662	0.3662
Expressed	x_to_a_ratio	T	P	1.04754	-0.0267306	0	0
Expressed	fourth_to_a_ratio	G	EPS	0.942215	0.508625	0	0
Expressed	fourth_to_a_ratio	G	MPS	0.587268	1.28126	0	0
Expressed	fourth_to_a_ratio	G	LPS	0.601032	1.51785	0	0
Expressed	fourth_to_a_ratio	G	C1	0.81082	0.624403	0	0
Expressed	fourth_to_a_ratio	G	C2	1.07626	0.118101	0	0
Expressed	fourth_to_a_ratio	G	C3	1.10824	0.0434252	0	0
Expressed	fourth_to_a_ratio	G	C4	1.15875	-0.0929674	0	0
Expressed	fourth_to_a_ratio	G	T	1.12362	-6.88073e-05	0.7407	0.7407
Expressed	fourth_to_a_ratio	G	P	1.14913	-0.0712614	0.0001	0.000115385
Expressed	fourth_to_a_ratio	EPS	MPS	0.533366	0.772638	0	0
Expressed	fourth_to_a_ratio	EPS	LPS	0.52035	1.00923	0	0
Expressed	fourth_to_a_ratio	EPS	C1	0.743332	0.115778	0.0016	0.0017561
Expressed	fourth_to_a_ratio	EPS	C2	0.910698	-0.390525	0	0
Expressed	fourth_to_a_ratio	EPS	C3	0.915376	-0.4652	0	0
Expressed	fourth_to_a_ratio	EPS	C4	0.964327	-0.601593	0	0
Expressed	fourth_to_a_ratio	EPS	T	0.963767	-0.508694	0	0
Expressed	fourth_to_a_ratio	EPS	P	0.94861	-0.579887	0	0
Expressed	fourth_to_a_ratio	MPS	LPS	0.436516	0.236589	0	0
Expressed	fourth_to_a_ratio	MPS	C1	0.587759	-0.65686	0	0
Expressed	fourth_to_a_ratio	MPS	C2	0.583796	-1.16316	0	0
Expressed	fourth_to_a_ratio	MPS	C3	0.566566	-1.23784	0	0
Expressed	fourth_to_a_ratio	MPS	C4	0.588413	-1.37423	0	0
Expressed	fourth_to_a_ratio	MPS	T	0.615588	-1.28133	0	0
Expressed	fourth_to_a_ratio	MPS	P	0.57692	-1.35253	0	0
Expressed	fourth_to_a_ratio	LPS	C1	0.595529	-0.89345	0	0
Expressed	fourth_to_a_ratio	LPS	C2	0.595283	-1.39975	0	0
Expressed	fourth_to_a_ratio	LPS	C3	0.569913	-1.47443	0	0
Expressed	fourth_to_a_ratio	LPS	C4	0.603238	-1.61082	0	0
Expressed	fourth_to_a_ratio	LPS	T	0.641604	-1.51792	0	0
Expressed	fourth_to_a_ratio	LPS	P	0.58588	-1.58911	0	0
Expressed	fourth_to_a_ratio	C1	C2	0.80005	-0.506303	0	0
Expressed	fourth_to_a_ratio	C1	C3	0.794979	-0.580978	0	0
Expressed	fourth_to_a_ratio	C1	C4	0.817437	-0.717371	0	0
Expressed	fourth_to_a_ratio	C1	T	0.828877	-0.624472	0	0
Expressed	fourth_to_a_ratio	C1	P	0.80834	-0.695665	0	0
Expressed	fourth_to_a_ratio	C2	C3	1.05866	-0.0746755	0.0052	0.00544186
Expressed	fourth_to_a_ratio	C2	C4	1.10614	-0.211068	0	0
Expressed	fourth_to_a_ratio	C2	T	1.08198	-0.118169	0	0
Expressed	fourth_to_a_ratio	C2	P	1.09535	-0.189362	0	0
Expressed	fourth_to_a_ratio	C3	C4	1.14534	-0.136393	0	0
Expressed	fourth_to_a_ratio	C3	T	1.11037	-0.043494	0.0044	0.00471429
Expressed	fourth_to_a_ratio	C3	P	1.13431	-0.114687	0	0
Expressed	fourth_to_a_ratio	C4	T	1.15403	0.0928985	0	0
Expressed	fourth_to_a_ratio	C4	P	1.18981	0.0217059	0.42	0.429545
Expressed	fourth_to_a_ratio	T	P	1.1456	-0.0711926	0.001	0.001125
Expressed	y_to_a_ratio	G	EPS	0.05923	-2.3371	0.0002	0.0003
Expressed	y_to_a_ratio	G	MPS	0.104137	-2.746	0.5864	0.613674
Expressed	y_to_a_ratio	G	LPS	0.118673	-3.10064	0	0
Expressed	y_to_a_ratio	G	C1	0.0356369	-1.11725	0	0
Expressed	y_to_a_ratio	G	C2	0.0199645	-0.19902	0	0
Expressed	y_to_a_ratio	G	C3	0.0233822	-0.653559	0	0
Expressed	y_to_a_ratio	G	C4	0.0159806	0.493014	0	0
Expressed	y_to_a_ratio	G	T	0.026452	-0.817269	0	0
Expressed	y_to_a_ratio	G	P	0.0222468	-0.537356	0	0
Expressed	y_to_a_ratio	EPS	MPS	0.117447	-0.408899	0.177	0.209605
Expressed	y_to_a_ratio	EPS	LPS	0.137675	-0.763535	0	0
Expressed	y_to_a_ratio	EPS	C1	0.0528053	1.21985	0	0
Expressed	y_to_a_ratio	EPS	C2	0.0578863	2.13808	0	0
Expressed	y_to_a_ratio	EPS	C3	0.066561	1.68354	0	0
Expressed	y_to_a_ratio	EPS	C4	0.0591522	2.83012	0	0
Expressed	y_to_a_ratio	EPS	T	0.0617431	1.51983	0	0
Expressed	y_to_a_ratio	EPS	P	0.0663825	1.79975	0	0
Expressed	y_to_a_ratio	MPS	LPS	0.136839	-0.354636	0	0
Expressed	y_to_a_ratio	MPS	C1	0.084572	1.62875	0	0
Expressed	y_to_a_ratio	MPS	C2	0.102281	2.54698	0	0
Expressed	y_to_a_ratio	MPS	C3	0.10832	2.09244	0	0
Expressed	y_to_a_ratio	MPS	C4	0.105083	3.23901	0	0
Expressed	y_to_a_ratio	MPS	T	0.102885	1.92873	0	0
Expressed	y_to_a_ratio	MPS	P	0.108572	2.20864	0	0
Expressed	y_to_a_ratio	LPS	C1	0.0870998	1.98339	0	0
Expressed	y_to_a_ratio	LPS	C2	0.115295	2.90162	0	0
Expressed	y_to_a_ratio	LPS	C3	0.125711	2.44708	0	0
Expressed	y_to_a_ratio	LPS	C4	0.1206	3.59365	0	0
Expressed	y_to_a_ratio	LPS	T	0.115703	2.28337	0	0
Expressed	y_to_a_ratio	LPS	P	0.126306	2.56328	0	0
Expressed	y_to_a_ratio	C1	C2	0.0357384	0.918226	0	0
Expressed	y_to_a_ratio	C1	C3	0.0381103	0.463688	0.8682	0.8682
Expressed	y_to_a_ratio	C1	C4	0.0350373	1.61026	0.0853	0.106625
Expressed	y_to_a_ratio	C1	T	0.0382196	0.299978	0.0094	0.0128182
Expressed	y_to_a_ratio	C1	P	0.0377907	0.579891	0.2528	0.291692
Expressed	y_to_a_ratio	C2	C3	0.0245783	-0.454539	0	0
Expressed	y_to_a_ratio	C2	C4	0.017719	0.692035	0.0038	0.00534375
Expressed	y_to_a_ratio	C2	T	0.0272389	-0.618249	0.0123	0.0162794
Expressed	y_to_a_ratio	C2	P	0.0235561	-0.338335	0.0013	0.0018871
Expressed	y_to_a_ratio	C3	C4	0.0209704	1.14657	0.1647	0.200311
Expressed	y_to_a_ratio	C3	T	0.0312047	-0.16371	0.069	0.0887143
Expressed	y_to_a_ratio	C3	P	0.0279989	0.116203	0.3752	0.411805
Expressed	y_to_a_ratio	C4	T	0.0246854	-1.31028	0.5339	0.572036
Expressed	y_to_a_ratio	C4	P	0.019704	-1.03037	0.7221	0.738511
Expressed	y_to_a_ratio	T	P	0.0303742	0.279913	0.3227	0.363038
Tau	x_to_a_ratio	G	EPS	0.551197	-0.0631869	0	0
Tau	x_to_a_ratio	G	MPS	0.555166	-0.0553173	0.0412	0.0431163
Tau	x_to_a_ratio	G	LPS	0.538847	-0.00276785	0.2135	0.218352
Tau	x_to_a_ratio	G	C1	0.621996	-0.259119	0	0
Tau	x_to_a_ratio	G	C2	0.595303	-0.261011	0	0
Tau	x_to_a_ratio	G	C3	0.59297	-0.288385	0	0
Tau	x_to_a_ratio	G	C4	0.606056	-0.343214	0	0
Tau	x_to_a_ratio	G	T	0.650551	-0.454531	0	0
Tau	x_to_a_ratio	G	P	0.616432	-0.40506	0	0
Tau	x_to_a_ratio	EPS	MPS	0.559805	0.00786957	0.0172	0.018878
Tau	x_to_a_ratio	EPS	LPS	0.546568	0.0604191	0	0
Tau	x_to_a_ratio	EPS	C1	0.624544	-0.195932	0	0
Tau	x_to_a_ratio	EPS	C2	0.6029	-0.197824	0	0
Tau	x_to_a_ratio	EPS	C3	0.601901	-0.225199	0	0
Tau	x_to_a_ratio	EPS	C4	0.613651	-0.280027	0	0
Tau	x_to_a_ratio	EPS	T	0.653503	-0.391344	0	0
Tau	x_to_a_ratio	EPS	P	0.623319	-0.341873	0	0
Tau	x_to_a_ratio	MPS	LPS	0.551771	0.0525495	0	0
Tau	x_to_a_ratio	MPS	C1	0.599075	-0.203802	0	0
Tau	x_to_a_ratio	MPS	C2	0.577312	-0.205694	0	0
Tau	x_to_a_ratio	MPS	C3	0.575421	-0.233068	0	0
Tau	x_to_a_ratio	MPS	C4	0.580302	-0.287896	0	0
Tau	x_to_a_ratio	MPS	T	0.60046	-0.399214	0	0
Tau	x_to_a_ratio	MPS	P	0.583625	-0.349742	0	0
Tau	x_to_a_ratio	LPS	C1	0.60244	-0.256351	0	0
Tau	x_to_a_ratio	LPS	C2	0.572498	-0.258243	0	0
Tau	x_to_a_ratio	LPS	C3	0.56917	-0.285618	0	0
Tau	x_to_a_ratio	LPS	C4	0.576683	-0.340446	0	0
Tau	x_to_a_ratio	LPS	T	0.606711	-0.451763	0	0
Tau	x_to_a_ratio	LPS	P	0.581717	-0.402292	0	0
Tau	x_to_a_ratio	C1	C2	0.644176	-0.00189186	0.9105	0.9105
Tau	x_to_a_ratio	C1	C3	0.646394	-0.0292662	0.0098	0.011025
Tau	x_to_a_ratio	C1	C4	0.651272	-0.0840943	0	0
Tau	x_to_a_ratio	C1	T	0.667646	-0.195412	0	0
Tau	x_to_a_ratio	C1	P	0.656045	-0.14594	0	0
Tau	x_to_a_ratio	C2	C3	0.650077	-0.0273743	0.018	0.0192857
Tau	x_to_a_ratio	C2	C4	0.661252	-0.0822025	0	0
Tau	x_to_a_ratio	C2	T	0.693751	-0.19352	0	0
Tau	x_to_a_ratio	C2	P	0.672837	-0.144048	0	0
Tau	x_to_a_ratio	C3	C4	0.670145	-0.0548281	0	0
Tau	x_to_a_ratio	C3	T	0.705501	-0.166146	0	0
Tau	x_to_a_ratio	C3	P	0.684201	-0.116674	0	0
Tau	x_to_a_ratio	C4	T	0.715124	-0.111318	0	0
Tau	x_to_a_ratio	C4	P	0.696948	-0.061846	0	0
Tau	x_to_a_ratio	T	P	0.727788	0.0494715	0	0
Tau	fourth_to_a_ratio	G	EPS	2.82975	-0.0152227	0.0876	0.0938571
Tau	fourth_to_a_ratio	G	MPS	2.82704	-0.00850973	0	0
Tau	fourth_to_a_ratio	G	LPS	2.79829	0.0109817	0	0
Tau	fourth_to_a_ratio	G	C1	2.33016	0.352596	0	0
Tau	fourth_to_a_ratio	G	C2	2.83563	-0.0209849	0.2708	0.283395
Tau	fourth_to_a_ratio	G	C3	2.7663	0.05355	0	0
Tau	fourth_to_a_ratio	G	C4	2.92447	-0.11618	0	0
Tau	fourth_to_a_ratio	G	T	2.8864	-0.0647441	0.0589	0.0646463
Tau	fourth_to_a_ratio	G	P	3.15044	-0.341037	0	0
Tau	fourth_to_a_ratio	EPS	MPS	2.83305	0.00671299	0	0
Tau	fourth_to_a_ratio	EPS	LPS	2.80868	0.0262044	0.0222	0.0256154
Tau	fourth_to_a_ratio	EPS	C1	2.35557	0.367819	0	0
Tau	fourth_to_a_ratio	EPS	C2	2.84899	-0.00576214	0.5179	0.52967
Tau	fourth_to_a_ratio	EPS	C3	2.78805	0.0687727	0.0052	0.00632432
Tau	fourth_to_a_ratio	EPS	C4	2.93143	-0.100957	0	0
Tau	fourth_to_a_ratio	EPS	T	2.89513	-0.0495214	0.0042	0.00525
Tau	fourth_to_a_ratio	EPS	P	3.13628	-0.325815	0	0
Tau	fourth_to_a_ratio	MPS	LPS	2.81618	0.0194914	0.0023	0.00304412
Tau	fourth_to_a_ratio	MPS	C1	2.5352	0.361106	0	0
Tau	fourth_to_a_ratio	MPS	C2	2.83539	-0.0124751	0	0
Tau	fourth_to_a_ratio	MPS	C3	2.81039	0.0620597	0.0503	0.0565875
Tau	fourth_to_a_ratio	MPS	C4	2.86776	-0.10767	0	0
Tau	fourth_to_a_ratio	MPS	T	2.85626	-0.0562344	0	0
Tau	fourth_to_a_ratio	MPS	P	2.94728	-0.332528	0	0
Tau	fourth_to_a_ratio	LPS	C1	2.43675	0.341614	0	0
Tau	fourth_to_a_ratio	LPS	C2	2.81195	-0.0319665	0.0035	0.0045
Tau	fourth_to_a_ratio	LPS	C3	2.77155	0.0425683	0.5711	0.5711
Tau	fourth_to_a_ratio	LPS	C4	2.85951	-0.127161	0	0
Tau	fourth_to_a_ratio	LPS	T	2.84349	-0.0757257	0	0
Tau	fourth_to_a_ratio	LPS	P	2.98167	-0.352019	0	0
Tau	fourth_to_a_ratio	C1	C2	2.3548	-0.373581	0	0
Tau	fourth_to_a_ratio	C1	C3	2.29634	-0.299046	0	0
Tau	fourth_to_a_ratio	C1	C4	2.36309	-0.468776	0	0
Tau	fourth_to_a_ratio	C1	T	2.39076	-0.41734	0	0
Tau	fourth_to_a_ratio	C1	P	2.4429	-0.693633	0	0
Tau	fourth_to_a_ratio	C2	C3	2.79364	0.0745348	0.0003	0.000421875
Tau	fourth_to_a_ratio	C2	C4	2.93936	-0.0951947	0	0
Tau	fourth_to_a_ratio	C2	T	2.90123	-0.0437592	0.0221	0.0256154
Tau	fourth_to_a_ratio	C2	P	3.14812	-0.320053	0	0
Tau	fourth_to_a_ratio	C3	C4	2.88344	-0.16973	0	0
Tau	fourth_to_a_ratio	C3	T	2.85058	-0.118294	0	0
Tau	fourth_to_a_ratio	C3	P	3.12734	-0.394587	0	0
Tau	fourth_to_a_ratio	C4	T	2.98611	0.0514355	0.0009	0.00122727
Tau	fourth_to_a_ratio	C4	P	3.29573	-0.224858	0	0
Tau	fourth_to_a_ratio	T	P	3.18262	-0.276293	0	0
TSPS	x_to_a_ratio	G	EPS	0.55891	-0.0333963	0	0
TSPS	x_to_a_ratio	G	MPS	0.535008	0.0554628	0	0
TSPS	x_to_a_ratio	G	LPS	0.513556	0.147509	0	0
TSPS	x_to_a_ratio	G	C1	0.629848	-0.236682	0	0
TSPS	x_to_a_ratio	G	C2	0.620991	-0.302905	0	0
TSPS	x_to_a_ratio	G	C3	0.629276	-0.38331	0	0
TSPS	x_to_a_ratio	G	C4	0.626778	-0.365835	0	0
TSPS	x_to_a_ratio	G	T	0.659845	-0.429414	0	0
TSPS	x_to_a_ratio	G	P	0.626157	-0.378165	0	0
TSPS	x_to_a_ratio	EPS	MPS	0.538397	0.0888591	0	0
TSPS	x_to_a_ratio	EPS	LPS	0.519687	0.180905	0	0
TSPS	x_to_a_ratio	EPS	C1	0.629966	-0.203285	0	0
TSPS	x_to_a_ratio	EPS	C2	0.621958	-0.269509	0	0
TSPS	x_to_a_ratio	EPS	C3	0.629617	-0.349914	0	0
TSPS	x_to_a_ratio	EPS	C4	0.627342	-0.332438	0	0
TSPS	x_to_a_ratio	EPS	T	0.657792	-0.396018	0	0
TSPS	x_to_a_ratio	EPS	P	0.6268	-0.344768	0	0
TSPS	x_to_a_ratio	MPS	LPS	0.518977	0.0920458	0	0
TSPS	x_to_a_ratio	MPS	C1	0.587183	-0.292144	0	0
TSPS	x_to_a_ratio	MPS	C2	0.562831	-0.358368	0	0
TSPS	x_to_a_ratio	MPS	C3	0.562421	-0.438773	0	0
TSPS	x_to_a_ratio	MPS	C4	0.561935	-0.421297	0	0
TSPS	x_to_a_ratio	MPS	T	0.58025	-0.484877	0	0
TSPS	x_to_a_ratio	MPS	P	0.560796	-0.433628	0	0
TSPS	x_to_a_ratio	LPS	C1	0.59004	-0.38419	0	0
TSPS	x_to_a_ratio	LPS	C2	0.555875	-0.450413	0	0
TSPS	x_to_a_ratio	LPS	C3	0.554624	-0.530819	0	0
TSPS	x_to_a_ratio	LPS	C4	0.553957	-0.513343	0	0
TSPS	x_to_a_ratio	LPS	T	0.581743	-0.576923	0	0
TSPS	x_to_a_ratio	LPS	P	0.552031	-0.525673	0	0
TSPS	x_to_a_ratio	C1	C2	0.657375	-0.0662232	0	0
TSPS	x_to_a_ratio	C1	C3	0.663006	-0.146629	0	0
TSPS	x_to_a_ratio	C1	C4	0.661768	-0.129153	0	0
TSPS	x_to_a_ratio	C1	T	0.673825	-0.192732	0	0
TSPS	x_to_a_ratio	C1	P	0.662071	-0.141483	0	0
TSPS	x_to_a_ratio	C2	C3	0.697417	-0.0804054	0	0
TSPS	x_to_a_ratio	C2	C4	0.694012	-0.0629298	0	0
TSPS	x_to_a_ratio	C2	T	0.713804	-0.126509	0	0
TSPS	x_to_a_ratio	C2	P	0.695907	-0.0752599	0	0
TSPS	x_to_a_ratio	C3	C4	0.71543	0.0174756	0.2756	0.2756
TSPS	x_to_a_ratio	C3	T	0.733927	-0.0461039	0	0
TSPS	x_to_a_ratio	C3	P	0.718594	0.0051455	0.0615	0.0628977
TSPS	x_to_a_ratio	C4	T	0.730191	-0.0635795	0	0
TSPS	x_to_a_ratio	C4	P	0.7141	-0.0123301	0.0335	0.0350581
TSPS	x_to_a_ratio	T	P	0.733201	0.0512494	0	0
TSPS	fourth_to_a_ratio	G	EPS	1.24788	0.149933	0	0
TSPS	fourth_to_a_ratio	G	MPS	1.06065	0.398233	0	0
TSPS	fourth_to_a_ratio	G	LPS	1.05239	0.478972	0	0
TSPS	fourth_to_a_ratio	G	C1	1.06359	0.403678	0	0
TSPS	fourth_to_a_ratio	G	C2	1.28084	0.0792195	0	0
TSPS	fourth_to_a_ratio	G	C3	1.35494	-0.0838231	0.2755	0.281761
TSPS	fourth_to_a_ratio	G	C4	1.34681	-0.0642104	0	0
TSPS	fourth_to_a_ratio	G	T	1.36972	-0.0958693	0	0
TSPS	fourth_to_a_ratio	G	P	1.3851	-0.153558	0	0
TSPS	fourth_to_a_ratio	EPS	MPS	1.04132	0.248301	0	0
TSPS	fourth_to_a_ratio	EPS	LPS	1.02414	0.329039	0	0
TSPS	fourth_to_a_ratio	EPS	C1	1.04232	0.253745	0	0
TSPS	fourth_to_a_ratio	EPS	C2	1.21785	-0.0707134	0	0
TSPS	fourth_to_a_ratio	EPS	C3	1.27582	-0.233756	0	0
TSPS	fourth_to_a_ratio	EPS	C4	1.26969	-0.214143	0	0
TSPS	fourth_to_a_ratio	EPS	T	1.30349	-0.245802	0	0
TSPS	fourth_to_a_ratio	EPS	P	1.30157	-0.30349	0	0
TSPS	fourth_to_a_ratio	MPS	LPS	0.980467	0.080738	0.1829	0.191407
TSPS	fourth_to_a_ratio	MPS	C1	0.998761	0.00544472	0.007	0.007875
TSPS	fourth_to_a_ratio	MPS	C2	1.05305	-0.319014	0	0
TSPS	fourth_to_a_ratio	MPS	C3	1.06645	-0.482057	0	0
TSPS	fourth_to_a_ratio	MPS	C4	1.06532	-0.462444	0	0
TSPS	fourth_to_a_ratio	MPS	T	1.09526	-0.494103	0	0
TSPS	fourth_to_a_ratio	MPS	P	1.07494	-0.551791	0	0
TSPS	fourth_to_a_ratio	LPS	C1	0.976683	-0.0752933	0	0
TSPS	fourth_to_a_ratio	LPS	C2	1.04142	-0.399752	0	0
TSPS	fourth_to_a_ratio	LPS	C3	1.06092	-0.562795	0	0
TSPS	fourth_to_a_ratio	LPS	C4	1.05924	-0.543182	0	0
TSPS	fourth_to_a_ratio	LPS	T	1.10392	-0.574841	0	0
TSPS	fourth_to_a_ratio	LPS	P	1.07391	-0.632529	0	0
TSPS	fourth_to_a_ratio	C1	C2	1.05517	-0.324459	0	0
TSPS	fourth_to_a_ratio	C1	C3	1.07008	-0.487501	0	0
TSPS	fourth_to_a_ratio	C1	C4	1.06881	-0.467889	0	0
TSPS	fourth_to_a_ratio	C1	T	1.10126	-0.499548	0	0
TSPS	fourth_to_a_ratio	C1	P	1.07947	-0.557236	0	0
TSPS	fourth_to_a_ratio	C2	C3	1.31165	-0.163043	0	0
TSPS	fourth_to_a_ratio	C2	C4	1.30483	-0.14343	0	0
TSPS	fourth_to_a_ratio	C2	T	1.33327	-0.175089	0	0
TSPS	fourth_to_a_ratio	C2	P	1.33856	-0.232777	0	0
TSPS	fourth_to_a_ratio	C3	C4	1.38787	0.0196127	0.0738	0.0790714
TSPS	fourth_to_a_ratio	C3	T	1.40454	-0.0120462	0.0509	0.0558659
TSPS	fourth_to_a_ratio	C3	P	1.43127	-0.0697344	0	0
TSPS	fourth_to_a_ratio	C4	T	1.39676	-0.0316589	0.3166	0.3166
TSPS	fourth_to_a_ratio	C4	P	1.42078	-0.0893471	0	0
TSPS	fourth_to_a_ratio	T	P	1.43141	-0.0576883	0.0006	0.000692308
Widely Expressed	x_to_a_ratio	G	EPS	0.98606	0.309704	0	0
Widely Expressed	x_to_a_ratio	G	MPS	0.74212	0.742862	0	0
Widely Expressed	x_to_a_ratio	G	LPS	0.722026	0.949651	0	0
Widely Expressed	x_to_a_ratio	G	C1	1.25038	-0.226914	0	0
Widely Expressed	x_to_a_ratio	G	C2	1.3179	-0.450128	0	0
Widely Expressed	x_to_a_ratio	G	C3	1.17836	-0.20292	0	0
Widely Expressed	x_to_a_ratio	G	C4	1.27193	-0.409975	0	0
Widely Expressed	x_to_a_ratio	G	T	1.3174	-0.429741	0	0
Widely Expressed	x_to_a_ratio	G	P	1.2761	-0.435661	0	0
Widely Expressed	x_to_a_ratio	EPS	MPS	0.708364	0.433158	0	0
Widely Expressed	x_to_a_ratio	EPS	LPS	0.672973	0.639947	0	0
Widely Expressed	x_to_a_ratio	EPS	C1	1.19417	-0.536618	0	0
Widely Expressed	x_to_a_ratio	EPS	C2	1.19241	-0.759832	0	0
Widely Expressed	x_to_a_ratio	EPS	C3	1.04738	-0.512624	0	0
Widely Expressed	x_to_a_ratio	EPS	C4	1.13448	-0.719679	0	0
Widely Expressed	x_to_a_ratio	EPS	T	1.19901	-0.739445	0	0
Widely Expressed	x_to_a_ratio	EPS	P	1.13329	-0.745365	0	0
Widely Expressed	x_to_a_ratio	MPS	LPS	0.625926	0.206789	0	0
Widely Expressed	x_to_a_ratio	MPS	C1	0.955345	-0.969776	0	0
Widely Expressed	x_to_a_ratio	MPS	C2	0.837897	-1.19299	0	0
Widely Expressed	x_to_a_ratio	MPS	C3	0.759578	-0.945782	0	0
Widely Expressed	x_to_a_ratio	MPS	C4	0.796339	-1.15284	0	0
Widely Expressed	x_to_a_ratio	MPS	T	0.849713	-1.1726	0	0
Widely Expressed	x_to_a_ratio	MPS	P	0.791086	-1.17852	0	0
Widely Expressed	x_to_a_ratio	LPS	C1	1.00449	-1.17656	0	0
Widely Expressed	x_to_a_ratio	LPS	C2	0.865425	-1.39978	0	0
Widely Expressed	x_to_a_ratio	LPS	C3	0.747902	-1.15257	0	0
Widely Expressed	x_to_a_ratio	LPS	C4	0.804144	-1.35963	0	0
Widely Expressed	x_to_a_ratio	LPS	T	0.881784	-1.37939	0	0
Widely Expressed	x_to_a_ratio	LPS	P	0.796232	-1.38531	0	0
Widely Expressed	x_to_a_ratio	C1	C2	1.33948	-0.223214	0	0
Widely Expressed	x_to_a_ratio	C1	C3	1.28546	0.0239938	0.3727	0.390035
Widely Expressed	x_to_a_ratio	C1	C4	1.32226	-0.183061	0	0
Widely Expressed	x_to_a_ratio	C1	T	1.33866	-0.202827	0	0
Widely Expressed	x_to_a_ratio	C1	P	1.32468	-0.208747	0	0
Widely Expressed	x_to_a_ratio	C2	C3	1.40431	0.247208	0	0
Widely Expressed	x_to_a_ratio	C2	C4	1.48715	0.0401529	0.2715	0.290893
Widely Expressed	x_to_a_ratio	C2	T	1.49393	0.0203867	0.0133	0.0149625
Widely Expressed	x_to_a_ratio	C2	P	1.49888	0.0144665	0.959	0.959
Widely Expressed	x_to_a_ratio	C3	C4	1.36778	-0.207055	0	0
Widely Expressed	x_to_a_ratio	C3	T	1.39815	-0.226821	0	0
Widely Expressed	x_to_a_ratio	C3	P	1.37646	-0.232741	0	0
Widely Expressed	x_to_a_ratio	C4	T	1.47577	-0.0197662	0.0112	0.0129231
Widely Expressed	x_to_a_ratio	C4	P	1.47637	-0.0256864	0.553	0.565568
Widely Expressed	x_to_a_ratio	T	P	1.48634	-0.0059202	0.0418	0.045878
Widely Expressed	fourth_to_a_ratio	G	EPS	1.19788	0.704356	0	0
Widely Expressed	fourth_to_a_ratio	G	MPS	0.708702	1.5422	0	0
Widely Expressed	fourth_to_a_ratio	G	LPS	0.70322	2.00145	0	0
Widely Expressed	fourth_to_a_ratio	G	C1	1.04885	0.710586	0	0
Widely Expressed	fourth_to_a_ratio	G	C2	1.45518	0.112362	0	0
Widely Expressed	fourth_to_a_ratio	G	C3	1.29338	0.553786	0	0
Widely Expressed	fourth_to_a_ratio	G	C4	1.5682	-0.101852	0	0
Widely Expressed	fourth_to_a_ratio	G	T	1.35413	0.302747	0	0
Widely Expressed	fourth_to_a_ratio	G	P	1.5052	0.0231816	0.5079	0.5079
Widely Expressed	fourth_to_a_ratio	EPS	MPS	0.609523	0.837845	0	0
Widely Expressed	fourth_to_a_ratio	EPS	LPS	0.556348	1.29709	0	0
Widely Expressed	fourth_to_a_ratio	EPS	C1	0.927372	0.00623005	0.4146	0.424023
Widely Expressed	fourth_to_a_ratio	EPS	C2	1.16295	-0.591994	0	0
Widely Expressed	fourth_to_a_ratio	EPS	C3	0.973213	-0.15057	0	0
Widely Expressed	fourth_to_a_ratio	EPS	C4	1.228	-0.806208	0	0
Widely Expressed	fourth_to_a_ratio	EPS	T	1.08607	-0.401609	0	0
Widely Expressed	fourth_to_a_ratio	EPS	P	1.15869	-0.681175	0	0
Widely Expressed	fourth_to_a_ratio	MPS	LPS	0.468254	0.459244	0	0
Widely Expressed	fourth_to_a_ratio	MPS	C1	0.711594	-0.831615	0	0
Widely Expressed	fourth_to_a_ratio	MPS	C2	0.70758	-1.42984	0	0
Widely Expressed	fourth_to_a_ratio	MPS	C3	0.605615	-0.988415	0	0
Widely Expressed	fourth_to_a_ratio	MPS	C4	0.710138	-1.64405	0	0
Widely Expressed	fourth_to_a_ratio	MPS	T	0.684793	-1.23945	0	0
Widely Expressed	fourth_to_a_ratio	MPS	P	0.675597	-1.51902	0	0
Widely Expressed	fourth_to_a_ratio	LPS	C1	0.709372	-1.29086	0	0
Widely Expressed	fourth_to_a_ratio	LPS	C2	0.701782	-1.88908	0	0
Widely Expressed	fourth_to_a_ratio	LPS	C3	0.545052	-1.44766	0	0
Widely Expressed	fourth_to_a_ratio	LPS	C4	0.70523	-2.1033	0	0
Widely Expressed	fourth_to_a_ratio	LPS	T	0.668492	-1.6987	0	0
Widely Expressed	fourth_to_a_ratio	LPS	P	0.651988	-1.97826	0	0
Widely Expressed	fourth_to_a_ratio	C1	C2	1.03702	-0.598224	0	0
Widely Expressed	fourth_to_a_ratio	C1	C3	0.945879	-0.1568	0	0
Widely Expressed	fourth_to_a_ratio	C1	C4	1.05858	-0.812438	0	0
Widely Expressed	fourth_to_a_ratio	C1	T	1.0031	-0.407839	0	0
Widely Expressed	fourth_to_a_ratio	C1	P	1.02594	-0.687405	0	0
Widely Expressed	fourth_to_a_ratio	C2	C3	1.24526	0.441424	0	0
Widely Expressed	fourth_to_a_ratio	C2	C4	1.5	-0.214214	0	0
Widely Expressed	fourth_to_a_ratio	C2	T	1.31082	0.190384	0	0
Widely Expressed	fourth_to_a_ratio	C2	P	1.43946	-0.0891806	0.0003	0.000313953
Widely Expressed	fourth_to_a_ratio	C3	C4	1.33547	-0.655638	0	0
Widely Expressed	fourth_to_a_ratio	C3	T	1.15104	-0.251039	0	0
Widely Expressed	fourth_to_a_ratio	C3	P	1.25691	-0.530604	0	0
Widely Expressed	fourth_to_a_ratio	C4	T	1.39087	0.404598	0	0
Widely Expressed	fourth_to_a_ratio	C4	P	1.56229	0.125033	0	0
Widely Expressed	fourth_to_a_ratio	T	P	1.3306	-0.279565	0	0
